# Supplementary material for: SPT5 regulates RNA polymerase II stability via Cullin 3–ARMC5 recognition
Source: Sci Adv. 2025 Jan 24;11(4):eadt5885. doi: 10.1126/sciadv.adt5885 (PMC11758996; doi:10.1126/sciadv.adt5885)
Supplement: Supplementary file 2 — Table S1 [file sciadv.adt5885_table_s1.zip]

Archive with 1 entries (1 files):
- adt5885_table_s1.xlsx
