# Supplementary material for: SPT5 regulates RNA polymerase II stability via Cullin 3–ARMC5 recognition
Source: Sci Adv. 2025 Jan 24;11(4):eadt5885. doi: 10.1126/sciadv.adt5885 (PMC11758996; doi:10.1126/sciadv.adt5885)
Supplement: Supplementary file 2 — Table S1 [file sciadv.adt5885_table_s1.zip › adt5885_table_s1.xlsx]

## Sheet: Pol II IP-MS
	uniprot_id	Var.2	Visible	Star	ProteinName	AccessionNumber	MolecularWeight	ProteinGroupScore	IdentifiedPeptideCount	Exclusivity	QuantitativeValue	01_CTRL_S5_rep1.mzML	02_NVP_S5_rep1.mzML	03_NVPAUX_S5_rep1.mzML	04_AUX_S5_rep1.mzML	05_CTRL_S5_rep2.mzML	06_NVP_S5_rep2.mzML	07_NVPAUX_S5_rep2.mzML	08_AUX_S5_rep2.mzML	09_CTRL_5S_rep3.mzML	11_NVPAUX_S5_rep3.mzML	12_AUX_S5_rep3.mzML	13_CTRL_S5_rep5.mzML	14_NVP_S5_rep5.mzML	15_NVPAUX_S5_rep5.mzML	16_AUX_S5_rep5.mzML	17_CTRL_S5_rep6.mzML	18_NVP_S5_rep6.mzML	20_AUX_S5_rep6.mzML	21_CTRL_S5_rep7.mzML	23_NVPAUX_S5_rep7.mzML	24_AUX_S5_rep7.mzML	25_CTRL_S5_rep8.mzML	26_NVP_S5_rep8.mzML	27_NVPAUX_S5_rep8.mzML	28_AUX_S5_rep8.mzML
Q9Y4A5	Q9Y4A5	1	TRUE	Empty	sp|Q9Y4A5|TRRAP_HUMAN Transformation/transcription domain-associated protein OS=Homo sapiens OX=9606 GN=TRRAP PE=1 SV=3	sp|Q9Y4A5|TRRAP_HUMAN	438 kDa	0.999866	105	1	NA	29.0707	27.6205	27.0833	30.4087	27.9585	27.6822	27.1799	30.7101	27.5994	26.8281	29.7622	27.6012	28.0783	26.8886	29.8432	27.8577	28.4155	30.3425	27.517	27.0611	29.9812	27.7387	28.5594	27.0256	29.77
Q03164	Q03164	2	TRUE	Empty	sp|Q03164|KMT2A_HUMAN Histone-lysine N-methyltransferase 2A OS=Homo sapiens OX=9606 GN=KMT2A PE=1 SV=5	sp|Q03164|KMT2A_HUMAN	432 kDa	0.999927	89	1	NA	27.8206	27.0057	26.7683	30.191	27.7238	27.0218	26.8872	30.3009	27.5094	26.1884	29.4004	27.5634	27.439	26.507	29.5874	27.9447	27.8082	30.3739	28.0079	27.0831	30.6213	28.2238	28.4265	27.1862	30.2056
P46013	P46013	4	TRUE	Empty	sp|P46013|KI67_HUMAN Proliferation marker protein Ki-67 OS=Homo sapiens OX=9606 GN=MKI67 PE=1 SV=2	sp|P46013|KI67_HUMAN	359 kDa	0.999807	85	1	NA	26.4305	25.1785	25.0121	28.3234	26.3482	25.5336	25.4223	28.6864	26.2962	24.8395	27.7217	26.4017	25.7963	24.9484	27.7659	26.1941	25.9259	28.527	27.1819	25.8681	28.7875	26.0047	26.1271	25.1195	27.9928
O14686	O14686	5	TRUE	Empty	sp|O14686|KMT2D_HUMAN Histone-lysine N-methyltransferase 2D OS=Homo sapiens OX=9606 GN=KMT2D PE=1 SV=2	sp|O14686|KMT2D_HUMAN	593 kDa	0.999914	76	1	NA	28.388	25.9438	26.0234	29.5535	27.4826	26.5034	26.3968	30.0833	27.2389	25.8618	29.4137	26.7547	26.5342	25.771	29.1385	26.8602	26.7028	29.5115	26.2649	25.4596	28.986	27.4337	27.1068	25.8354	29.26
Q14980	Q14980	6	TRUE	Empty	sp|Q14980|NUMA1_HUMAN Nuclear mitotic apparatus protein 1 OS=Homo sapiens OX=9606 GN=NUMA1 PE=1 SV=2	sp|Q14980|NUMA1_HUMAN	238 kDa	0.999823	63	1	NA	26.2147	25.0741	24.9668	28.0229	26.1925	25.3635	25.1789	28.6818	25.9931	24.5842	27.5312	25.8624	25.3687	24.6326	27.4223	25.73	25.5212	28.1413	26.192	25.4597	28.4432	26.2714	26.3085	25.1831	27.8658
Q96L91	Q96L91	7	TRUE	Empty	sp|Q96L91|EP400_HUMAN E1A-binding protein p400 OS=Homo sapiens OX=9606 GN=EP400 PE=1 SV=4	sp|Q96L91|EP400_HUMAN	343 kDa	0.99993	62	1	NA	28.8699	27.5021	26.9778	30.292	27.7852	27.622	27.1115	30.6663	27.4815	26.8647	29.784	27.4154	27.9914	26.7743	29.7462	27.7429	28.4337	30.3121	27.4866	26.971	30.0913	27.7164	28.3298	26.9227	29.6734
P24928	P24928	8	TRUE	Empty	sp|P24928|RPB1_HUMAN DNA-directed RNA polymerase II subunit RPB1 OS=Homo sapiens OX=9606 GN=POLR2A PE=1 SV=2	sp|P24928|RPB1_HUMAN	217 kDa	0.999848	61	1	NA	28.463	28.1094	28.1446	27.8529	27.8237	27.9925	28.4365	27.8169	28.0732	28.3054	27.6213	28.043	28.2856	28.1095	27.788	28.1757	28.4124	28.0111	28.0125	27.9552	28.0345	28.2262	28.6469	28.085	27.7904
Q96T58	Q96T58	9	TRUE	Empty	sp|Q96T58|MINT_HUMAN Msx2-interacting protein OS=Homo sapiens OX=9606 GN=SPEN PE=1 SV=1	sp|Q96T58|MINT_HUMAN	402 kDa	0.999746	56	1	NA	25.8593	23.9293	23.9736	26.8701	24.9472	23.6991	23.4532	27.0627	24.8617	22.9379	26.3025	25.461	24.2168	23.697	26.8438	25.0504	24.1884	27.0192	25.2361	24.032	27.5757	25.8485	25.5312	24.6412	27.5836
O60264	O60264	10	TRUE	Empty	sp|O60264|SMCA5_HUMAN SWI/SNF-related matrix-associated actin-dependent regulator of chromatin subfamily A member 5 OS=Homo sapiens OX=9606 GN=SMARCA5 PE=1 SV=1	sp|O60264|SMCA5_HUMAN	122 kDa	0.999536	56	1	NA	30.69	29.4541	29.2906	32.7356	29.7234	29.1835	29.0837	32.508	29.4717	28.487	31.5896	29.2645	29.5638	28.5313	31.5304	29.2572	29.7809	31.9058	29.2923	28.853	32.372	30.0387	30.3858	29.0371	32.0294
Q5VZL5	Q5VZL5	11	TRUE	Empty	sp|Q5VZL5|ZMYM4_HUMAN Zinc finger MYM-type protein 4 OS=Homo sapiens OX=9606 GN=ZMYM4 PE=1 SV=1	sp|Q5VZL5|ZMYM4_HUMAN	173 kDa	0.999798	52	0.98	NA	28.6974	27.8254	27.8314	31.0994	28.0121	27.5079	27.473	30.7915	27.6122	26.7075	29.6782	27.556	28.0008	27.0091	29.9826	27.6985	28.185	30.2285	27.6785	27.4004	30.9252	28.4925	28.8274	27.4836	30.4354
Q9UIF9	Q9UIF9	12	TRUE	Empty	sp|Q9UIF9|BAZ2A_HUMAN Bromodomain adjacent to zinc finger domain protein 2A OS=Homo sapiens OX=9606 GN=BAZ2A PE=1 SV=4	sp|Q9UIF9|BAZ2A_HUMAN	211 kDa	0.999692	48	1	NA	30.6716	29.3064	29.1613	32.6385	29.6108	28.9798	28.9528	32.4715	29.4966	28.352	31.5324	28.9398	29.4151	28.4224	31.46	29.127	29.6178	31.8225	29.0322	28.7141	32.274	29.9356	30.2218	28.9184	32.0167
Q6P2Q9	Q6P2Q9	13	TRUE	Empty	sp|Q6P2Q9|PRP8_HUMAN Pre-mRNA-processing-splicing factor 8 OS=Homo sapiens OX=9606 GN=PRPF8 PE=1 SV=2	sp|Q6P2Q9|PRP8_HUMAN	274 kDa	0.999749	47	1	NA	27.628	23.1177	23.2391	27.5892	26.1868	22.6264	22.5889	27.4451	26.1815	22.0577	26.6804	26.662	23.5062	23.0037	27.354	26.421	23.5335	27.5555	26.4004	23.3293	27.8183	27.2236	24.9001	23.8134	28.3143
Q15149	Q15149	14	TRUE	Empty	sp|Q15149|PLEC_HUMAN Plectin OS=Homo sapiens OX=9606 GN=PLEC PE=1 SV=3	sp|Q15149|PLEC_HUMAN	532 kDa	0.998432	47	1	NA	23.4043	21.7147	21.3531	24.7955	23.3393	22.5868	21.8053	25.6132	23.956	22.6899	25.4122	22.6292	22.7728	21.6408	24.6348	23.24	22.3848	25.1958	22.6801	22.2882	25.1442	23.4019	23.4623	22.0662	25.3172
P30876	P30876	15	TRUE	Empty	sp|P30876|RPB2_HUMAN DNA-directed RNA polymerase II subunit RPB2 OS=Homo sapiens OX=9606 GN=POLR2B PE=1 SV=1	sp|P30876|RPB2_HUMAN	134 kDa	0.999817	43	1	NA	28.6693	28.5949	28.7768	28.7081	28.3983	28.6257	28.6553	28.5484	28.5554	28.6046	28.4707	28.3968	28.4997	28.5723	28.6337	28.447	28.4867	28.5401	28.5442	28.4833	28.7539	28.3556	28.7055	28.4251	28.4517
Q7KZ85	Q7KZ85	16	TRUE	Empty	sp|Q7KZ85|SPT6H_HUMAN Transcription elongation factor SPT6 OS=Homo sapiens OX=9606 GN=SUPT6H PE=1 SV=2	sp|Q7KZ85|SPT6H_HUMAN	199 kDa	0.999853	42	1	NA	26.9678	23.0544	23.2126	27.5115	27.064	22.8228	22.5471	27.2385	27.271	22.2713	27.1609	27.6876	23.5897	23.2572	27.5674	27.3438	23.4591	27.2026	27.7143	23.6369	27.501	27.3629	23.6033	23.0712	27.4165
Q14839	Q14839	17	TRUE	Empty	sp|Q14839|CHD4_HUMAN Chromodomain-helicase-DNA-binding protein 4 OS=Homo sapiens OX=9606 GN=CHD4 PE=1 SV=2	sp|Q14839|CHD4_HUMAN	218 kDa	0.999872	41	0.73	NA	25.656	24.341	24.0863	27.4296	25.0347	23.9121	23.9103	27.5458	24.9765	23.1946	26.62	24.5396	24.3005	23.3548	26.6214	24.5782	24.2631	27.0653	24.3157	23.6788	27.4187	25.5115	25.6585	24.4864	27.6268
Q9UQ35	Q9UQ35	18	TRUE	Empty	sp|Q9UQ35|SRRM2_HUMAN Serine/arginine repetitive matrix protein 2 OS=Homo sapiens OX=9606 GN=SRRM2 PE=1 SV=2	sp|Q9UQ35|SRRM2_HUMAN	300 kDa	0.999831	41	1	NA	30.4683	28.4407	28.4877	31.1443	28.4064	27.6746	27.6654	31.3007	28.2938	27.4986	30.4151	28.7581	28.7199	28.0736	31.0445	29.2347	29.6053	32.0942	28.9327	28.6375	32.6589	30.626	31.1434	29.9749	33.0685
O75643	O75643	19	TRUE	Empty	sp|O75643|U520_HUMAN U5 small nuclear ribonucleoprotein 200 kDa helicase OS=Homo sapiens OX=9606 GN=SNRNP200 PE=1 SV=2	sp|O75643|U520_HUMAN	245 kDa	0.99938	40	1	NA	27.648	23.0837	23.3043	27.5864	26.3127	22.4789	22.5195	27.4704	26.0844	21.7683	26.7308	26.5234	23.4111	22.8596	27.3691	26.4865	23.3674	27.4332	26.4208	23.3232	27.8528	27.1752	24.7778	23.7726	28.3885
Q12888	Q12888	20	TRUE	Empty	sp|Q12888|TP53B_HUMAN TP53-binding protein 1 OS=Homo sapiens OX=9606 GN=TP53BP1 PE=1 SV=2	sp|Q12888|TP53B_HUMAN	214 kDa	0.999727	39	1	NA	26.668	24.0874	23.851	27.3841	25.6865	24.5461	24.3888	28.1965	25.5049	23.7763	27.5982	24.246	24.327	23.3894	26.6841	24.3278	24.3433	26.9464	23.653	23.1759	26.4549	25.8446	25.9701	24.5393	27.8309
Q07157	Q07157	21	TRUE	Empty	sp|Q07157|ZO1_HUMAN Tight junction protein ZO-1 OS=Homo sapiens OX=9606 GN=TJP1 PE=1 SV=3	sp|Q07157|ZO1_HUMAN	195 kDa	0.99972	35	0.97	NA	25.9552	23.4322	23.2853	27.1306	24.8459	24.2325	23.8923	27.3795	24.6721	23.8935	26.8238	24.8101	24.9712	24.1238	26.7248	24.9891	25.1562	27.2143	25.1488	24.1399	27.5694	24.7525	24.7188	23.3858	26.3366
Q13428	Q13428	22	TRUE	Empty	sp|Q13428|TCOF_HUMAN Treacle protein OS=Homo sapiens OX=9606 GN=TCOF1 PE=1 SV=3	sp|Q13428|TCOF_HUMAN	152 kDa	0.999847	34	1	NA	28.0107	27.7916	27.8255	30.8699	26.8826	26.8555	26.8131	30.1936	26.6768	25.9403	28.5807	25.6503	26.9751	26.0375	28.7676	26.9407	27.7406	30.2241	26.7302	26.5929	30.8566	27.7505	28.8727	27.7897	30.596
Q7Z6E9	Q7Z6E9	23	TRUE	Empty	sp|Q7Z6E9|RBBP6_HUMAN E3 ubiquitin-protein ligase RBBP6 OS=Homo sapiens OX=9606 GN=RBBP6 PE=1 SV=1	sp|Q7Z6E9|RBBP6_HUMAN	202 kDa	0.999737	34	1	NA	29.5636	26.3026	26.4064	30.0361	25.3051	24.4589	24.1983	28.2755	24.6701	23.1739	27.1439	26.1418	25.8015	24.9685	28.505	26.2502	25.6251	28.6305	26.8717	25.5524	29.0774	27.0188	27.1781	25.9695	29.1681
Q5VT52	Q5VT52	24	TRUE	Empty	sp|Q5VT52|RPRD2_HUMAN Regulation of nuclear pre-mRNA domain-containing protein 2 OS=Homo sapiens OX=9606 GN=RPRD2 PE=1 SV=1	sp|Q5VT52|RPRD2_HUMAN	156 kDa	0.999875	33	1	NA	27.1725	24.5482	25.3341	28.9109	27.2049	24.6893	25.5297	29.4479	27.3147	25.1574	29.1532	27.4153	25.2427	25.504	29.2805	27.7205	25.2616	29.4476	27.6196	25.4777	29.3213	27.7322	24.9823	25.1831	29.2899
P02545	P02545	26	TRUE	Empty	sp|P02545|LMNA_HUMAN Prelamin-A/C OS=Homo sapiens OX=9606 GN=LMNA PE=1 SV=1	sp|P02545|LMNA_HUMAN	74 kDa	0.999824	33	0.97	NA	26.6933	24.997	24.3992	28.0411	25.9709	25.3094	24.8768	28.626	26.0141	24.6237	27.3322	25.6854	25.5875	24.2078	27.5174	25.5025	25.4971	27.7334	25.6667	24.6032	28.1374	26.4749	26.1173	24.8776	27.9033
Q9UIG0	Q9UIG0	27	TRUE	Empty	sp|Q9UIG0|BAZ1B_HUMAN Tyrosine-protein kinase BAZ1B OS=Homo sapiens OX=9606 GN=BAZ1B PE=1 SV=2	sp|Q9UIG0|BAZ1B_HUMAN	171 kDa	0.999648	33	1	NA	25.4537	24.3186	24.0849	27.1901	25.7638	24.8534	24.4026	28.043	25.5484	23.88	27.2223	25.8252	25.1619	24.2506	27.3523	25.5399	25.2379	27.6276	26.1413	25.1398	28.0902	25.817	25.8391	24.723	27.5629
Q13029	Q13029	28	TRUE	Empty	sp|Q13029|PRDM2_HUMAN PR domain zinc finger protein 2 OS=Homo sapiens OX=9606 GN=PRDM2 PE=1 SV=3	sp|Q13029|PRDM2_HUMAN	189 kDa	0.999799	32	1	NA	26.9653	24.7159	24.5501	28.4214	26.2547	24.8375	24.6196	28.7289	25.9341	23.9545	27.8501	26.3979	25.3411	24.3798	28.2725	26.8041	25.6871	28.9991	26.9465	25.0463	29.2901	27.7424	27.0683	25.9053	29.557
Q9UPN9	Q9UPN9	29	TRUE	Empty	sp|Q9UPN9|TRI33_HUMAN E3 ubiquitin-protein ligase TRIM33 OS=Homo sapiens OX=9606 GN=TRIM33 PE=1 SV=3	sp|Q9UPN9|TRI33_HUMAN	123 kDa	0.999874	31	0.97	NA	29.3376	28.7907	28.907	31.351	28.4223	28.4937	28.6455	31.287	28.1107	28.0383	30.3029	27.638	28.5774	27.9025	29.8867	28.0993	28.9283	30.2221	28.1073	28.4009	30.7505	29.1419	29.8039	28.6728	30.9127
Q9H2P0	Q9H2P0	30	TRUE	Empty	sp|Q9H2P0|ADNP_HUMAN Activity-dependent neuroprotector homeobox protein OS=Homo sapiens OX=9606 GN=ADNP PE=1 SV=1	sp|Q9H2P0|ADNP_HUMAN	124 kDa	0.999804	31	1	NA	25.7656	24.1879	24.0928	27.4442	25.0692	24.0543	23.7316	27.6031	24.9918	23.1503	26.7268	24.5885	24.1657	23.3074	26.6046	24.5325	24.2014	27.0677	24.4701	23.6565	27.5037	25.6566	25.8101	24.404	27.6856
P29375	P29375	31	TRUE	Empty	sp|P29375|KDM5A_HUMAN Lysine-specific demethylase 5A OS=Homo sapiens OX=9606 GN=KDM5A PE=1 SV=3	sp|P29375|KDM5A_HUMAN	192 kDa	0.999688	31	1	NA	25.7664	24.0289	23.731	27.3913	25.1895	23.952	23.6413	27.7156	24.9175	22.9124	26.8201	25.3015	24.4826	23.564	27.1542	25.2119	24.5368	27.5166	25.318	24.0323	27.7019	25.9269	25.8334	24.2408	27.9153
P11388	P11388	32	TRUE	Empty	sp|P11388|TOP2A_HUMAN DNA topoisomerase 2-alpha OS=Homo sapiens OX=9606 GN=TOP2A PE=1 SV=3	sp|P11388|TOP2A_HUMAN	174 kDa	0.99962	31	0.71	NA	24.7528	23.755	23.5637	26.6909	24.5678	23.7997	23.6876	27.0232	24.3526	22.8082	25.9858	24.3605	23.9222	22.8254	26.0083	24.1153	24.0264	26.5238	24.7949	23.7394	27.0186	24.5728	24.496	23.4317	26.2551
Q02880	Q02880	33	TRUE	Empty	sp|Q02880|TOP2B_HUMAN DNA topoisomerase 2-beta OS=Homo sapiens OX=9606 GN=TOP2B PE=1 SV=3	sp|Q02880|TOP2B_HUMAN	183 kDa	0.999567	31	0.71	NA	23.8041	22.5871	22.5906	25.5175	23.8397	22.8782	22.5833	26.1601	23.5041	21.5468	25.1117	23.2723	22.7365	21.6993	24.97	22.8095	22.6552	25.0582	23.1053	22.4121	25.5677	24.0308	23.9961	22.8438	25.7908
Q9Y2W1	Q9Y2W1	34	TRUE	Empty	sp|Q9Y2W1|TR150_HUMAN Thyroid hormone receptor-associated protein 3 OS=Homo sapiens OX=9606 GN=THRAP3 PE=1 SV=2	sp|Q9Y2W1|TR150_HUMAN	109 kDa	0.999903	30	0.97	NA	28.5698	26.277	26.2906	29.8287	28.1414	26.8865	26.7184	30.2938	28.2333	26.307	29.5566	28.6953	27.1629	26.4743	29.958	28.1987	27.3567	30.0624	28.8097	27.2157	30.9906	28.9962	27.9965	27.0323	30.2164
O75151	O75151	35	TRUE	Empty	sp|O75151|PHF2_HUMAN Lysine-specific demethylase PHF2 OS=Homo sapiens OX=9606 GN=PHF2 PE=1 SV=4	sp|O75151|PHF2_HUMAN	121 kDa	0.999865	30	0.93	NA	26.8674	27.1358	26.4903	27.8499	26.7376	27.1675	26.8422	27.792	26.8311	26.3311	27.3409	26.0973	26.7128	25.8708	27.0138	26.2815	26.6485	27.3796	26.5829	26.2165	27.9373	26.9618	27.5534	26.4414	27.9789
Q9UKV3	Q9UKV3	36	TRUE	Empty	sp|Q9UKV3|ACINU_HUMAN Apoptotic chromatin condensation inducer in the nucleus OS=Homo sapiens OX=9606 GN=ACIN1 PE=1 SV=2	sp|Q9UKV3|ACINU_HUMAN	152 kDa	0.999741	30	1	NA	28.3632	26.5572	26.4418	29.7489	27.7132	26.4189	26.2993	29.8555	27.8784	25.8598	29.0444	28.2639	27.134	26.3193	29.4812	27.8629	27.1407	29.6724	28.3142	26.8834	30.5787	28.7091	28.1809	27.266	30.0459
Q92841	Q92841	37	TRUE	Empty	sp|Q92841|DDX17_HUMAN Probable ATP-dependent RNA helicase DDX17 OS=Homo sapiens OX=9606 GN=DDX17 PE=1 SV=2	sp|Q92841|DDX17_HUMAN	80 kDa	0.999626	30	0.67	NA	27.81	25.0969	25.0408	28.1415	26.9125	24.944	24.9152	28.3775	27.087	24.5707	27.6144	26.8367	25.3617	24.5791	27.4636	26.408	25.304	27.4857	26.6915	24.862	27.8651	27.1485	26.6128	25.4411	28.3782
P52272	P52272	38	TRUE	Empty	sp|P52272|HNRPM_HUMAN Heterogeneous nuclear ribonucleoprotein M OS=Homo sapiens OX=9606 GN=HNRNPM PE=1 SV=3	sp|P52272|HNRPM_HUMAN	78 kDa	0.999757	29	1	NA	27.7585	25.584	25.5156	28.6138	27.1655	25.4006	25.6392	28.9715	27.113	24.9488	28.0161	26.9917	26.1947	25.4968	28.3373	26.6403	25.6806	28.1185	26.7901	25.5121	28.7219	27.0705	27.0007	25.701	28.5414
O94762	O94762	40	TRUE	Empty	sp|O94762|RECQ5_HUMAN ATP-dependent DNA helicase Q5 OS=Homo sapiens OX=9606 GN=RECQL5 PE=1 SV=2	sp|O94762|RECQ5_HUMAN	109 kDa	0.999721	29	1	NA	25.3535	24.23	25.2024	25.5473	25.197	24.1831	25.2087	25.6237	25.3763	24.7706	25.7057	25.0995	24.3976	24.8225	25.4395	25.0299	24.1404	25.6209	25.3161	24.8641	25.6514	25.067	24.2255	24.3233	25.3834
Q5UIP0	Q5UIP0	41	TRUE	Empty	sp|Q5UIP0|RIF1_HUMAN Telomere-associated protein RIF1 OS=Homo sapiens OX=9606 GN=RIF1 PE=1 SV=2	sp|Q5UIP0|RIF1_HUMAN	274 kDa	0.999703	29	1	NA	23.6793	22.2216	21.7529	25.373	23.1528	22.6673	22.0953	25.7485	22.6987	21.6129	24.8126	23.4361	23.7929	22.715	25.591	23.7645	24.1499	26.1238	23.1753	22.5438	25.4707	22.602	23.0582	21.5978	24.3034
Q9NR30	Q9NR30	42	TRUE	Empty	sp|Q9NR30|DDX21_HUMAN Nucleolar RNA helicase 2 OS=Homo sapiens OX=9606 GN=DDX21 PE=1 SV=5	sp|Q9NR30|DDX21_HUMAN	87 kDa	0.999629	29	0.83	NA	26.3153	25.0317	24.9149	27.8789	26.1722	25.3545	25.0313	28.5111	25.9045	24.754	27.5741	26.0421	26.1921	25.1915	27.7955	25.6545	25.9025	28.2158	26.6241	26.2201	28.8142	26.4541	26.7304	25.6618	28.2308
Q96T23	Q96T23	43	TRUE	Empty	sp|Q96T23|RSF1_HUMAN Remodeling and spacing factor 1 OS=Homo sapiens OX=9606 GN=RSF1 PE=1 SV=2	sp|Q96T23|RSF1_HUMAN	164 kDa	0.999544	29	1	NA	23.9217	23.2039	23.0615	25.7322	23.7012	22.7479	22.6606	25.9294	23.7929	22.0435	25.1039	23.6839	23.1382	22.29	25.1972	23.4773	23.0473	25.575	23.1135	22.6393	26.0809	24.5739	24.5628	23.6119	26.1245
P15924	P15924	44	TRUE	Empty	sp|P15924|DESP_HUMAN Desmoplakin OS=Homo sapiens OX=9606 GN=DSP PE=1 SV=3	sp|P15924|DESP_HUMAN	332 kDa	0.998382	29	1	NA	23.2833	21.6317	20.2347	24.2304	22.0432	22.9213	21.9763	24.7405	22.8349	21.6638	26.3528	22.3843	21.8851	21.5736	23.5148	22.7654	21.4326	24.3967	22.4348	21.0091	23.6476	22.7478	22.9853	20.3991	24.5208
O15164	O15164	45	TRUE	Empty	sp|O15164|TIF1A_HUMAN Transcription intermediary factor 1-alpha OS=Homo sapiens OX=9606 GN=TRIM24 PE=1 SV=3	sp|O15164|TIF1A_HUMAN	117 kDa	0.99992	28	0.96	NA	26.5275	25.8537	25.8902	28.4727	25.8251	25.8631	25.9255	28.7274	25.4424	25.0832	27.4304	24.3798	25.4999	24.8208	26.8418	24.9096	25.6707	27.2545	24.7359	25.4608	27.7323	26.1229	27.2445	25.9185	28.0762
Q96JM3	Q96JM3	46	TRUE	Empty	sp|Q96JM3|CHAP1_HUMAN Chromosome alignment-maintaining phosphoprotein 1 OS=Homo sapiens OX=9606 GN=CHAMP1 PE=1 SV=2	sp|Q96JM3|CHAP1_HUMAN	89 kDa	0.999816	28	1	NA	26.0948	25.0245	24.9434	28.2874	25.6742	24.7137	24.7913	28.3286	25.2647	23.8496	27.3537	25.1234	25.016	24.0515	27.4468	25.1847	25.0286	27.6762	25.281	24.5532	28.1001	26.0885	26.2735	24.8248	28.0942
Q8NI27	Q8NI27	47	TRUE	Empty	sp|Q8NI27|THOC2_HUMAN THO complex subunit 2 OS=Homo sapiens OX=9606 GN=THOC2 PE=1 SV=2	sp|Q8NI27|THOC2_HUMAN	183 kDa	0.999639	27	1	NA	24.7953	23.2263	23.1489	26.1351	24.5196	22.6035	22.7428	26.486	24.2629	21.7376	25.6431	24.6685	23.0253	22.3889	26.1387	24.0153	22.4419	25.7506	24.468	22.7853	26.4761	25.2327	24.9337	23.9112	27.0581
P46100	P46100	48	TRUE	Empty	sp|P46100|ATRX_HUMAN Transcriptional regulator ATRX OS=Homo sapiens OX=9606 GN=ATRX PE=1 SV=6	sp|P46100|ATRX_HUMAN	283 kDa	0.999569	27	1	NA	24.225	22.5064	22.5721	25.4647	23.5676	22.6838	22.5094	25.9864	23.5394	21.8025	25.0747	24.0064	23.4022	22.5643	25.7203	23.7249	23.3159	25.9179	23.963	22.9607	26.5683	24.5535	24.5971	23.4533	26.1444
O00267	O00267	49	TRUE	Empty	sp|O00267|SPT5H_HUMAN Transcription elongation factor SPT5 OS=Homo sapiens OX=9606 GN=SUPT5H PE=1 SV=1	sp|O00267|SPT5H_HUMAN	121 kDa	0.999542	27	1	NA	26.6124	27.0614	22.0393	23.0556	26.4424	26.7577	21.7061	23.9692	26.5999	21.5705	22.8118	26.8851	26.676	21.872	23.269	26.7444	26.5724	23.1263	27.1068	22.267	23.7929	26.7516	26.8961	21.8608	23.919
Q8N201	Q8N201	50	TRUE	Empty	sp|Q8N201|INT1_HUMAN Integrator complex subunit 1 OS=Homo sapiens OX=9606 GN=INTS1 PE=1 SV=2	sp|Q8N201|INT1_HUMAN	244 kDa	0.99925	27	1	NA	25.2619	24.4532	23.6426	24.9558	24.2606	23.9622	23.0369	25.0888	24.0959	22.5937	24.1561	24.2906	23.8117	22.8313	24.342	24.0263	23.817	24.672	24.234	22.9527	24.532	24.5772	24.8163	23.265	24.7045
O14607	O14607	52	TRUE	Empty	sp|O14607|UTY_HUMAN Histone demethylase UTY OS=Homo sapiens OX=9606 GN=UTY PE=1 SV=2	sp|O14607|UTY_HUMAN	150 kDa	0.999624	26	0.5	NA	24.3458	21.7481	21.4163	25.547	23.6209	22.2275	22.2217	26.1744	23.6729	21.7697	25.5349	22.4951	22.1865	21.1551	24.7412	22.6412	22.3153	25.0963	22.1	21.0562	24.5417	23.4216	23.1799	21.8327	25.0499
P17844	P17844	53	TRUE	Empty	sp|P17844|DDX5_HUMAN Probable ATP-dependent RNA helicase DDX5 OS=Homo sapiens OX=9606 GN=DDX5 PE=1 SV=1	sp|P17844|DDX5_HUMAN	69 kDa	0.999181	26	0.62	NA	27.5316	25.0158	24.9283	28.173	26.9762	25.0843	24.8934	28.4001	26.7648	24.3558	27.3558	27.1923	25.6513	24.7546	27.6297	26.8089	25.6519	27.9173	27.0559	25.0194	27.9936	26.9327	26.2658	25.2046	28.1747
Q9NU22	Q9NU22	54	TRUE	Empty	sp|Q9NU22|MDN1_HUMAN Midasin OS=Homo sapiens OX=9606 GN=MDN1 PE=1 SV=2	sp|Q9NU22|MDN1_HUMAN	633 kDa	0.998881	26	1	NA	22.2271	21.7223	21.4912	23.8558	21.5439	21.1737	20.0783	23.7233	21.2242	19.2484	23.1279	20.8691	21.3286	20.3082	22.7508	20.71	21.0862	23.4945	20.548	21.1872	23.3942	22.2183	23.1365	21.766	24.482
Q9H307	Q9H307	55	TRUE	Empty	sp|Q9H307|PININ_HUMAN Pinin OS=Homo sapiens OX=9606 GN=PNN PE=1 SV=5	sp|Q9H307|PININ_HUMAN	82 kDa	0.999752	25	1	NA	27.449	25.2993	25.0846	28.7284	26.8731	25.2111	24.9862	28.7999	26.911	24.6403	28.0845	27.6643	26.2194	25.3983	28.6575	27.3016	26.2136	28.8866	27.682	25.8135	29.4144	27.7814	27.1674	26.0869	29.0069
Q5SVZ6	Q5SVZ6	57	TRUE	Empty	sp|Q5SVZ6|ZMYM1_HUMAN Zinc finger MYM-type protein 1 OS=Homo sapiens OX=9606 GN=ZMYM1 PE=1 SV=1	sp|Q5SVZ6|ZMYM1_HUMAN	129 kDa	0.999553	25	1	NA	24.6642	23.3041	23.0241	26.6611	25.1432	23.7563	23.3631	27.258	24.6122	22.453	26.3579	24.4501	23.9184	22.9696	26.4637	24.5984	23.9426	26.5701	24.0937	22.8349	26.1186	24.8137	24.349	22.8639	26.5483
Q14160	Q14160	58	TRUE	Empty	sp|Q14160|SCRIB_HUMAN Protein scribble homolog OS=Homo sapiens OX=9606 GN=SCRIB PE=1 SV=5	sp|Q14160|SCRIB_HUMAN	175 kDa	0.999094	25	1	NA	23.9233	22.1359	22.0007	25.2322	22.6134	22.3517	22.1214	25.33	21.7796	21.5807	24.5155	22.4892	23.2733	22.39	24.8011	22.9865	23.7571	25.3467	22.9802	22.8263	25.382	22.3223	23.5249	21.9791	24.4244
Q52LR7	Q52LR7	59	TRUE	Empty	sp|Q52LR7|EPC2_HUMAN Enhancer of polycomb homolog 2 OS=Homo sapiens OX=9606 GN=EPC2 PE=1 SV=2	sp|Q52LR7|EPC2_HUMAN	91 kDa	0.999764	24	1	NA	26.5804	24.9906	24.5487	27.8023	25.252	25.1251	24.424	28.0335	25.0977	24.2499	27.25	25.0506	25.5194	24.2618	27.3231	25.2822	25.8447	27.8155	25.0562	24.3431	27.732	25.2639	25.6775	24.2961	27.237
Q9Y230	Q9Y230	60	TRUE	Empty	sp|Q9Y230|RUVB2_HUMAN RuvB-like 2 OS=Homo sapiens OX=9606 GN=RUVBL2 PE=1 SV=3	sp|Q9Y230|RUVB2_HUMAN	51 kDa	0.999731	24	1	NA	29.6798	28.2005	27.6599	31.0453	28.5177	28.2221	27.9363	31.2883	28.3654	27.5731	30.5454	28.2209	28.6506	27.4438	30.4176	28.4352	29.0172	30.9332	28.208	27.6109	30.7656	28.5488	29.1771	27.6725	30.5558
Q9Y6J0	Q9Y6J0	61	TRUE	Empty	sp|Q9Y6J0|CABIN_HUMAN Calcineurin-binding protein cabin-1 OS=Homo sapiens OX=9606 GN=CABIN1 PE=1 SV=1	sp|Q9Y6J0|CABIN_HUMAN	246 kDa	0.999702	24	1	NA	27.0408	21.0689	20.6175	24.2078	22.1395	20.9508	20.5189	24.5873	22.1151	20.195	23.8332	21.7578	21.2127	20.4463	23.8472	22.3741	21.4817	24.5664	21.9154	20.4559	24.1761	22.9919	22.2305	21.2428	24.452
Q9UHB7	Q9UHB7	64	TRUE	Empty	sp|Q9UHB7|AFF4_HUMAN AF4/FMR2 family member 4 OS=Homo sapiens OX=9606 GN=AFF4 PE=1 SV=1	sp|Q9UHB7|AFF4_HUMAN	127 kDa	0.999842	23	1	NA	24.9206	23.7905	23.6664	25.8152	23.6768	23.6288	23.5812	25.9708	23.6193	23.0831	25.0038	23.8841	24.1169	23.5032	25.3391	23.6512	24.2667	25.8839	23.726	23.9071	26.0825	24.2413	25.1756	23.9965	26.2132
Q15393	Q15393	65	TRUE	Empty	sp|Q15393|SF3B3_HUMAN Splicing factor 3B subunit 3 OS=Homo sapiens OX=9606 GN=SF3B3 PE=1 SV=4	sp|Q15393|SF3B3_HUMAN	136 kDa	0.999569	23	1	NA	27.2177	23.3899	23.3382	27.3621	25.7666	23.1495	22.9933	27.5131	25.7136	22.5013	26.7587	26.0666	23.5685	22.9746	27.0231	25.891	23.5996	27.2474	25.9949	23.3923	27.4727	26.495	25.0709	23.9261	27.9952
Q9UGL1	Q9UGL1	67	TRUE	Empty	sp|Q9UGL1|KDM5B_HUMAN Lysine-specific demethylase 5B OS=Homo sapiens OX=9606 GN=KDM5B PE=1 SV=3	sp|Q9UGL1|KDM5B_HUMAN	176 kDa	0.999166	23	1	NA	23.4144	21.7565	21.204	25.4265	22.9639	21.2501	20.5959	25.4103	22.8209	19.9514	24.2643	23.104	21.8735	20.7484	24.8551	22.7754	21.4507	24.9002	23.1525	21.3892	25.9346	24.2004	23.3095	21.7018	25.8139
P18583	P18583	68	TRUE	Empty	sp|P18583|SON_HUMAN Protein SON OS=Homo sapiens OX=9606 GN=SON PE=1 SV=4	sp|P18583|SON_HUMAN	264 kDa	0.999938	22	1	NA	25.9296	23.136	23.3419	26.5201	24.9219	23.2582	23.5703	27.0533	24.9431	22.8337	26.194	24.6748	23.4702	23.0977	26.2458	24.7895	23.6614	26.4078	24.932	23.6353	26.7349	25.1727	25.2142	24.1172	27.2031
Q96KQ7	Q96KQ7	69	TRUE	Empty	sp|Q96KQ7|EHMT2_HUMAN Histone-lysine N-methyltransferase EHMT2 OS=Homo sapiens OX=9606 GN=EHMT2 PE=1 SV=3	sp|Q96KQ7|EHMT2_HUMAN	132 kDa	0.999916	22	0.95	NA	25.666	24.5022	24.0773	27.5364	24.8874	23.8567	23.6895	27.3141	24.818	23.1921	26.8229	25.4455	25.1784	24.1924	27.652	25.7481	25.5005	28.0991	25.4997	24.528	27.9754	25.6415	25.8019	24.3393	27.6975
Q9NYF8	Q9NYF8	70	TRUE	Empty	sp|Q9NYF8|BCLF1_HUMAN Bcl-2-associated transcription factor 1 OS=Homo sapiens OX=9606 GN=BCLAF1 PE=1 SV=2	sp|Q9NYF8|BCLF1_HUMAN	106 kDa	0.999812	22	0.95	NA	27.0229	24.6743	24.6127	28.3814	26.63	25.1278	25.1057	28.8316	26.7025	24.4829	27.9811	27.2128	25.6312	24.8583	28.4918	26.8378	25.6939	28.486	27.2645	25.6384	29.2691	27.1932	26.3938	25.2999	28.4032
O75533	O75533	72	TRUE	Empty	sp|O75533|SF3B1_HUMAN Splicing factor 3B subunit 1 OS=Homo sapiens OX=9606 GN=SF3B1 PE=1 SV=3	sp|O75533|SF3B1_HUMAN	146 kDa	0.999766	22	1	NA	26.7015	22.9966	22.9243	27.0069	25.4021	22.8443	22.6877	27.106	25.3072	22.1801	26.2713	25.6657	23.202	22.6977	26.6421	25.5594	23.3059	26.9993	25.6429	23.0337	27.4468	26.215	24.655	23.5246	27.549
P11142	P11142	74	TRUE	Empty	sp|P11142|HSP7C_HUMAN Heat shock cognate 71 kDa protein OS=Homo sapiens OX=9606 GN=HSPA8 PE=1 SV=1	sp|P11142|HSP7C_HUMAN	71 kDa	0.999568	22	0.82	NA	27.4457	25.4755	25.4987	28.8149	26.5042	25.6738	25.4105	29.1416	26.1674	25.086	28.2005	26.0273	25.7346	24.8796	27.7655	25.9091	25.8785	28.0411	25.9856	25.2847	28.2467	26.6889	26.7605	25.6839	28.5068
Q9H582	Q9H582	75	TRUE	Empty	sp|Q9H582|ZN644_HUMAN Zinc finger protein 644 OS=Homo sapiens OX=9606 GN=ZNF644 PE=1 SV=2	sp|Q9H582|ZN644_HUMAN	150 kDa	0.999529	22	1	NA	23.8598	22.2364	21.9489	25.4593	23.0287	21.7745	21.4104	25.3601	22.8989	20.9339	24.4643	23.4568	22.8029	21.8176	25.4686	23.645	22.9478	25.8167	23.4223	22.0482	25.7195	23.7237	23.5609	22.0426	25.5564
Q9UGU0	Q9UGU0	76	TRUE	Empty	sp|Q9UGU0|TCF20_HUMAN Transcription factor 20 OS=Homo sapiens OX=9606 GN=TCF20 PE=1 SV=3	sp|Q9UGU0|TCF20_HUMAN	212 kDa	0.999289	22	1	NA	22.9107	21.303	21.0686	23.8407	22.3496	21.3683	21.1889	24.5716	22.2981	20.3225	23.7019	22.1763	21.2802	20.3504	23.4228	21.869	21.0651	24.1086	21.9828	20.6978	23.9711	22.8282	22.7184	21.5909	24.5693
Q14686	Q14686	77	TRUE	Empty	sp|Q14686|NCOA6_HUMAN Nuclear receptor coactivator 6 OS=Homo sapiens OX=9606 GN=NCOA6 PE=1 SV=3	sp|Q14686|NCOA6_HUMAN	219 kDa	0.999864	21	1	NA	26.5118	24.2094	24.1096	27.6507	25.6622	24.6015	24.5991	28.4075	25.6169	24.1917	27.6079	25.0059	24.802	23.9202	27.2996	25.122	25.013	27.6506	24.5373	23.7074	27.3064	25.6586	25.2994	24.2064	27.4683
Q9NQV6	Q9NQV6	78	TRUE	Empty	sp|Q9NQV6|PRD10_HUMAN PR domain zinc finger protein 10 OS=Homo sapiens OX=9606 GN=PRDM10 PE=1 SV=3	sp|Q9NQV6|PRD10_HUMAN	130 kDa	0.999735	21	1	NA	24.5751	23.2062	23.0229	27.1876	25.1943	23.5112	23.1868	27.8039	24.6388	22.4585	26.7488	24.5854	23.8597	22.7535	27.0667	24.83	24.013	27.4383	24.6739	23.3987	27.2018	25.6444	25.3964	23.8986	27.8997
Q9Y5B9	Q9Y5B9	79	TRUE	Empty	sp|Q9Y5B9|SP16H_HUMAN FACT complex subunit SPT16 OS=Homo sapiens OX=9606 GN=SUPT16H PE=1 SV=1	sp|Q9Y5B9|SP16H_HUMAN	120 kDa	0.999704	21	1	NA	25.5859	24.1775	24.6374	26.7169	25.2951	23.7742	24.4384	27.195	24.837	23.8093	26.3325	25.3396	24.0099	24.1578	26.6201	24.8486	23.6747	26.1123	25.2705	24.5532	26.9754	25.5891	25.5375	24.6968	27.2289
Q9NXF1	Q9NXF1	80	TRUE	Empty	sp|Q9NXF1|TEX10_HUMAN Testis-expressed protein 10 OS=Homo sapiens OX=9606 GN=TEX10 PE=1 SV=2	sp|Q9NXF1|TEX10_HUMAN	106 kDa	0.999686	21	1	NA	25.8011	24.8352	24.9225	27.6409	25.3274	24.5593	24.2706	27.7633	25.4298	24.6133	27.0862	24.7818	24.9823	24.2651	26.8196	25.1049	25.0375	27.2398	24.9392	24.6961	27.5698	25.8734	26.2387	25.0649	27.7383
Q9BXP5	Q9BXP5	81	TRUE	Empty	sp|Q9BXP5|SRRT_HUMAN Serrate RNA effector molecule homolog OS=Homo sapiens OX=9606 GN=SRRT PE=1 SV=1	sp|Q9BXP5|SRRT_HUMAN	101 kDa	0.999572	21	1	NA	25.5397	23.7432	24.0462	27.1412	24.6456	22.9794	23.2428	26.9138	24.7617	22.6576	26.0693	25.3333	23.7004	23.4823	26.8192	24.6454	23.4291	26.6533	25.4884	24.0404	27.8956	26.2044	25.4789	24.6849	27.6126
Q12906	Q12906	82	TRUE	Empty	sp|Q12906|ILF3_HUMAN Interleukin enhancer-binding factor 3 OS=Homo sapiens OX=9606 GN=ILF3 PE=1 SV=3	sp|Q12906|ILF3_HUMAN	95 kDa	0.999432	21	0.86	NA	25.587	23.055	22.8204	26.1744	25.2148	23.4179	23.1402	26.866	25.1674	22.6745	25.741	24.9546	23.5229	22.7214	25.6254	24.4107	23.2867	25.721	24.6354	22.89	25.7181	25.1667	24.3041	23.139	26.0434
Q8TEK3	Q8TEK3	83	TRUE	Empty	sp|Q8TEK3|DOT1L_HUMAN Histone-lysine N-methyltransferase, H3 lysine-79 specific OS=Homo sapiens OX=9606 GN=DOT1L PE=1 SV=3	sp|Q8TEK3|DOT1L_HUMAN	165 kDa	0.999396	21	1	NA	23.6507	21.5787	21.5304	25.2837	23.1013	21.575	21.1367	25.199	22.9887	20.8606	24.3404	23.3834	22.3058	21.7257	25.0881	23.3132	21.9232	25.4543	23.355	21.956	25.354	23.2616	22.9207	21.6352	25.2164
Q96PK6	Q96PK6	84	TRUE	Empty	sp|Q96PK6|RBM14_HUMAN RNA-binding protein 14 OS=Homo sapiens OX=9606 GN=RBM14 PE=1 SV=2	sp|Q96PK6|RBM14_HUMAN	69 kDa	0.999885	20	1	NA	27.4846	24.9916	25.1708	28.0026	27.0391	25.2152	24.7647	28.377	27.0329	24.7888	27.6761	26.644	25.3997	24.6102	27.4485	26.3923	25.3036	27.6454	26.6264	24.8945	28.1201	26.9966	26.2111	25.1814	28.1875
Q6ZRS2	Q6ZRS2	85	TRUE	Empty	sp|Q6ZRS2|SRCAP_HUMAN Helicase SRCAP OS=Homo sapiens OX=9606 GN=SRCAP PE=1 SV=3	sp|Q6ZRS2|SRCAP_HUMAN	344 kDa	0.999797	20	1	NA	24.5371	21.8868	21.6031	25.6887	23.1935	21.7781	21.3282	25.9519	22.8677	20.9919	25.008	22.6452	21.7072	20.5725	24.615	22.4809	21.8163	25.0599	22.1556	21.0893	24.743	23.2216	23.0827	21.5434	25.1594
P49750	P49750	86	TRUE	Empty	sp|P49750|YLPM1_HUMAN YLP motif-containing protein 1 OS=Homo sapiens OX=9606 GN=YLPM1 PE=1 SV=4	sp|P49750|YLPM1_HUMAN	242 kDa	0.999772	20	1	NA	23.4597	20.1074	19.9109	23.098	22.7465	20.4563	19.8982	23.6348	22.7195	19.8523	23.2023	22.8966	21.3942	20.6132	23.4086	22.5261	21.1119	23.5494	22.7411	20.9772	24.24	23.0832	22.3711	21.0357	23.9518
Q9H0E9	Q9H0E9	87	TRUE	Empty	sp|Q9H0E9|BRD8_HUMAN Bromodomain-containing protein 8 OS=Homo sapiens OX=9606 GN=BRD8 PE=1 SV=2	sp|Q9H0E9|BRD8_HUMAN	135 kDa	0.999718	20	1	NA	26.9769	25.5159	25.1344	28.3949	25.9529	25.7874	25.472	28.8035	25.6677	25.026	27.9186	25.6475	26.1737	25.0401	28.0255	25.7925	26.397	28.442	25.6158	25.1696	28.4087	25.8442	26.4262	25.0527	27.9598
Q99590	Q99590	88	TRUE	Empty	sp|Q99590|SCAFB_HUMAN Protein SCAF11 OS=Homo sapiens OX=9606 GN=SCAF11 PE=1 SV=2	sp|Q99590|SCAFB_HUMAN	165 kDa	0.999698	20	1	NA	24.0127	21.4668	21.8785	25.9474	24.0827	21.6281	22.3919	26.3141	24.2218	21.449	25.6761	24.6333	21.7901	21.923	25.9223	24.0055	21.4594	25.9251	24.8587	22.4016	26.4884	23.9137	21.8733	21.4946	25.6798
Q7Z3K3	Q7Z3K3	89	TRUE	Empty	sp|Q7Z3K3|POGZ_HUMAN Pogo transposable element with ZNF domain OS=Homo sapiens OX=9606 GN=POGZ PE=1 SV=2	sp|Q7Z3K3|POGZ_HUMAN	155 kDa	0.999672	20	1	NA	26.4151	25.4892	25.3683	28.7066	26.0483	25.1907	25.0367	28.7973	25.6039	24.1926	27.6893	25.5795	25.4348	24.4738	27.7499	25.692	25.5834	28.0706	25.8074	25.0702	28.2204	26.3387	26.6316	25.1698	28.5165
Q7Z5J4	Q7Z5J4	91	TRUE	Empty	sp|Q7Z5J4|RAI1_HUMAN Retinoic acid-induced protein 1 OS=Homo sapiens OX=9606 GN=RAI1 PE=1 SV=2	sp|Q7Z5J4|RAI1_HUMAN	203 kDa	0.999723	19	1	NA	22.5914	20.9939	20.8073	23.8936	22.4673	21.2165	20.664	24.6871	22.1616	19.985	23.644	22.3558	21.4441	20.5978	23.9303	22.2585	21.2261	24.2074	22.69	21.3032	24.7911	22.5137	22.5378	21.3351	24.3463
P38919	P38919	92	TRUE	Empty	sp|P38919|IF4A3_HUMAN Eukaryotic initiation factor 4A-III OS=Homo sapiens OX=9606 GN=EIF4A3 PE=1 SV=4	sp|P38919|IF4A3_HUMAN	47 kDa	0.999701	19	1	NA	27.9964	25.3374	25.3596	28.8106	27.284	25.1519	25.0017	28.8494	27.3557	24.601	28.3019	27.8734	25.9752	25.1723	28.7853	27.5092	25.9134	28.8854	27.868	25.6567	29.6364	28.2091	27.2053	26.0153	29.4232
Q9H2F5	Q9H2F5	93	TRUE	Empty	sp|Q9H2F5|EPC1_HUMAN Enhancer of polycomb homolog 1 OS=Homo sapiens OX=9606 GN=EPC1 PE=1 SV=1	sp|Q9H2F5|EPC1_HUMAN	93 kDa	0.999693	19	1	NA	26.1144	24.5042	24.0727	27.5103	25.1696	24.8664	24.336	28.011	25.0583	24.1471	27.1899	24.945	25.3012	24.0977	27.2184	25.1528	25.5796	27.7469	24.9141	24.1243	27.6703	25.3133	25.5383	24.1633	27.1769
Q96FV9	Q96FV9	94	TRUE	Empty	sp|Q96FV9|THOC1_HUMAN THO complex subunit 1 OS=Homo sapiens OX=9606 GN=THOC1 PE=1 SV=1	sp|Q96FV9|THOC1_HUMAN	76 kDa	0.999659	19	1	NA	24.6436	22.7934	22.9113	25.6519	23.8231	22.3239	21.8593	26.0677	23.9179	21.3995	25.2399	24.3087	22.585	22.2188	25.7851	23.5737	22.0123	25.5046	24.1275	22.4613	26.1341	24.6619	24.4628	23.2836	26.6085
P11021	P11021	95	TRUE	Empty	sp|P11021|BIP_HUMAN Endoplasmic reticulum chaperone BiP OS=Homo sapiens OX=9606 GN=HSPA5 PE=1 SV=2	sp|P11021|BIP_HUMAN	72 kDa	0.999645	19	0.89	NA	25.8825	24.4659	24.1986	27.5391	24.2985	23.8954	23.6254	27.3013	24.4635	23.4254	26.7268	25.3293	25.0154	24.0894	26.8672	24.987	25.1129	27.2578	25.379	24.2466	27.053	25.4461	25.4408	24.1321	26.9222
Q6PD62	Q6PD62	96	TRUE	Empty	sp|Q6PD62|CTR9_HUMAN RNA polymerase-associated protein CTR9 homolog OS=Homo sapiens OX=9606 GN=CTR9 PE=1 SV=1	sp|Q6PD62|CTR9_HUMAN	134 kDa	0.999643	19	1	NA	25.8111	23.1613	23.6819	26.7675	24.6933	22.8534	22.8149	26.6711	24.7356	22.3659	25.9905	25.2819	23.7406	23.3712	26.6197	24.8345	23.6367	26.5483	25.388	23.7949	27.0942	25.3395	24.7457	23.7376	26.8576
Q9UBW7	Q9UBW7	97	TRUE	Empty	sp|Q9UBW7|ZMYM2_HUMAN Zinc finger MYM-type protein 2 OS=Homo sapiens OX=9606 GN=ZMYM2 PE=1 SV=1	sp|Q9UBW7|ZMYM2_HUMAN	155 kDa	0.999624	19	1	NA	22.6475	21.3335	21.1344	24.3854	21.8139	21.1032	20.8472	23.9332	21.688	19.7103	23.5095	21.6273	21.3332	20.2187	23.7602	21.3364	21.1081	24.0057	21.888	20.9519	24.4903	22.4262	22.5627	20.9723	24.4813
Q92576	Q92576	98	TRUE	Empty	sp|Q92576|PHF3_HUMAN PHD finger protein 3 OS=Homo sapiens OX=9606 GN=PHF3 PE=1 SV=3	sp|Q92576|PHF3_HUMAN	229 kDa	0.999577	19	1	NA	23.3532	19.961	19.5149	23.7686	22.6384	20.0367	19.7426	24.0998	22.3274	18.7818	22.851	22.4555	19.7289	18.9958	23.0195	21.7739	19.9041	22.9214	22.3901	19.7633	23.3418	22.384	20.5886	20.087	23.1988
Q6PJT7	Q6PJT7	99	TRUE	Empty	sp|Q6PJT7|ZC3HE_HUMAN Zinc finger CCCH domain-containing protein 14 OS=Homo sapiens OX=9606 GN=ZC3H14 PE=1 SV=1	sp|Q6PJT7|ZC3HE_HUMAN	83 kDa	0.999572	19	1	NA	25.4966	23.247	23.2617	26.4516	24.9861	23.3185	23.3673	26.9545	25.2672	22.7967	26.1469	25.2379	23.7903	22.9929	26.4947	24.9827	24.1535	26.7844	25.3513	23.6883	27.5815	25.7305	25.2871	24.2559	27.1445
Q9HCS7	Q9HCS7	100	TRUE	Empty	sp|Q9HCS7|SYF1_HUMAN Pre-mRNA-splicing factor SYF1 OS=Homo sapiens OX=9606 GN=XAB2 PE=1 SV=2	sp|Q9HCS7|SYF1_HUMAN	100 kDa	0.999567	19	1	NA	25.1924	20.434	20.6492	24.8874	23.9098	19.9444	19.9846	24.6105	23.9679	19.5565	24.1415	24.4319	21.1638	20.6255	25.0794	24.4346	20.7214	25.2528	24.245	21.0541	25.7825	25.1164	22.1664	21.2483	25.6605
Q14966	Q14966	101	TRUE	Empty	sp|Q14966|ZN638_HUMAN Zinc finger protein 638 OS=Homo sapiens OX=9606 GN=ZNF638 PE=1 SV=2	sp|Q14966|ZN638_HUMAN	221 kDa	0.999228	19	1	NA	24.2747	21.6224	21.5524	24.5957	23.7257	22.0243	21.5701	24.9036	23.7438	21.1116	24.5139	23.4881	22.3681	21.7126	24.3626	23.2469	22.1242	24.6146	23.3319	21.9669	24.6518	23.7422	23.2929	22.1213	25.0861
P43243	P43243	103	TRUE	Empty	sp|P43243|MATR3_HUMAN Matrin-3 OS=Homo sapiens OX=9606 GN=MATR3 PE=1 SV=2	sp|P43243|MATR3_HUMAN	95 kDa	0.999796	18	1	NA	26.0838	22.7714	22.7084	27.4298	25.9494	22.4519	22.3016	27.3224	25.8393	21.6917	26.1529	25.757	22.5923	21.8826	26.7	25.7119	22.5061	26.8611	25.8674	22.4879	27.6097	26.5059	23.5912	22.3898	27.2718
Q99459	Q99459	104	TRUE	Empty	sp|Q99459|CDC5L_HUMAN Cell division cycle 5-like protein OS=Homo sapiens OX=9606 GN=CDC5L PE=1 SV=2	sp|Q99459|CDC5L_HUMAN	92 kDa	0.999666	18	1	NA	26.2761	21.7008	21.9482	26.2387	24.8081	21.5578	21.6072	26.2845	24.7943	20.893	25.5382	25.2966	22.2932	21.8759	26.1888	25.177	22.2549	26.3068	25.0949	22.2164	26.7685	25.8057	23.5887	22.5114	27.0046
Q6ZW49	Q6ZW49	105	TRUE	Empty	sp|Q6ZW49|PAXI1_HUMAN PAX-interacting protein 1 OS=Homo sapiens OX=9606 GN=PAXIP1 PE=1 SV=2	sp|Q6ZW49|PAXI1_HUMAN	121 kDa	0.999628	18	1	NA	25.8666	23.5695	23.3884	27.1972	25.1653	23.9459	24.0375	27.7975	25.0244	23.4319	26.9435	24.3912	24.1381	23.2753	26.7431	24.3948	24.1689	27.0155	23.7193	23.1115	26.352	24.8234	24.9132	23.4849	26.7006
Q15029	Q15029	106	TRUE	Empty	sp|Q15029|U5S1_HUMAN 116 kDa U5 small nuclear ribonucleoprotein component OS=Homo sapiens OX=9606 GN=EFTUD2 PE=1 SV=1	sp|Q15029|U5S1_HUMAN	109 kDa	0.999618	18	1	NA	26.6843	22.2626	22.2161	26.6778	25.35	21.7572	21.6283	26.6968	25.2848	21.0484	25.9995	25.7585	22.6806	22.0134	26.482	25.6288	22.6046	26.7358	25.6524	22.4942	26.9268	26.3619	23.8346	22.9653	27.4856
Q9BQ39	Q9BQ39	107	TRUE	Empty	sp|Q9BQ39|DDX50_HUMAN ATP-dependent RNA helicase DDX50 OS=Homo sapiens OX=9606 GN=DDX50 PE=1 SV=1	sp|Q9BQ39|DDX50_HUMAN	83 kDa	0.999587	18	0.72	NA	24.0377	21.7366	21.7159	24.7182	22.8854	21.4057	20.9942	24.843	22.84	20.6762	24.0744	23.3169	22.3212	21.4593	24.7213	22.9115	22.6558	25.1697	23.4317	22.4743	25.9679	24.0773	23.9428	22.7286	25.9224
Q9NPF5	Q9NPF5	108	TRUE	Empty	sp|Q9NPF5|DMAP1_HUMAN DNA methyltransferase 1-associated protein 1 OS=Homo sapiens OX=9606 GN=DMAP1 PE=1 SV=1	sp|Q9NPF5|DMAP1_HUMAN	53 kDa	0.999536	18	1	NA	27.1265	25.6254	25.0628	28.5228	26.0293	25.8175	25.365	28.8446	25.7637	24.9086	28.0882	25.5894	26.1476	24.9432	27.9181	25.9407	26.4199	28.461	25.6623	25.1365	28.2305	25.9674	26.5418	25.0824	27.9313
O14647	O14647	109	TRUE	Empty	sp|O14647|CHD2_HUMAN Chromodomain-helicase-DNA-binding protein 2 OS=Homo sapiens OX=9606 GN=CHD2 PE=1 SV=2	sp|O14647|CHD2_HUMAN	211 kDa	0.999528	18	0.78	NA	23.0347	21.0782	21.0281	24.4033	22.3568	20.8482	20.4653	24.4902	22.275	19.6836	23.4965	22.6702	21.1475	20.2867	23.6695	21.5934	20.4218	23.2394	22.8629	21.1333	24.1799	23.0145	22.3456	21.3532	24.2723
Q14202	Q14202	110	TRUE	Empty	sp|Q14202|ZMYM3_HUMAN Zinc finger MYM-type protein 3 OS=Homo sapiens OX=9606 GN=ZMYM3 PE=1 SV=2	sp|Q14202|ZMYM3_HUMAN	152 kDa	0.99937	18	0.94	NA	23.8781	21.3783	21.2413	24.8697	22.623	21.2705	21.0924	25.1165	22.4485	20.0417	24.3199	22.2864	21.6094	20.4998	24.4782	22.3045	21.7002	24.7449	21.7018	21.0565	24.8717	23.1528	23.1738	21.729	25.4029
O14646	O14646	111	TRUE	Empty	sp|O14646|CHD1_HUMAN Chromodomain-helicase-DNA-binding protein 1 OS=Homo sapiens OX=9606 GN=CHD1 PE=1 SV=2	sp|O14646|CHD1_HUMAN	197 kDa	0.999242	18	0.78	NA	23.2442	21.4981	21.394	24.6319	22.3782	21.8026	21.1193	24.8867	22.2479	20.8183	23.8565	22.8061	21.9241	21.1252	24.0553	22.2765	21.7879	24.0434	23.3717	21.9614	24.8206	22.6076	22.2394	21.3702	24.0538
P51610	P51610	112	TRUE	Empty	sp|P51610|HCFC1_HUMAN Host cell factor 1 OS=Homo sapiens OX=9606 GN=HCFC1 PE=1 SV=2	sp|P51610|HCFC1_HUMAN	209 kDa	0.999151	18	0.94	NA	24.1581	21.8429	21.4005	24.6628	23.3401	22.1222	22.0718	25.3987	23.2027	21.1607	24.6218	22.9737	21.9787	20.9584	24.4765	22.7383	21.9544	24.9556	22.7076	21.289	24.7524	23.0857	23.1245	21.5766	24.8877
Q7Z333	Q7Z333	113	TRUE	Empty	sp|Q7Z333|SETX_HUMAN Probable helicase senataxin OS=Homo sapiens OX=9606 GN=SETX PE=1 SV=4	sp|Q7Z333|SETX_HUMAN	303 kDa	0.998833	18	1	NA	20.6766	19.9495	21.969	21.1884	19.9856	19.6914	21.4651	22.8553	19.6562	20.8933	20.2377	20.6085	19.2895	21.4206	20.4995	20.1248	19.2108	21.7338	20.4958	21.2408	21.4432	19.7752	19.2246	21.0681	20.5531
Q7L576	Q7L576	114	TRUE	Empty	sp|Q7L576|CYFP1_HUMAN Cytoplasmic FMR1-interacting protein 1 OS=Homo sapiens OX=9606 GN=CYFIP1 PE=1 SV=1	sp|Q7L576|CYFP1_HUMAN	145 kDa	0.998755	18	0.61	NA	23.3131	19.739	19.4222	23.3142	21.6275	20.5134	19.952	24.0806	21.5916	19.5689	23.3805	21.5884	21.0512	20.169	23.5442	21.4628	20.6285	23.6945	21.3797	20.1479	23.3237	21.6649	21.6432	20.1927	23.0292
O75152	O75152	116	TRUE	Empty	sp|O75152|ZC11A_HUMAN Zinc finger CCCH domain-containing protein 11A OS=Homo sapiens OX=9606 GN=ZC3H11A PE=1 SV=3	sp|O75152|ZC11A_HUMAN	89 kDa	0.999792	17	0.59	NA	23.9251	21.766	21.5046	24.9352	23.3811	21.5013	21.2667	25.3004	23.5898	20.8027	24.8581	23.6158	21.9132	21.1007	24.8127	22.7427	21.5569	24.6271	23.5536	21.7692	25.2649	23.8948	23.3322	22.2581	25.7678
Q15459	Q15459	117	TRUE	Empty	sp|Q15459|SF3A1_HUMAN Splicing factor 3A subunit 1 OS=Homo sapiens OX=9606 GN=SF3A1 PE=1 SV=1	sp|Q15459|SF3A1_HUMAN	89 kDa	0.999777	17	1	NA	25.6744	21.6735	21.8516	25.7055	24.307	21.5121	21.4738	25.8115	24.02	20.7981	25.0148	24.5622	21.758	21.5194	25.5191	24.3718	21.8644	25.5208	24.4244	21.8151	25.9975	25.0325	23.0407	21.9708	26.3214
Q7Z589	Q7Z589	118	TRUE	Empty	sp|Q7Z589|EMSY_HUMAN BRCA2-interacting transcriptional repressor EMSY OS=Homo sapiens OX=9606 GN=EMSY PE=1 SV=2	sp|Q7Z589|EMSY_HUMAN	141 kDa	0.999676	17	1	NA	24.4159	21.9726	21.4558	24.929	22.8247	22.0204	21.4094	25.234	22.6739	20.7845	24.3274	22.5178	22.0537	21.0317	24.2988	22.4954	22.2041	24.8541	22.4421	21.3368	24.7872	23.254	23.2268	21.7547	24.9088
Q9Y265	Q9Y265	119	TRUE	Empty	sp|Q9Y265|RUVB1_HUMAN RuvB-like 1 OS=Homo sapiens OX=9606 GN=RUVBL1 PE=1 SV=1	sp|Q9Y265|RUVB1_HUMAN	50 kDa	0.999626	17	1	NA	28.787	27.2764	26.8108	30.0901	27.7502	27.4012	27.107	30.4633	27.33	26.6932	29.5624	27.2406	27.7538	26.4743	29.4587	27.5661	28.0764	29.9873	27.3126	26.7253	30.0581	27.6316	28.2017	26.7503	29.5591
Q6P1J9	Q6P1J9	120	TRUE	Empty	sp|Q6P1J9|CDC73_HUMAN Parafibromin OS=Homo sapiens OX=9606 GN=CDC73 PE=1 SV=1	sp|Q6P1J9|CDC73_HUMAN	61 kDa	0.99956	17	1	NA	26.3745	23.8811	24.2581	27.4653	25.1349	23.5086	23.7747	27.2414	25.2589	23.1133	26.5751	25.8259	24.3311	23.9026	27.1991	25.3427	24.4702	27.1172	25.9998	24.3357	28.0089	25.9444	25.2319	24.248	27.1888
Q14151	Q14151	121	TRUE	Empty	sp|Q14151|SAFB2_HUMAN Scaffold attachment factor B2 OS=Homo sapiens OX=9606 GN=SAFB2 PE=1 SV=1	sp|Q14151|SAFB2_HUMAN	107 kDa	0.999527	17	0.65	NA	23.562	20.8579	20.9909	24.2757	23.1405	21.2495	20.8966	24.9081	23.2857	20.6405	24.1595	23.1714	21.7103	21.2824	24.419	22.8931	21.6883	24.416	22.9793	21.5696	24.8074	23.5175	22.5686	21.722	25.1451
P14923	P14923	122	TRUE	Empty	sp|P14923|PLAK_HUMAN Junction plakoglobin OS=Homo sapiens OX=9606 GN=JUP PE=1 SV=3	sp|P14923|PLAK_HUMAN	82 kDa	0.999484	17	0.76	NA	22.1227	20.5646	19.0183	22.9332	20.8756	21.3257	19.7306	23.0861	21.2566	19.5734	24.6179	21.2233	20.4963	19.8914	22.4544	21.5239	19.8052	23.2784	21.698	19.9864	22.5644	21.572	21.7047	18.6151	22.9793
O60306	O60306	123	TRUE	Empty	sp|O60306|AQR_HUMAN RNA helicase aquarius OS=Homo sapiens OX=9606 GN=AQR PE=1 SV=4	sp|O60306|AQR_HUMAN	171 kDa	0.999475	17	1	NA	24.7378	19.8842	20.2054	24.419	23.248	19.0002	19.1649	24.3471	23.3384	18.3619	23.4934	23.9064	20.3865	20.1494	24.5789	23.7989	20.1492	24.6179	23.7273	20.5147	24.888	24.4876	21.4762	20.6446	25.143
Q8N1G2	Q8N1G2	124	TRUE	Empty	sp|Q8N1G2|CMTR1_HUMAN Cap-specific mRNA (nucleoside-2'-O-)-methyltransferase 1 OS=Homo sapiens OX=9606 GN=CMTR1 PE=1 SV=1	sp|Q8N1G2|CMTR1_HUMAN	95 kDa	0.999459	17	1	NA	24.5751	25.6741	24.2369	22.5952	23.8716	25.4343	24.0305	23.0783	23.6657	23.4153	22.0235	22.9015	25.2095	23.1516	21.6501	23.5333	25.3936	22.2965	23.5376	23.2125	22.4641	23.9	25.9458	23.8124	22.324
O00567	O00567	125	TRUE	Empty	sp|O00567|NOP56_HUMAN Nucleolar protein 56 OS=Homo sapiens OX=9606 GN=NOP56 PE=1 SV=4	sp|O00567|NOP56_HUMAN	66 kDa	0.999434	17	1	NA	24.9306	24.4115	24.4176	27.1741	24.8041	24.1368	24.0172	27.25	24.335	23.1597	25.9403	24.0395	24.588	23.4394	26.0394	24.2408	24.7682	26.9862	24.4153	24.3454	27.4552	24.8704	25.6221	24.214	27.0673
O00571	O00571	126	TRUE	Empty	sp|O00571|DDX3X_HUMAN ATP-dependent RNA helicase DDX3X OS=Homo sapiens OX=9606 GN=DDX3X PE=1 SV=3	sp|O00571|DDX3X_HUMAN	73 kDa	0.999412	17	0.88	NA	24.8952	22.5151	22.2987	25.7412	24.2685	22.6393	21.9522	26.2917	23.9733	21.738	25.1511	24.3067	23.2006	22.2761	25.1584	23.7366	23.0113	25.3435	24.1168	22.5623	25.4511	24.5317	23.9658	22.9565	25.7032
Q9Y5Z7	Q9Y5Z7	127	TRUE	Empty	sp|Q9Y5Z7|HCFC2_HUMAN Host cell factor 2 OS=Homo sapiens OX=9606 GN=HCFC2 PE=1 SV=1	sp|Q9Y5Z7|HCFC2_HUMAN	87 kDa	0.999362	17	0.94	NA	22.9778	22.2446	22.0413	25.3022	22.83	22.2038	21.8906	25.4562	22.828	21.3502	24.7502	23.1251	22.9275	21.9678	25.0729	23.3094	23.2256	25.8516	23.4739	22.5759	26.0257	23.6623	24.2024	22.5349	25.8294
Q9UPN3	Q9UPN3	128	TRUE	Empty	sp|Q9UPN3|MACF1_HUMAN Microtubule-actin cross-linking factor 1, isoforms 1/2/3/4/5 OS=Homo sapiens OX=9606 GN=MACF1 PE=1 SV=4	sp|Q9UPN3|MACF1_HUMAN	838 kDa	0.999347	17	1	NA	21.6235	21.0298	20.9452	23.5029	20.4519	20.8215	20.5579	23.2931	20.1688	20.4	22.4632	20.4864	21.6761	20.8778	22.6264	20.5089	22.2279	23.013	20.8345	20.7879	22.8043	20.2043	21.2469	19.9154	21.4832
P46087	P46087	129	TRUE	Empty	sp|P46087|NOP2_HUMAN Probable 28S rRNA (cytosine(4447)-C(5))-methyltransferase OS=Homo sapiens OX=9606 GN=NOP2 PE=1 SV=2	sp|P46087|NOP2_HUMAN	89 kDa	0.99933	17	1	NA	23.9646	23.2029	23.036	26.0719	23.6682	23.0648	23.022	26.1841	23.382	22.3789	25.272	23.3588	24.3606	23.1923	25.4624	22.7651	23.5639	25.8905	23.6657	23.9209	26.6092	24.2243	24.6878	23.1103	26.0063
O15550	O15550	130	TRUE	Empty	sp|O15550|KDM6A_HUMAN Lysine-specific demethylase 6A OS=Homo sapiens OX=9606 GN=KDM6A PE=1 SV=2	sp|O15550|KDM6A_HUMAN	154 kDa	0.999113	17	0.24	NA	21.6138	19.0655	18.3347	22.9331	20.8253	19.1576	19.4485	23.4241	20.3837	18.7825	21.9376	19.9749	19.5847	18.0055	21.7796	19.9526	19.068	21.8282	19.3089	18.4626	21.7998	21.0786	19.6222	18.8372	22.3631
O43143	O43143	131	TRUE	Empty	sp|O43143|DHX15_HUMAN ATP-dependent RNA helicase DHX15 OS=Homo sapiens OX=9606 GN=DHX15 PE=1 SV=2	sp|O43143|DHX15_HUMAN	91 kDa	0.999056	17	1	NA	26.1788	25.9273	24.6427	26.1331	25.3058	25.5836	24.6191	26.3683	25.1303	23.9143	25.5589	25.1616	25.555	23.9237	25.8819	25.1001	25.666	26.121	25.4052	24.1608	26.4923	25.6655	26.4453	24.6514	26.7247
Q13129	Q13129	132	TRUE	Empty	sp|Q13129|RLF_HUMAN Zinc finger protein Rlf OS=Homo sapiens OX=9606 GN=RLF PE=1 SV=2	sp|Q13129|RLF_HUMAN	218 kDa	0.998805	17	1	NA	21.9747	19.6098	19.2272	22.8221	21.0005	19.2483	21.8043	23.2028	20.6564	18.2155	22.4447	20.8001	19.7416	18.5974	22.8521	20.962	22.1914	23.1133	20.6738	19.3552	23.2771	21.67	21.4134	20.2017	23.7126
Q8N1G1	Q8N1G1	133	TRUE	Empty	sp|Q8N1G1|REXO1_HUMAN RNA exonuclease 1 homolog OS=Homo sapiens OX=9606 GN=REXO1 PE=1 SV=3	sp|Q8N1G1|REXO1_HUMAN	132 kDa	0.998771	17	1	NA	23.0002	22.6096	22.812	23.4846	22.3306	21.8065	22.9244	23.5851	22.4789	22.3097	22.8482	22.8463	22.0057	22.4441	22.7327	22.42	21.6924	23.17	22.8373	22.3786	23.8641	22.4612	22.1511	22.5008	23.5276
Q08945	Q08945	134	TRUE	Empty	sp|Q08945|SSRP1_HUMAN FACT complex subunit SSRP1 OS=Homo sapiens OX=9606 GN=SSRP1 PE=1 SV=1	sp|Q08945|SSRP1_HUMAN	81 kDa	0.999828	16	1	NA	25.3624	24.1773	24.6331	26.8682	24.8896	23.7657	24.1072	26.8508	24.6112	23.7304	26.0022	25.3177	24.0666	24.0184	26.3375	24.49	23.8312	26.1441	25.0723	24.3024	26.9959	25.697	25.4147	24.6987	27.1229
Q9P1Y6	Q9P1Y6	135	TRUE	Empty	sp|Q9P1Y6|PHRF1_HUMAN PHD and RING finger domain-containing protein 1 OS=Homo sapiens OX=9606 GN=PHRF1 PE=1 SV=3	sp|Q9P1Y6|PHRF1_HUMAN	179 kDa	0.999775	16	1	NA	23.5288	21.5913	21.2088	24.9821	23.2681	21.433	21.3358	25.052	23.2725	20.624	24.3757	24.1193	21.9783	21.8913	25.2057	23.7515	22.4243	25.1309	24.6678	22.2442	25.3571	23.3208	22.6955	21.5995	24.8675
Q8IXW5	Q8IXW5	136	TRUE	Empty	sp|Q8IXW5|RPAP2_HUMAN Putative RNA polymerase II subunit B1 CTD phosphatase RPAP2 OS=Homo sapiens OX=9606 GN=RPAP2 PE=1 SV=1	sp|Q8IXW5|RPAP2_HUMAN	70 kDa	0.999733	16	1	NA	23.5568	22.3472	22.3533	21.9424	22.4482	22.2493	22.5201	21.9009	22.6319	22.1618	21.378	23.2903	23.2124	22.669	21.7767	22.9441	23.0334	22.2705	23.2354	22.3497	22.1152	22.7397	22.9869	22.0744	21.3533
Q9NXV6	Q9NXV6	137	TRUE	Empty	sp|Q9NXV6|CARF_HUMAN CDKN2A-interacting protein OS=Homo sapiens OX=9606 GN=CDKN2AIP PE=1 SV=3	sp|Q9NXV6|CARF_HUMAN	61 kDa	0.999667	16	1	NA	23.0047	21.5051	23.7463	23.0153	22.7143	22.342	24.0587	23.8651	22.9006	23.9824	23.2954	22.0571	21.8406	23.5923	22.942	21.8141	21.423	22.8961	21.8483	23.1989	23.079	22.3181	21.5689	23.499	22.6635
P42285	P42285	138	TRUE	Empty	sp|P42285|MTREX_HUMAN Exosome RNA helicase MTR4 OS=Homo sapiens OX=9606 GN=MTREX PE=1 SV=3	sp|P42285|MTREX_HUMAN	118 kDa	0.999557	16	1	NA	24.1109	21.9651	22.0675	25.1739	23.37	21.2272	21.2146	25.2378	22.8164	20.3024	24.1398	23.6105	21.7568	21.2081	24.975	23.223	21.5604	24.7147	23.7346	21.7547	25.5389	23.8917	23.0657	22.0428	25.399
Q9Y4W2	Q9Y4W2	139	TRUE	Empty	sp|Q9Y4W2|LAS1L_HUMAN Ribosomal biogenesis protein LAS1L OS=Homo sapiens OX=9606 GN=LAS1L PE=1 SV=2	sp|Q9Y4W2|LAS1L_HUMAN	83 kDa	0.999541	16	1	NA	24.8847	24.125	24.148	26.8107	24.7592	23.9157	23.6078	26.8852	24.5849	23.0433	26.2766	24.2116	24.2538	23.4914	26.1735	24.0851	24.2872	26.2947	24.2761	24.088	26.4553	25.2202	25.6439	24.3603	27.1445
Q15291	Q15291	140	TRUE	Empty	sp|Q15291|RBBP5_HUMAN Retinoblastoma-binding protein 5 OS=Homo sapiens OX=9606 GN=RBBP5 PE=1 SV=2	sp|Q15291|RBBP5_HUMAN	59 kDa	0.999529	16	1	NA	26.1613	24.5251	24.2302	27.9384	25.6863	24.6785	24.5532	28.1575	25.5432	23.9961	27.3338	25.3117	25.0714	24.0182	27.3615	25.3398	25.39	27.8192	25.1213	24.2421	27.6637	25.9274	25.9945	24.54	27.6537
Q14781	Q14781	141	TRUE	Empty	sp|Q14781|CBX2_HUMAN Chromobox protein homolog 2 OS=Homo sapiens OX=9606 GN=CBX2 PE=1 SV=2	sp|Q14781|CBX2_HUMAN	56 kDa	0.999481	16	1	NA	25.4358	24.0159	23.8792	27.5665	24.8579	24.0573	23.6653	27.6174	24.7535	23.2121	26.5144	25.2792	25.0276	24.0415	27.2284	25.3163	25.0915	27.6843	25.4336	24.4683	27.6366	25.5499	25.8792	24.375	27.224
P09874	P09874	142	TRUE	Empty	sp|P09874|PARP1_HUMAN Poly [ADP-ribose] polymerase 1 OS=Homo sapiens OX=9606 GN=PARP1 PE=1 SV=4	sp|P09874|PARP1_HUMAN	113 kDa	0.999476	16	1	NA	23.9703	22.5554	22.4393	25.0669	23.1782	22.1173	22.4261	25.1556	23.6928	21.907	25.0962	22.7368	23.0048	22.0881	24.8902	21.8222	22.3017	24.2427	22.4742	22.2728	24.9075	23.1903	23.7306	22.6852	25.4838
P11387	P11387	143	TRUE	Empty	sp|P11387|TOP1_HUMAN DNA topoisomerase 1 OS=Homo sapiens OX=9606 GN=TOP1 PE=1 SV=2	sp|P11387|TOP1_HUMAN	91 kDa	0.999386	16	1	NA	25.4135	23.7261	23.6452	26.7055	23.6485	22.8829	22.6317	26.1547	23.6348	22.3058	25.2935	24.148	23.4091	22.8132	25.7219	23.5294	23.3741	25.4223	24.3696	23.5917	26.3743	24.5927	24.6226	23.7278	26.3416
P54198	P54198	144	TRUE	Empty	sp|P54198|HIRA_HUMAN Protein HIRA OS=Homo sapiens OX=9606 GN=HIRA PE=1 SV=2	sp|P54198|HIRA_HUMAN	112 kDa	0.999363	16	1	NA	27.3342	22.2035	21.7567	25.2896	23.2518	22.0265	21.6955	25.6307	22.9717	21.1062	24.8762	22.7981	22.4646	21.3161	24.8369	23.2347	22.3073	25.3377	22.8286	21.6559	24.3664	23.6117	23.7692	22.0696	25.5047
O15417	O15417	145	TRUE	Empty	sp|O15417|TNC18_HUMAN Trinucleotide repeat-containing gene 18 protein OS=Homo sapiens OX=9606 GN=TNRC18 PE=1 SV=3	sp|O15417|TNC18_HUMAN	315 kDa	0.999319	16	1	NA	21.6816	20.8308	20.4307	23.2713	21.1174	20.374	19.9084	23.5408	20.9815	19.4389	22.6417	21.533	21.2419	20.4603	23.2036	21.2894	21.2335	23.592	21.5051	21.0091	23.7068	21.4681	22.1376	20.9183	23.6384
Q5T5P2	Q5T5P2	146	TRUE	Empty	sp|Q5T5P2|SKT_HUMAN Sickle tail protein homolog OS=Homo sapiens OX=9606 GN=KIAA1217 PE=1 SV=2	sp|Q5T5P2|SKT_HUMAN	214 kDa	0.999245	16	1	NA	22.5298	20.0506	20.1054	23.5819	21.9874	20.5115	20.5283	24.1721	21.9682	20.071	23.5902	22.1669	21.4327	20.4399	23.7973	22.6163	21.3887	24.503	22.6191	20.9453	24.7028	22.534	21.9565	21.0517	24.0982
Q9UKJ3	Q9UKJ3	147	TRUE	Empty	sp|Q9UKJ3|GPTC8_HUMAN G patch domain-containing protein 8 OS=Homo sapiens OX=9606 GN=GPATCH8 PE=1 SV=2	sp|Q9UKJ3|GPTC8_HUMAN	164 kDa	0.999178	16	1	NA	21.3746	19.2073	18.8287	22.3275	20.7466	19.219	19.7332	22.997	20.9403	18.7227	22.7537	21.7695	20.3667	19.7122	22.8449	21.6253	20.8785	23.6743	21.9971	19.8524	24.0892	22.5966	22.1203	20.8663	23.9022
Q3L8U1	Q3L8U1	148	TRUE	Empty	sp|Q3L8U1|CHD9_HUMAN Chromodomain-helicase-DNA-binding protein 9 OS=Homo sapiens OX=9606 GN=CHD9 PE=1 SV=2	sp|Q3L8U1|CHD9_HUMAN	326 kDa	0.999132	16	0.81	NA	20.7245	19.7565	19.4232	22.2614	19.7655	19.7389	18.4362	22.408	19.7924	18.4429	21.5748	23.5562	20.2597	19.5279	22.0716	20.2788	20.3286	22.4953	20.134	19.2835	22.0309	20.0204	20.5838	19.1108	22.0962
Q96JM2	Q96JM2	149	TRUE	Empty	sp|Q96JM2|ZN462_HUMAN Zinc finger protein 462 OS=Homo sapiens OX=9606 GN=ZNF462 PE=1 SV=3	sp|Q96JM2|ZN462_HUMAN	285 kDa	0.999043	16	1	NA	19.9348	18.7216	18.6357	21.8762	19.2948	18.2472	20.0217	21.5002	18.5211	17.0552	20.5562	19.2105	18.8633	17.2523	21.1904	19.514	18.8693	21.8619	19.157	18.505	22.3789	20.1691	20.046	19.1063	22.1769
O95602	O95602	150	TRUE	Empty	sp|O95602|RPA1_HUMAN DNA-directed RNA polymerase I subunit RPA1 OS=Homo sapiens OX=9606 GN=POLR1A PE=1 SV=2	sp|O95602|RPA1_HUMAN	195 kDa	0.998521	16	1	NA	22.5179	21.9322	22.0832	24.8515	19.6828	19.8697	23.5807	23.0342	19.9821	18.268	21.4091	19.2355	20.244	19.0199	22.0229	20.1174	20.1021	22.977	20.5582	20.0324	23.5731	20.4914	21.9328	20.5482	23.8049
Q86VM9	Q86VM9	151	TRUE	Empty	sp|Q86VM9|ZCH18_HUMAN Zinc finger CCCH domain-containing protein 18 OS=Homo sapiens OX=9606 GN=ZC3H18 PE=1 SV=2	sp|Q86VM9|ZCH18_HUMAN	106 kDa	0.99985	15	1	NA	25.2053	23.7661	23.7345	26.8554	24.455	23.4417	23.0082	26.8216	24.6722	22.7704	26.0522	25.0634	24.1304	23.4716	26.6236	24.7506	24.3988	26.9186	25.198	24.0222	27.7803	25.8549	25.4713	24.4657	27.0867
Q96T37	Q96T37	152	TRUE	Empty	sp|Q96T37|RBM15_HUMAN RNA-binding protein 15 OS=Homo sapiens OX=9606 GN=RBM15 PE=1 SV=2	sp|Q96T37|RBM15_HUMAN	107 kDa	0.999827	15	1	NA	26.4637	23.4072	23.6265	27.159	22.6145	21.926	21.6095	25.2783	22.0005	20.3686	23.9908	23.2063	22.3412	21.7898	25.1445	22.7383	22.384	25.3424	23.3884	22.3191	26.2883	24.4494	24.6706	23.7007	26.6422
O75367	O75367	153	TRUE	Empty	sp|O75367|H2AY_HUMAN Core histone macro-H2A.1 OS=Homo sapiens OX=9606 GN=MACROH2A1 PE=1 SV=5	sp|O75367|H2AY_HUMAN	39 kDa	0.999811	15	0.87	NA	28.1554	27.035	26.7837	29.8708	27.6944	26.9977	27.0329	30.2076	27.6517	26.3325	29.4769	27.725	27.2795	26.3197	29.2564	27.2769	27.4137	29.7592	27.7741	26.8641	29.6807	28.3246	28.6975	27.4387	30.0366
Q6T4R5	Q6T4R5	154	TRUE	Empty	sp|Q6T4R5|NHS_HUMAN Actin remodeling regulator NHS OS=Homo sapiens OX=9606 GN=NHS PE=1 SV=2	sp|Q6T4R5|NHS_HUMAN	179 kDa	0.999809	15	1	NA	22.2824	19.5998	19.1591	23.3885	21.2337	20.5944	20.2525	23.8883	21.1639	19.9952	23.4077	21.3613	21.0577	20.2254	23.5365	21.488	20.7368	23.9241	21.5241	20.2408	23.9109	21.1297	21.1856	19.8467	22.8966
O76021	O76021	155	TRUE	Empty	sp|O76021|RL1D1_HUMAN Ribosomal L1 domain-containing protein 1 OS=Homo sapiens OX=9606 GN=RSL1D1 PE=1 SV=3	sp|O76021|RL1D1_HUMAN	55 kDa	0.99956	15	1	NA	24.826	23.1476	22.9965	26.7006	24.9254	23.2702	23.2051	26.9683	24.7576	22.4841	26.0979	24.4889	24.0041	23.0291	26.0231	23.8616	23.6615	26.5647	24.9539	24.0851	27.1034	25.2068	24.9029	23.8268	26.8436
Q9UDY2	Q9UDY2	156	TRUE	Empty	sp|Q9UDY2|ZO2_HUMAN Tight junction protein ZO-2 OS=Homo sapiens OX=9606 GN=TJP2 PE=1 SV=2	sp|Q9UDY2|ZO2_HUMAN	134 kDa	0.999507	15	1	NA	23.3583	20.8605	20.3974	24.3056	21.8624	21.251	20.7248	24.2803	21.4665	20.6325	23.6809	21.5718	22.1119	21.3356	23.6342	21.9256	22.6057	24.2343	22.0981	21.1496	24.636	21.7906	21.8301	20.5896	23.1699
P20700	P20700	157	TRUE	Empty	sp|P20700|LMNB1_HUMAN Lamin-B1 OS=Homo sapiens OX=9606 GN=LMNB1 PE=1 SV=2	sp|P20700|LMNB1_HUMAN	66 kDa	0.999423	15	0.93	NA	23.3397	21.397	20.3336	24.5262	23.4595	22.5395	22.0615	26.0027	23.5755	22.1137	24.62	22.6128	22.8583	21.0393	24.8479	22.4544	22.4553	24.885	22.5728	21.8997	25.0238	23.4016	23.1733	21.7073	25.0957
P55199	P55199	158	TRUE	Empty	sp|P55199|ELL_HUMAN RNA polymerase II elongation factor ELL OS=Homo sapiens OX=9606 GN=ELL PE=1 SV=1	sp|P55199|ELL_HUMAN	68 kDa	0.999399	15	1	NA	22.4585	22.1272	22.0368	23.1065	21.5408	22.01	21.864	23.1448	21.4962	21.5557	22.2126	21.9941	22.85	22.2307	22.8887	21.9474	22.8838	23.4343	22.0597	22.4776	23.5712	21.9084	23.1915	22.0815	22.8966
Q96ST3	Q96ST3	159	TRUE	Empty	sp|Q96ST3|SIN3A_HUMAN Paired amphipathic helix protein Sin3a OS=Homo sapiens OX=9606 GN=SIN3A PE=1 SV=2	sp|Q96ST3|SIN3A_HUMAN	145 kDa	0.999272	15	1	NA	23.3716	22.2439	21.9573	24.9595	22.573	21.975	21.6738	25.0791	22.4211	21.1521	24.0641	22.7998	22.4042	21.69	24.5689	22.5196	22.4935	24.9763	22.62	21.9756	25.4461	22.9532	23.2344	22.0239	24.9744
Q9BZJ0	Q9BZJ0	160	TRUE	Empty	sp|Q9BZJ0|CRNL1_HUMAN Crooked neck-like protein 1 OS=Homo sapiens OX=9606 GN=CRNKL1 PE=1 SV=4	sp|Q9BZJ0|CRNL1_HUMAN	100 kDa	0.999194	15	1	NA	25.0486	20.8746	20.5455	24.8001	23.6532	19.9082	20.0008	24.5292	23.8049	19.4523	24.0788	24.3682	21.1697	20.657	25.034	24.1376	21.3241	25.1579	24.1191	21.0423	25.4944	24.9466	22.2278	21.3335	25.7414
Q9GZR7	Q9GZR7	161	TRUE	Empty	sp|Q9GZR7|DDX24_HUMAN ATP-dependent RNA helicase DDX24 OS=Homo sapiens OX=9606 GN=DDX24 PE=1 SV=1	sp|Q9GZR7|DDX24_HUMAN	96 kDa	0.999162	15	1	NA	22.3506	20.5762	20.74	24.1864	21.3946	19.7269	19.5821	23.6543	20.9135	18.668	22.3914	21.4402	20.529	19.6145	23.1596	21.2994	20.1209	23.7487	21.6911	20.5419	24.251	21.7732	21.6412	20.6877	24.1383
A6NHR9	A6NHR9	162	TRUE	Empty	sp|A6NHR9|SMHD1_HUMAN Structural maintenance of chromosomes flexible hinge domain-containing protein 1 OS=Homo sapiens OX=9606 GN=SMCHD1 PE=1 SV=2	sp|A6NHR9|SMHD1_HUMAN	226 kDa	0.999112	15	1	NA	20.9556	19.2806	19.1615	21.8966	20.172	18.8687	17.8023	21.9177	19.7854	17.5593	21.0706	20.2637	19.5278	18.5019	21.768	19.7931	19.5966	21.9561	20.3584	18.9984	21.8371	20.6057	20.6974	19.4579	22.6966
Q14669	Q14669	163	TRUE	Empty	sp|Q14669|TRIPC_HUMAN E3 ubiquitin-protein ligase TRIP12 OS=Homo sapiens OX=9606 GN=TRIP12 PE=1 SV=1	sp|Q14669|TRIPC_HUMAN	220 kDa	0.999056	15	1	NA	22.4663	21.0603	20.7492	23.7903	20.891	20.1004	19.5766	23.3191	20.5724	18.6735	22.188	20.8393	20.1285	19.2267	22.3497	20.1739	20.054	22.843	20.8693	19.9804	23.399	22.0497	22.0051	20.9416	23.8316
Q05BQ5	Q05BQ5	164	TRUE	Empty	sp|Q05BQ5|MBTD1_HUMAN MBT domain-containing protein 1 OS=Homo sapiens OX=9606 GN=MBTD1 PE=1 SV=2	sp|Q05BQ5|MBTD1_HUMAN	71 kDa	0.999003	15	1	NA	24.9521	23.5267	23.0317	26.3226	23.9033	23.6581	23.297	26.685	23.6819	22.795	25.7936	23.6189	24.1329	22.8182	25.9224	23.7701	24.3442	26.4534	23.465	22.947	26.4044	23.9563	24.6129	22.9914	25.7895
Q02040	Q02040	166	TRUE	Empty	sp|Q02040|AK17A_HUMAN A-kinase anchor protein 17A OS=Homo sapiens OX=9606 GN=AKAP17A PE=1 SV=2	sp|Q02040|AK17A_HUMAN	81 kDa	0.998942	15	1	NA	23.4521	21.7577	21.4317	24.6893	23.1342	21.5305	20.8196	25.0578	23.1641	20.6328	24.1415	23.4219	22.1124	21.2136	24.5261	23.0836	22.5564	25.0791	23.5669	21.96	25.5435	24.0038	23.7983	22.7505	25.6694
P30414	P30414	167	TRUE	Empty	sp|P30414|NKTR_HUMAN NK-tumor recognition protein OS=Homo sapiens OX=9606 GN=NKTR PE=1 SV=2	sp|P30414|NKTR_HUMAN	166 kDa	0.999684	14	1	NA	23.1867	21.3176	21.2306	24.7528	22.6592	21.0636	21.0241	24.8296	22.7634	20.2805	24.1435	23.3064	22.174	21.5446	24.8575	22.8942	21.9919	25.0341	23.4161	22.0126	25.4619	23.7671	23.0059	22.1372	25.4263
Q9HC52	Q9HC52	168	TRUE	Empty	sp|Q9HC52|CBX8_HUMAN Chromobox protein homolog 8 OS=Homo sapiens OX=9606 GN=CBX8 PE=1 SV=3	sp|Q9HC52|CBX8_HUMAN	43 kDa	0.999665	14	1	NA	27.4368	25.997	25.8725	29.4471	26.6308	25.885	25.8336	29.3742	26.577	25.3404	28.5698	26.7583	26.5962	25.5921	28.7662	26.8064	26.9691	29.3343	27.0592	26.0261	29.7891	27.5289	27.4888	26.1163	29.2012
Q13435	Q13435	169	TRUE	Empty	sp|Q13435|SF3B2_HUMAN Splicing factor 3B subunit 2 OS=Homo sapiens OX=9606 GN=SF3B2 PE=1 SV=2	sp|Q13435|SF3B2_HUMAN	100 kDa	0.999632	14	1	NA	26.4892	22.9736	23.1126	26.9702	24.9559	22.7216	23.1378	26.8829	24.9215	22.4119	26.0289	25.3586	23.2442	22.58	26.4778	25.1709	23.5121	26.7137	25.186	23.0118	27.4559	25.9084	24.7132	23.6469	27.4765
Q96JM7	Q96JM7	170	TRUE	Empty	sp|Q96JM7|LMBL3_HUMAN Lethal(3)malignant brain tumor-like protein 3 OS=Homo sapiens OX=9606 GN=L3MBTL3 PE=1 SV=2	sp|Q96JM7|LMBL3_HUMAN	88 kDa	0.999612	14	1	NA	26.0135	24.6516	24.1899	27.5603	24.1166	24.1316	23.8952	27.1287	24.188	23.5954	26.3103	24.702	24.9344	23.8159	26.6008	24.6634	24.9098	27.2142	24.6536	23.9349	27.1548	24.9393	25.5683	24.2355	26.72
Q8IZL8	Q8IZL8	171	TRUE	Empty	sp|Q8IZL8|PELP1_HUMAN Proline-, glutamic acid- and leucine-rich protein 1 OS=Homo sapiens OX=9606 GN=PELP1 PE=1 SV=2	sp|Q8IZL8|PELP1_HUMAN	120 kDa	0.999596	14	1	NA	25.8244	25.102	25.0641	27.9127	25.6763	24.8517	24.2725	27.9428	25.4018	23.9834	27.1684	25.3361	25.3264	24.3206	27.0036	25.0099	25.4728	27.3677	25.2936	24.9866	27.6149	26.4201	26.7968	25.4842	28.0204
Q9UBL3	Q9UBL3	172	TRUE	Empty	sp|Q9UBL3|ASH2L_HUMAN Set1/Ash2 histone methyltransferase complex subunit ASH2 OS=Homo sapiens OX=9606 GN=ASH2L PE=1 SV=1	sp|Q9UBL3|ASH2L_HUMAN	69 kDa	0.999557	14	1	NA	26.1946	24.6161	24.4252	28.0208	25.6058	24.8108	24.7578	28.205	25.3672	24.2457	27.3853	25.2652	25.1037	24.0611	27.2727	25.4246	25.3193	27.846	25.283	24.2822	28.0049	26.0199	25.8877	24.6699	27.6947
Q5T200	Q5T200	173	TRUE	Empty	sp|Q5T200|ZC3HD_HUMAN Zinc finger CCCH domain-containing protein 13 OS=Homo sapiens OX=9606 GN=ZC3H13 PE=1 SV=1	sp|Q5T200|ZC3HD_HUMAN	197 kDa	0.999491	14	1	NA	25.7901	22.5859	22.7789	26.4213	21.4401	20.4279	20.4198	24.2191	20.4079	18.0728	22.2919	21.9528	21.0615	20.585	23.9993	21.5375	21.1104	23.928	22.2611	21.1315	25.3428	23.4626	23.5096	22.7846	25.6448
O95251	O95251	174	TRUE	Empty	sp|O95251|KAT7_HUMAN Histone acetyltransferase KAT7 OS=Homo sapiens OX=9606 GN=KAT7 PE=1 SV=1	sp|O95251|KAT7_HUMAN	71 kDa	0.999435	14	0.93	NA	22.7609	21.8422	21.838	25.0302	22.6317	21.9496	21.6289	25.1307	22.5381	21.0723	24.4276	23.111	22.7099	21.7973	24.8227	22.9594	22.6672	25.3864	23.431	22.3351	25.5261	23.1698	23.5678	22.072	25.0596
O94880	O94880	175	TRUE	Empty	sp|O94880|PHF14_HUMAN PHD finger protein 14 OS=Homo sapiens OX=9606 GN=PHF14 PE=1 SV=3	sp|O94880|PHF14_HUMAN	107 kDa	0.999372	14	1	NA	23.8757	22.0781	21.813	25.0211	22.9148	22.261	21.8728	25.4024	22.9125	21.006	24.2493	22.8954	22.2413	21.4484	24.3622	22.415	22.2572	24.4615	22.9006	21.7558	25.2098	23.3596	23.4638	22.2722	24.9603
P19338	P19338	176	TRUE	Empty	sp|P19338|NUCL_HUMAN Nucleolin OS=Homo sapiens OX=9606 GN=NCL PE=1 SV=3	sp|P19338|NUCL_HUMAN	77 kDa	0.999279	14	1	NA	27.5919	26.3329	26.2321	29.0991	27.3371	25.8007	25.7889	29.4058	26.9564	24.9278	28.5123	27.2333	26.2626	25.3295	28.3555	26.4096	25.6279	28.4418	27.3372	25.9594	29.6297	27.8489	27.3551	26.1315	29.0823
Q9NRL2	Q9NRL2	178	TRUE	Empty	sp|Q9NRL2|BAZ1A_HUMAN Bromodomain adjacent to zinc finger domain protein 1A OS=Homo sapiens OX=9606 GN=BAZ1A PE=1 SV=2	sp|Q9NRL2|BAZ1A_HUMAN	179 kDa	0.999237	14	1	NA	23.6916	21.8529	20.9084	25.4093	24.0883	23.3039	22.3422	26.8522	24.5193	22.956	25.3928	23.6096	23.8651	21.8095	25.5331	23.1822	22.6906	25.4612	23.2426	22.4515	25.4926	23.9361	23.6907	22.3775	25.6553
Q10570	Q10570	179	TRUE	Empty	sp|Q10570|CPSF1_HUMAN Cleavage and polyadenylation specificity factor subunit 1 OS=Homo sapiens OX=9606 GN=CPSF1 PE=1 SV=2	sp|Q10570|CPSF1_HUMAN	161 kDa	0.99918	14	1	NA	27.2356	22.8478	22.7908	26.4597	21.9816	20.8019	20.2539	24.3805	21.7119	19.4226	22.8052	21.7108	21.4591	20.6675	24.2213	21.1431	21.0451	23.9241	22.0905	21.136	24.4078	22.4511	22.7449	21.6031	24.7481
Q9H0A0	Q9H0A0	180	TRUE	Empty	sp|Q9H0A0|NAT10_HUMAN RNA cytidine acetyltransferase OS=Homo sapiens OX=9606 GN=NAT10 PE=1 SV=2	sp|Q9H0A0|NAT10_HUMAN	116 kDa	0.999159	14	1	NA	20.9294	21.0406	20.7644	23.838	20.8201	21.159	20.5175	24.1923	21.0029	20.2476	22.955	20.77	21.5342	20.3094	22.9012	20.6853	21.6732	24.2084	21.124	21.6005	24.4115	20.9767	22.7332	21.4643	24.5132
Q14562	Q14562	181	TRUE	Empty	sp|Q14562|DHX8_HUMAN ATP-dependent RNA helicase DHX8 OS=Homo sapiens OX=9606 GN=DHX8 PE=1 SV=1	sp|Q14562|DHX8_HUMAN	139 kDa	0.999152	14	1	NA	23.3025	20.7924	20.6516	22.5185	22.2581	21.0702	19.6564	22.8201	22.3815	19.9027	22.3853	22.973	18.8387	21.2378	23.3438	22.8118	20.4073	23.5734	22.7185	19.3321	24.149	23.4517	20.1728	19.3777	23.9934
O94906	O94906	182	TRUE	Empty	sp|O94906|PRP6_HUMAN Pre-mRNA-processing factor 6 OS=Homo sapiens OX=9606 GN=PRPF6 PE=1 SV=1	sp|O94906|PRP6_HUMAN	107 kDa	0.999125	14	1	NA	26.6471	24.8443	24.5213	27.6832	25.4979	24.3439	24.5991	27.8816	24.936	24.2944	27.0517	25.3463	25.1804	24.3369	27.3087	25.2455	25.4049	27.3597	25.148	24.7649	23.8583	26.0584	26.1332	24.9255	27.573
Q8N7H5	Q8N7H5	183	TRUE	Empty	sp|Q8N7H5|PAF1_HUMAN RNA polymerase II-associated factor 1 homolog OS=Homo sapiens OX=9606 GN=PAF1 PE=1 SV=2	sp|Q8N7H5|PAF1_HUMAN	60 kDa	0.99912	14	1	NA	26.1785	23.6823	24.1904	27.184	25.1521	23.389	23.4805	27.0508	25.0444	22.9554	26.4159	25.7411	24.1602	23.745	26.9146	25.3381	24.0498	26.9318	25.8094	24.241	27.2843	25.6778	24.9741	24.1568	27.1404
Q13838	Q13838	184	TRUE	Empty	sp|Q13838|DX39B_HUMAN Spliceosome RNA helicase DDX39B OS=Homo sapiens OX=9606 GN=DDX39B PE=1 SV=1	sp|Q13838|DX39B_HUMAN	49 kDa	0.999056	14	0.29	NA	23.2964	21.2387	21.0012	24.4667	22.6901	21.0575	21.1134	24.6446	22.9066	20.7091	24.1857	23.3352	21.6346	20.8508	24.6789	22.4336	21.1947	24.0974	23.2283	21.583	25.5653	23.5585	22.5701	21.8154	25.0866
Q76L83	Q76L83	185	TRUE	Empty	sp|Q76L83|ASXL2_HUMAN Putative Polycomb group protein ASXL2 OS=Homo sapiens OX=9606 GN=ASXL2 PE=1 SV=1	sp|Q76L83|ASXL2_HUMAN	154 kDa	0.998932	14	0.93	NA	21.8926	19.2046	18.8793	22.662	20.6772	19.4214	19.6232	23.3363	20.5616	18.1498	22.5333	20.3309	19.6364	18.4525	22.7104	20.2049	19.4938	23.1004	19.7792	18.22	22.5288	20.8022	20.55	18.5196	22.5807
Q2KHR3	Q2KHR3	186	TRUE	Empty	sp|Q2KHR3|QSER1_HUMAN Glutamine and serine-rich protein 1 OS=Homo sapiens OX=9606 GN=QSER1 PE=1 SV=3	sp|Q2KHR3|QSER1_HUMAN	190 kDa	0.998084	14	1	NA	21.5372	20.2201	20.0672	23.4143	21.113	20.3117	19.6525	23.6435	20.499	18.8794	22.204	21.4337	20.8476	19.6043	22.7132	21.2816	21.0896	23.4757	21.4035	19.9202	23.5321	21.6829	21.0985	20.1651	22.8384
Q8IXK0	Q8IXK0	187	TRUE	Empty	sp|Q8IXK0|PHC2_HUMAN Polyhomeotic-like protein 2 OS=Homo sapiens OX=9606 GN=PHC2 PE=1 SV=1	sp|Q8IXK0|PHC2_HUMAN	91 kDa	0.999906	13	0.85	NA	27.5383	25.7927	25.7418	29.316	26.8181	25.7549	25.8261	29.5313	26.552	25.0952	28.7341	26.6287	26.3349	25.5279	28.8374	26.7757	26.5184	29.1451	26.996	26.0349	29.6388	27.3132	27.375	25.8548	29.28
Q6ZU65	Q6ZU65	188	TRUE	Empty	sp|Q6ZU65|UBN2_HUMAN Ubinuclein-2 OS=Homo sapiens OX=9606 GN=UBN2 PE=1 SV=2	sp|Q6ZU65|UBN2_HUMAN	146 kDa	0.999737	13	1	NA	26.1812	20.7019	20.3286	23.757	21.9939	20.6666	20.3895	24.1763	21.6555	19.8824	23.6235	21.352	20.8187	20.0037	23.4435	21.7919	20.8858	24.0356	21.5423	20.1049	23.7537	22.6633	22.0234	20.776	24.1844
Q69YN4	Q69YN4	189	TRUE	Empty	sp|Q69YN4|VIR_HUMAN Protein virilizer homolog OS=Homo sapiens OX=9606 GN=VIRMA PE=1 SV=2	sp|Q69YN4|VIR_HUMAN	202 kDa	0.999676	13	1	NA	25.3444	22.0442	22.2962	25.8115	20.9753	19.5741	19.0565	23.2965	19.3878	18.4234	21.5313	21.4144	20.0585	19.8624	23.4283	20.845	20.1439	23.1271	21.5118	20.3745	24.4339	22.7106	23.0029	22.0202	25.129
P08651	P08651	190	TRUE	Empty	sp|P08651|NFIC_HUMAN Nuclear factor 1 C-type OS=Homo sapiens OX=9606 GN=NFIC PE=1 SV=2	sp|P08651|NFIC_HUMAN	56 kDa	0.999655	13	0.92	NA	26.9621	25.2111	25.5269	28.412	25.973	25.4747	25.8233	28.1477	25.5944	25.1329	27.2615	25.0214	25.2949	24.7727	27.0961	25.425	25.2617	27.0394	25.1862	24.9466	27.7505	26.0601	26.3993	25.4561	27.5269
P11940	P11940	191	TRUE	Empty	sp|P11940|PABP1_HUMAN Polyadenylate-binding protein 1 OS=Homo sapiens OX=9606 GN=PABPC1 PE=1 SV=2	sp|P11940|PABP1_HUMAN	71 kDa	0.999568	13	0.69	NA	23.4805	21.5812	21.2581	24.3476	22.2793	21.5906	20.9252	25.2501	21.7433	20.45	24.1887	22.3799	22.0658	20.8677	23.694	20.734	21.4324	23.5388	21.9836	21.0905	23.3563	22.1941	22.9528	21.2831	23.9589
Q9UPP1	Q9UPP1	192	TRUE	Empty	sp|Q9UPP1|PHF8_HUMAN Histone lysine demethylase PHF8 OS=Homo sapiens OX=9606 GN=PHF8 PE=1 SV=3	sp|Q9UPP1|PHF8_HUMAN	118 kDa	0.999544	13	0.85	NA	22.8461	23.7336	22.2151	23.1606	21.9654	23.1865	21.7243	23.253	21.8055	20.925	22.3758	21.4636	22.778	21.0853	22.3129	21.5558	22.6134	22.763	21.502	21.2352	22.4158	21.8209	23.352	21.4482	22.7635
O00255	O00255	193	TRUE	Empty	sp|O00255|MEN1_HUMAN Menin OS=Homo sapiens OX=9606 GN=MEN1 PE=1 SV=4	sp|O00255|MEN1_HUMAN	68 kDa	0.999499	13	1	NA	24.7806	24.1646	23.8792	27.3009	24.9262	24.3054	24.0571	27.5124	24.7539	23.3131	26.6047	24.8083	24.6189	23.647	26.7945	25.0198	25.0266	27.5482	25.1613	24.3852	27.8105	25.457	25.7823	24.3911	27.3587
O95235	O95235	194	TRUE	Empty	sp|O95235|KI20A_HUMAN Kinesin-like protein KIF20A OS=Homo sapiens OX=9606 GN=KIF20A PE=1 SV=1	sp|O95235|KI20A_HUMAN	100 kDa	0.999488	13	1	NA	22.8641	20.3799	19.5749	24.0021	21.3922	19.8342	19.4039	23.9013	21.0272	18.6422	23.1467	21.7572	20.5105	19.5978	23.5733	22.2071	20.7157	24.385	22.3845	20.2241	24.4009	21.4897	20.9751	19.3419	23.128
Q13573	Q13573	195	TRUE	Empty	sp|Q13573|SNW1_HUMAN SNW domain-containing protein 1 OS=Homo sapiens OX=9606 GN=SNW1 PE=1 SV=1	sp|Q13573|SNW1_HUMAN	61 kDa	0.999444	13	1	NA	25.1855	20.4742	20.6342	24.9743	23.6137	20.0789	20.2371	25.0067	23.9268	19.5318	24.4658	24.0696	20.9021	20.4908	25.0113	23.9738	20.5239	25.1209	23.7528	20.6655	25.8163	24.8408	22.0314	21.1564	25.6747
Q96F07	Q96F07	196	TRUE	Empty	sp|Q96F07|CYFP2_HUMAN Cytoplasmic FMR1-interacting protein 2 OS=Homo sapiens OX=9606 GN=CYFIP2 PE=1 SV=2	sp|Q96F07|CYFP2_HUMAN	148 kDa	0.999367	13	0.46	NA	22.455	18.0236	16.981	21.2238	19.9848	18.7599	18.1937	22.6069	20.1958	17.9621	21.7941	20.7189	20.1325	19.0818	22.4331	20.0871	19.1391	22.2962	19.7368	18.595	22.3272	20.291	19.9266	18.554	21.4656
P35222	P35222	197	TRUE	Empty	sp|P35222|CTNB1_HUMAN Catenin beta-1 OS=Homo sapiens OX=9606 GN=CTNNB1 PE=1 SV=1	sp|P35222|CTNB1_HUMAN	85 kDa	0.999273	13	0.69	NA	23.1613	21.5616	21.3104	24.3895	21.8485	21.2451	20.8728	24.6427	21.6785	20.4616	23.6021	21.9604	22.2413	21.2427	24.2059	21.8878	22.4125	24.7087	22.0241	21.2768	24.9168	22.3777	22.2371	21.0606	24.4156
Q8IXT5	Q8IXT5	198	TRUE	Empty	sp|Q8IXT5|RB12B_HUMAN RNA-binding protein 12B OS=Homo sapiens OX=9606 GN=RBM12B PE=1 SV=2	sp|Q8IXT5|RB12B_HUMAN	118 kDa	0.999013	13	1	NA	23.0784	20.9177	20.5672	23.5383	22.9932	21.2937	20.5662	24.2399	23.3012	20.5126	23.7072	23.1202	21.7681	21.0095	23.6595	22.6627	21.5693	23.9281	22.7481	21.5248	24.2471	23.4324	23.0104	21.7906	24.4816
Q6IE81	Q6IE81	199	TRUE	Empty	sp|Q6IE81|JADE1_HUMAN Protein Jade-1 OS=Homo sapiens OX=9606 GN=JADE1 PE=1 SV=1	sp|Q6IE81|JADE1_HUMAN	96 kDa	0.998983	13	0.77	NA	20.7768	20.1251	19.718	22.9975	21.0126	20.221	19.605	23.2281	20.8379	18.6572	22.2818	21.5117	20.453	19.519	22.875	20.9995	20.341	23.2465	22.0614	20.3246	23.6218	20.9162	21.3148	19.5904	23.0591
Q14684	Q14684	200	TRUE	Empty	sp|Q14684|RRP1B_HUMAN Ribosomal RNA processing protein 1 homolog B OS=Homo sapiens OX=9606 GN=RRP1B PE=1 SV=3	sp|Q14684|RRP1B_HUMAN	84 kDa	0.998842	13	1	NA	23.3621	22.3305	22.2198	25.3299	22.6906	21.9734	21.897	25.161	22.4682	21.2285	23.864	22.09	22.2586	21.2173	24.0342	22.0854	22.4643	24.9748	22.3024	22.1271	25.4989	23.09	23.8985	22.5609	25.6786
Q9UJV9	Q9UJV9	201	TRUE	Empty	sp|Q9UJV9|DDX41_HUMAN Probable ATP-dependent RNA helicase DDX41 OS=Homo sapiens OX=9606 GN=DDX41 PE=1 SV=2	sp|Q9UJV9|DDX41_HUMAN	70 kDa	0.998796	13	1	NA	23.655	21.2044	21.279	24.3007	22.768	21.168	20.7937	24.6395	22.7044	20.5272	23.6997	23.2019	21.6833	21.0696	24.1575	23.0189	21.9395	24.5286	22.908	21.3469	25.0112	23.941	22.9994	21.7725	25.0769
Q9NVI7	Q9NVI7	202	TRUE	Empty	sp|Q9NVI7|ATD3A_HUMAN ATPase family AAA domain-containing protein 3A OS=Homo sapiens OX=9606 GN=ATAD3A PE=1 SV=2	sp|Q9NVI7|ATD3A_HUMAN	71 kDa	0.997637	13	0.38	NA	22.5608	20.6617	20.6692	23.5404	20.8346	20.8332	19.8138	23.7138	20.5886	19.4276	22.5197	21.2584	21.0313	20.2166	22.4976	20.2979	21.1779	22.9515	20.904	20.1332	22.5708	21.3783	21.38	20.3716	22.8064
Q9H7N4	Q9H7N4	203	TRUE	Empty	sp|Q9H7N4|SFR19_HUMAN Splicing factor, arginine/serine-rich 19 OS=Homo sapiens OX=9606 GN=SCAF1 PE=1 SV=3	sp|Q9H7N4|SFR19_HUMAN	139 kDa	0.99986	12	1	NA	23.141	20.05	21.3418	25.31	22.7911	19.9711	20.6136	25.23	22.7133	19.9889	24.7268	23.6395	21.1357	21.5653	25.7311	23.2793	20.2711	25.5171	24.2795	22.2804	26.0197	23.183	21.5423	21.1755	25.4453
O96019	O96019	204	TRUE	Empty	sp|O96019|ACL6A_HUMAN Actin-like protein 6A OS=Homo sapiens OX=9606 GN=ACTL6A PE=1 SV=1	sp|O96019|ACL6A_HUMAN	47 kDa	0.999838	12	1	NA	26.5685	24.9736	24.4042	27.7661	25.4692	25.0778	24.6866	28.2484	25.333	24.2591	27.2946	25.028	25.4742	24.3179	27.2745	25.235	25.6565	27.9127	25.0401	24.4636	27.568	25.4445	26.1123	24.5081	27.4065
P17480	P17480	205	TRUE	Empty	sp|P17480|UBF1_HUMAN Nucleolar transcription factor 1 OS=Homo sapiens OX=9606 GN=UBTF PE=1 SV=1	sp|P17480|UBF1_HUMAN	89 kDa	0.999757	12	1	NA	24.8337	23.3263	23.6123	26.2644	24.0594	23.4399	23.4064	26.5162	24.0448	22.6835	25.7486	23.6523	23.5005	22.7396	25.6433	23.3822	23.3221	26.0196	24.3379	23.6316	26.4894	24.1525	24.4289	23.293	26.2452
Q9UPT8	Q9UPT8	206	TRUE	Empty	sp|Q9UPT8|ZC3H4_HUMAN Zinc finger CCCH domain-containing protein 4 OS=Homo sapiens OX=9606 GN=ZC3H4 PE=1 SV=3	sp|Q9UPT8|ZC3H4_HUMAN	140 kDa	0.999734	12	1	NA	25.7282	20.5934	20.2657	25.1036	23.0227	20.2492	20.2035	25.4192	22.8185	19.5156	24.2779	22.7142	20.5788	19.936	24.2592	22.4679	20.9297	24.7312	22.7163	19.9923	24.9763	23.4482	21.5268	20.3762	24.5634
P62424	P62424	207	TRUE	Empty	sp|P62424|RL7A_HUMAN 60S ribosomal protein L7a OS=Homo sapiens OX=9606 GN=RPL7A PE=1 SV=2	sp|P62424|RL7A_HUMAN	30 kDa	0.999718	12	1	NA	24.7377	23.7484	23.6249	26.6344	23.9879	23.4327	23.2733	26.7969	23.845	22.5701	25.7769	24.7018	24.4566	23.2912	25.8615	23.7904	23.8433	26.0307	24.7834	23.6877	26.1995	24.6101	25.2534	23.5229	25.6423
Q9HCG8	Q9HCG8	208	TRUE	Empty	sp|Q9HCG8|CWC22_HUMAN Pre-mRNA-splicing factor CWC22 homolog OS=Homo sapiens OX=9606 GN=CWC22 PE=1 SV=3	sp|Q9HCG8|CWC22_HUMAN	105 kDa	0.999718	12	1	NA	24.0999	22.2198	19.5555	24.2017	22.862	19.8615	20.6572	24.0652	23.019	19.0715	23.32	23.4562	20.54	19.5647	23.8502	23.3709	20.6069	24.2636	23.1944	20.133	24.8453	24.1061	21.8308	20.9827	24.741
Q03701	Q03701	209	TRUE	Empty	sp|Q03701|CEBPZ_HUMAN CCAAT/enhancer-binding protein zeta OS=Homo sapiens OX=9606 GN=CEBPZ PE=1 SV=3	sp|Q03701|CEBPZ_HUMAN	121 kDa	0.999675	12	1	NA	21.8076	20.7356	20.7749	23.8256	21.8948	20.9955	20.8237	24.1193	21.8898	20.2934	23.3857	20.9352	21.4129	20.359	23.1128	21.1984	21.2614	23.8928	21.421	21.7021	24.0046	21.6959	22.6721	21.0844	24.0529
Q8ND82	Q8ND82	210	TRUE	Empty	sp|Q8ND82|Z280C_HUMAN Zinc finger protein 280C OS=Homo sapiens OX=9606 GN=ZNF280C PE=1 SV=1	sp|Q8ND82|Z280C_HUMAN	83 kDa	0.999658	12	1	NA	23.1119	22.4839	22.3893	25.237	22.4832	21.9212	21.3373	24.9267	22.52	20.6719	24.2623	22.5062	22.4177	21.5072	24.4429	22.1942	22.4096	24.7297	22.7139	22.1366	25.4811	23.5303	23.8194	22.4464	25.3776
Q6NZY4	Q6NZY4	211	TRUE	Empty	sp|Q6NZY4|ZCHC8_HUMAN Zinc finger CCHC domain-containing protein 8 OS=Homo sapiens OX=9606 GN=ZCCHC8 PE=1 SV=2	sp|Q6NZY4|ZCHC8_HUMAN	79 kDa	0.999649	12	1	NA	23.7512	21.5398	21.6803	24.8915	23.1859	20.8066	20.9144	24.8846	22.9103	20.0808	23.967	23.4629	21.2662	20.9791	24.7529	23.1747	20.9417	24.6062	23.5221	21.7039	25.0327	23.7031	22.9028	21.7965	25.2096
O60832	O60832	212	TRUE	Empty	sp|O60832|DKC1_HUMAN H/ACA ribonucleoprotein complex subunit DKC1 OS=Homo sapiens OX=9606 GN=DKC1 PE=1 SV=3	sp|O60832|DKC1_HUMAN	58 kDa	0.999591	12	1	NA	24.7589	24.0344	24.0579	27.2176	24.6074	23.7067	23.6609	27.1476	24.3122	22.791	25.6926	23.4339	23.9728	22.7836	25.6419	23.903	24.0703	26.6854	23.9326	23.4727	27.3567	24.9237	25.4089	24.0117	26.918
O94776	O94776	213	TRUE	Empty	sp|O94776|MTA2_HUMAN Metastasis-associated protein MTA2 OS=Homo sapiens OX=9606 GN=MTA2 PE=1 SV=1	sp|O94776|MTA2_HUMAN	75 kDa	0.999583	12	0.92	NA	23.6282	22.1917	21.9234	24.9837	23.0182	22.0377	21.7132	25.3866	22.7933	20.9783	24.3352	22.8279	22.1801	21.2513	24.4205	22.6604	22.2287	24.8669	22.7183	21.6336	25.3145	23.2321	23.3039	22.0761	24.9777
O95785	O95785	214	TRUE	Empty	sp|O95785|WIZ_HUMAN Protein Wiz OS=Homo sapiens OX=9606 GN=WIZ PE=1 SV=2	sp|O95785|WIZ_HUMAN	179 kDa	0.99955	12	1	NA	22.7475	21.2115	21.0194	24.3376	21.6258	20.6122	20.0949	24.0471	21.2637	19.4541	23.1489	21.6787	21.0579	20.1492	23.4698	21.7781	21.3057	24.137	21.6031	20.7168	23.2928	21.7706	22.1215	20.673	24.0294
P23396	P23396	215	TRUE	Empty	sp|P23396|RS3_HUMAN 40S ribosomal protein S3 OS=Homo sapiens OX=9606 GN=RPS3 PE=1 SV=2	sp|P23396|RS3_HUMAN	27 kDa	0.999477	12	1	NA	26.5439	25.7907	25.6534	28.5186	25.7799	25.252	25.0337	28.3861	25.5689	24.4433	27.5512	26.3703	26.1756	25.1876	27.722	25.7635	26.051	28.0447	26.7735	25.567	28.094	26.3472	26.9095	25.4697	27.8638
P63244	P63244	216	TRUE	Empty	sp|P63244|RACK1_HUMAN Receptor of activated protein C kinase 1 OS=Homo sapiens OX=9606 GN=RACK1 PE=1 SV=3	sp|P63244|RACK1_HUMAN	35 kDa	0.999467	12	1	NA	25.0762	24.3623	24.2241	26.8402	24.4866	23.784	23.3126	26.9935	24.2853	22.5857	26.0298	25.0377	24.7367	23.6438	26.5825	24.4323	24.5736	26.4522	25.445	24.2418	26.9238	25.1833	25.642	24.0262	26.7696
Q9NWH9	Q9NWH9	217	TRUE	Empty	sp|Q9NWH9|SLTM_HUMAN SAFB-like transcription modulator OS=Homo sapiens OX=9606 GN=SLTM PE=1 SV=2	sp|Q9NWH9|SLTM_HUMAN	117 kDa	0.99925	12	1	NA	22.6137	20.3804	20.2127	23.6702	22.0913	20.4785	20.3584	23.922	22.0154	19.8769	22.9996	22.2769	20.9529	20.2042	23.2062	21.8045	20.9192	23.5092	22.0134	20.8168	23.927	22.746	21.8912	21.1608	24.028
Q9Y2X3	Q9Y2X3	218	TRUE	Empty	sp|Q9Y2X3|NOP58_HUMAN Nucleolar protein 58 OS=Homo sapiens OX=9606 GN=NOP58 PE=1 SV=1	sp|Q9Y2X3|NOP58_HUMAN	60 kDa	0.999196	12	1	NA	23.6236	23.3049	23.1502	26.0382	23.6994	23.0666	22.9204	26.1578	23.1416	21.8668	24.8135	22.9835	23.4606	22.2055	24.9244	22.9265	23.4575	25.8715	23.3733	23.2095	26.2564	23.8562	24.6274	23.2244	26.0226
Q8TDD1	Q8TDD1	219	TRUE	Empty	sp|Q8TDD1|DDX54_HUMAN ATP-dependent RNA helicase DDX54 OS=Homo sapiens OX=9606 GN=DDX54 PE=1 SV=2	sp|Q8TDD1|DDX54_HUMAN	99 kDa	0.999046	12	1	NA	21.4738	20.3964	20.4128	23.5851	21.4591	20.5031	20.3055	23.7051	21.3122	19.8673	22.7232	20.81	21.1041	20.0397	23.5212	20.6268	21.0577	23.5359	21.1542	20.9054	24.3202	21.7558	21.8734	20.7644	23.5794
Q08211	Q08211	220	TRUE	Empty	sp|Q08211|DHX9_HUMAN ATP-dependent RNA helicase A OS=Homo sapiens OX=9606 GN=DHX9 PE=1 SV=4	sp|Q08211|DHX9_HUMAN	141 kDa	0.99904	12	1	NA	24.1776	20.516	20.2629	23.2675	22.5037	20.9693	20.2665	23.9088	22.4208	19.8668	22.9263	22.3067	21.5951	20.8685	23.3718	21.5738	20.9909	22.8889	22.2514	21.7212	23.7083	22.114	22.3097	20.9343	23.3868
Q5JTH9	Q5JTH9	221	TRUE	Empty	sp|Q5JTH9|RRP12_HUMAN RRP12-like protein OS=Homo sapiens OX=9606 GN=RRP12 PE=1 SV=2	sp|Q5JTH9|RRP12_HUMAN	144 kDa	0.998703	12	1	NA	22.0404	20.2825	20.1836	23.6199	21.6372	20.2933	19.8657	23.8241	21.5018	19.267	22.8962	21.6733	20.7668	19.7534	22.9089	21.5644	20.522	23.4915	22.0133	20.3908	23.4534	21.7711	21.5856	20.2148	23.4552
O60244	O60244	222	TRUE	Empty	sp|O60244|MED14_HUMAN Mediator of RNA polymerase II transcription subunit 14 OS=Homo sapiens OX=9606 GN=MED14 PE=1 SV=2	sp|O60244|MED14_HUMAN	161 kDa	0.998584	12	1	NA	23.2995	20.1605	19.1864	21.8773	20.6942	20.1126	19.5589	22.2717	20.1258	19.23	21.0793	20.4295	20.1994	19.3764	21.4227	20.08	19.9855	21.761	20.2366	19.495	20.9125	20.8051	21.4658	20.0954	21.5962
Q8TDI0	Q8TDI0	223	TRUE	Empty	sp|Q8TDI0|CHD5_HUMAN Chromodomain-helicase-DNA-binding protein 5 OS=Homo sapiens OX=9606 GN=CHD5 PE=1 SV=1	sp|Q8TDI0|CHD5_HUMAN	223 kDa	0.998408	12	0.08	NA	22.3576	20.9105	20.7742	24.0571	21.4084	20.485	19.5726	24.0436	21.1164	19.7222	23.1652	21.1882	20.7448	20.0154	23.4407	20.861	21.1331	23.5111	20.8491	20.1823	24.3723	22.0298	22.2317	20.8425	24.3191
O00148	O00148	224	TRUE	Empty	sp|O00148|DX39A_HUMAN ATP-dependent RNA helicase DDX39A OS=Homo sapiens OX=9606 GN=DDX39A PE=1 SV=2	sp|O00148|DX39A_HUMAN	49 kDa	0.998396	12	0.17	NA	20.3767	17.9315	17.4546	21.4668	20.1267	17.6725	17.1771	21.7668	20.3704	17.2115	21.6754	20.743	19.0372	18.1616	22.4404	19.4473	18.0086	21.4512	20.5937	19.12	23.0816	20.8969	19.9772	19.0002	21.92
P46781	P46781	225	TRUE	Empty	sp|P46781|RS9_HUMAN 40S ribosomal protein S9 OS=Homo sapiens OX=9606 GN=RPS9 PE=1 SV=3	sp|P46781|RS9_HUMAN	23 kDa	0.998374	12	1	NA	25.2573	24.3214	24.2369	27.0501	24.7858	24.4087	23.9465	27.3311	24.4562	23.5375	26.5652	25.4333	25.075	24.1649	26.6681	24.5132	24.9826	26.9977	25.9666	24.8583	27.4607	25.3197	25.7143	24.3123	26.72
Q03252	Q03252	226	TRUE	Empty	sp|Q03252|LMNB2_HUMAN Lamin-B2 OS=Homo sapiens OX=9606 GN=LMNB2 PE=1 SV=4	sp|Q03252|LMNB2_HUMAN	70 kDa	0.998351	12	0.92	NA	23.0258	21.8843	21.0414	24.7411	22.5091	21.916	21.4036	25.1436	22.4139	20.9986	23.8343	22.0166	22.3701	20.7667	24.1411	21.7276	22.0793	24.269	21.9833	21.345	24.3496	22.9869	22.9698	21.4037	24.7437
O60281	O60281	227	TRUE	Empty	sp|O60281|ZN292_HUMAN Zinc finger protein 292 OS=Homo sapiens OX=9606 GN=ZNF292 PE=1 SV=3	sp|O60281|ZN292_HUMAN	305 kDa	0.997825	12	1	NA	27.384	19.9394	25.6679	23.8919	20.4873	19.3672	25.8482	24.8503	20.4435	25.0721	27.7881	20.9303	20.6058	25.1498	21.4416	19.8878	22.7071	22.5216	20.2172	19.0697	28.3202	21.3438	21.0665	20.4546	22.6719
P78527	P78527	228	TRUE	Empty	sp|P78527|PRKDC_HUMAN DNA-dependent protein kinase catalytic subunit OS=Homo sapiens OX=9606 GN=PRKDC PE=1 SV=3	sp|P78527|PRKDC_HUMAN	469 kDa	0.997454	12	1	NA	21.1126	19.2976	19.6646	22.5334	20.4329	19.521	20.9111	22.4361	20.4118	19.0156	21.6955	20.3235	19.9572	19.1876	22.3366	20.6241	19.342	22.6406	20.513	19.2914	22.5595	20.7651	20.9073	19.6502	22.6355
Q14152	Q14152	230	TRUE	Empty	sp|Q14152|EIF3A_HUMAN Eukaryotic translation initiation factor 3 subunit A OS=Homo sapiens OX=9606 GN=EIF3A PE=1 SV=1	sp|Q14152|EIF3A_HUMAN	167 kDa	0.994904	12	1	NA	22.4639	21.9005	19.1306	21.9395	20.0872	19.925	21.0483	23.1597	19.6849	20.6159	22.967	21.0826	20.2239	19.5006	21.9803	21.507	19.9258	21.9214	20.4103	18.8199	22.4317	22.4175	21.5801	20.3054	22.6932
Q9NYB0	Q9NYB0	231	TRUE	Empty	sp|Q9NYB0|TE2IP_HUMAN Telomeric repeat-binding factor 2-interacting protein 1 OS=Homo sapiens OX=9606 GN=TERF2IP PE=1 SV=1	sp|Q9NYB0|TE2IP_HUMAN	44 kDa	0.999937	11	1	NA	24.433	21.14	21.5664	24.7278	22.8558	21.6899	21.7325	25.3914	22.6015	21.1866	24.603	22.3323	22.0073	21.3724	24.8653	22.708	21.5887	24.8145	22.1786	21.0743	24.5595	22.4145	22.2317	21.2071	24.3903
Q92993	Q92993	232	TRUE	Empty	sp|Q92993|KAT5_HUMAN Histone acetyltransferase KAT5 OS=Homo sapiens OX=9606 GN=KAT5 PE=1 SV=2	sp|Q92993|KAT5_HUMAN	59 kDa	0.999921	11	1	NA	25.4262	23.8179	23.3233	26.6273	24.5171	24.0327	23.4162	27.0373	24.2071	23.0036	26.4248	24.1263	24.4278	23.2508	26.4789	24.3929	24.6216	26.7717	24.1046	23.3763	26.1728	24.2389	24.9619	23.2307	26.4274
Q8NDX5	Q8NDX5	233	TRUE	Empty	sp|Q8NDX5|PHC3_HUMAN Polyhomeotic-like protein 3 OS=Homo sapiens OX=9606 GN=PHC3 PE=1 SV=1	sp|Q8NDX5|PHC3_HUMAN	106 kDa	0.999899	11	0.82	NA	24.1931	22.7456	22.373	25.9678	24.1247	22.7916	22.5459	26.6754	23.6104	21.9005	25.7636	23.6071	23.3894	22.4136	25.7671	23.9893	23.5959	26.1283	23.8931	23.0208	26.1775	24.0061	23.919	22.7165	25.9068
Q9P206	Q9P206	234	TRUE	Empty	sp|Q9P206|K1522_HUMAN Uncharacterized protein KIAA1522 OS=Homo sapiens OX=9606 GN=KIAA1522 PE=1 SV=2	sp|Q9P206|K1522_HUMAN	107 kDa	0.999869	11	1	NA	25.1199	22.311	22.2093	25.6056	23.3343	21.9714	22.4308	25.5283	22.9735	22.0983	24.9398	22.9394	22.9513	21.933	24.6876	23.2166	22.9802	25.4441	23.1037	21.9452	25.2523	23.3169	23.1389	22.2549	24.7527
P36578	P36578	235	TRUE	Empty	sp|P36578|RL4_HUMAN 60S ribosomal protein L4 OS=Homo sapiens OX=9606 GN=RPL4 PE=1 SV=5	sp|P36578|RL4_HUMAN	48 kDa	0.999775	11	1	NA	24.4851	23.057	22.9302	25.9393	24.1757	22.997	22.4584	26.4991	23.6669	21.8961	25.5624	24.1283	23.8287	22.8286	25.6705	23.6534	22.9866	25.4039	24.2753	23.4201	25.0382	23.8785	24.8828	22.9691	25.3391
Q9H9B1	Q9H9B1	236	TRUE	Empty	sp|Q9H9B1|EHMT1_HUMAN Histone-lysine N-methyltransferase EHMT1 OS=Homo sapiens OX=9606 GN=EHMT1 PE=1 SV=4	sp|Q9H9B1|EHMT1_HUMAN	141 kDa	0.999665	11	0.91	NA	23.0181	21.5984	21.3075	24.717	21.8385	21.0545	20.4856	24.3073	22.0733	20.004	23.4172	21.981	21.5843	20.6673	23.883	22.2542	21.8162	24.5884	21.9889	20.9071	24.9057	22.6081	22.46	21.1726	24.4154
P42568	P42568	237	TRUE	Empty	sp|P42568|AF9_HUMAN Protein AF-9 OS=Homo sapiens OX=9606 GN=MLLT3 PE=1 SV=2	sp|P42568|AF9_HUMAN	63 kDa	0.99964	11	1	NA	25.1521	23.7062	23.6654	26.527	24.4862	23.7339	23.5645	26.576	24.3737	23.1261	25.7514	24.3703	23.8875	23.3871	25.8604	24.1983	23.955	26.3907	24.5156	23.7017	26.4662	24.9781	24.9236	23.9471	26.7122
Q9Y2X9	Q9Y2X9	238	TRUE	Empty	sp|Q9Y2X9|ZN281_HUMAN Zinc finger protein 281 OS=Homo sapiens OX=9606 GN=ZNF281 PE=1 SV=1	sp|Q9Y2X9|ZN281_HUMAN	97 kDa	0.999636	11	1	NA	22.7072	21.0955	20.9129	24.1396	21.907	21.0641	21.1803	24.421	21.7409	20.4507	23.6456	21.4903	21.2922	20.5173	23.7096	21.7706	21.5768	24.0269	21.6115	20.6279	24.1588	22.0448	21.81	20.7652	23.5709
P60709	P60709	239	TRUE	Empty	Group of sp|P60709|ACTB_HUMAN Actin, cytoplasmic 1 OS=Homo sapiens OX=9606 GN=ACTB PE=1 SV=1	sp|P60709|ACTB_HUMAN (+1)		0.99961	11	0.18	NA	26.3576	24.7607	24.0891	27.6615	25.1989	24.9776	24.614	28.1539	25.1124	24.446	27.4446	24.9215	25.3908	24.1187	27.2786	25.0641	25.4597	27.6006	24.911	24.3558	27.4553	25.2657	25.5605	24.2864	27.253
P63261	P63261	239.2	TRUE	Empty	sp|P63261|ACTG_HUMAN Actin, cytoplasmic 2 OS=Homo sapiens OX=9606 GN=ACTG1 PE=1 SV=1	sp|P63261|ACTG_HUMAN	42 kDa	0.99961	11	0.18	NA	26.3576	24.7607	24.0891	27.6615	25.1989	24.9776	24.614	28.1539	25.1124	24.446	27.4446	24.9215	25.3908	24.1187	27.2786	25.0641	25.4597	27.6006	24.911	24.3558	27.4553	25.2657	25.5605	24.2864	27.253
Q99496	Q99496	240	TRUE	Empty	sp|Q99496|RING2_HUMAN E3 ubiquitin-protein ligase RING2 OS=Homo sapiens OX=9606 GN=RNF2 PE=1 SV=1	sp|Q99496|RING2_HUMAN	38 kDa	0.999602	11	0.91	NA	25.0689	23.6463	23.4368	27.0155	24.5064	23.5306	23.4126	27.1399	24.3283	22.8254	26.2824	24.4089	24.2434	23.2737	26.5423	24.6934	24.641	27.0495	24.9066	23.864	27.3253	25.1922	25.0549	23.7077	26.9307
Q15911	Q15911	241	TRUE	Empty	sp|Q15911|ZFHX3_HUMAN Zinc finger homeobox protein 3 OS=Homo sapiens OX=9606 GN=ZFHX3 PE=1 SV=2	sp|Q15911|ZFHX3_HUMAN	404 kDa	0.999515	11	1	NA	21.1183	19.9993	19.6001	23.4906	20.8125	19.6503	19.5077	22.5047	19.9434	18.7705	22.1459	18.9437	18.8705	18.7698	20.9154	20.2102	20.3252	21.5038	19.8488	19.1899	23.1594	20.3369	19.5048	18.2097	21.8861
Q9H0D6	Q9H0D6	242	TRUE	Empty	sp|Q9H0D6|XRN2_HUMAN 5'-3' exoribonuclease 2 OS=Homo sapiens OX=9606 GN=XRN2 PE=1 SV=1	sp|Q9H0D6|XRN2_HUMAN	109 kDa	0.999482	11	1	NA	22.5962	21.0157	23.1617	23.2721	22.5241	21.9677	23.822	23.3515	22.6027	23.3292	22.8142	21.6837	21.449	23.096	22.7747	21.5942	20.6743	22.2169	21.4695	22.9498	21.3353	21.2785	21.9563	22.8556	22.994
Q9NVH2	Q9NVH2	243	TRUE	Empty	sp|Q9NVH2|INT7_HUMAN Integrator complex subunit 7 OS=Homo sapiens OX=9606 GN=INTS7 PE=1 SV=1	sp|Q9NVH2|INT7_HUMAN	107 kDa	0.999475	11	1	NA	23.5375	22.81	21.8325	23.2184	22.5373	22.3203	21.2648	22.9815	22.2674	20.7209	22.3892	22.7444	22.2854	21.0018	21.996	22.2963	21.9479	22.2329	22.6074	21.1137	22.0127	23.0524	23.1413	21.5705	22.282
O00712	O00712	244	TRUE	Empty	sp|O00712|NFIB_HUMAN Nuclear factor 1 B-type OS=Homo sapiens OX=9606 GN=NFIB PE=1 SV=2	sp|O00712|NFIB_HUMAN	47 kDa	0.999442	11	0.82	NA	26.9302	25.1412	25.2443	28.3461	25.7193	25.2884	25.2108	28.2049	25.299	24.7425	27.1444	24.9867	24.9644	24.2558	26.6492	25.0137	24.9287	26.9662	24.9821	24.5819	26.7479	25.5444	26.0037	24.8191	27.4408
O60341	O60341	245	TRUE	Empty	sp|O60341|KDM1A_HUMAN Lysine-specific histone demethylase 1A OS=Homo sapiens OX=9606 GN=KDM1A PE=1 SV=2	sp|O60341|KDM1A_HUMAN	93 kDa	0.999438	11	1	NA	23.8373	21.7887	21.7596	25.178	22.8376	21.5817	21.5991	25.3116	22.5875	20.8739	24.5635	22.3667	21.5369	20.6521	24.2698	22.3493	21.5755	24.6508	22.2526	21.1758	24.5181	23.2668	23.2573	21.6967	25.3355
Q96L73	Q96L73	246	TRUE	Empty	sp|Q96L73|NSD1_HUMAN Histone-lysine N-methyltransferase, H3 lysine-36 specific OS=Homo sapiens OX=9606 GN=NSD1 PE=1 SV=1	sp|Q96L73|NSD1_HUMAN	297 kDa	0.999434	11	1	NA	21.0869	20.3137	20.0864	23.4574	20.5668	19.4135	19.5675	22.8687	19.8366	17.6268	21.3312	21.0971	20.5684	19.3137	22.6844	20.8533	20.5898	23.3665	21.0712	19.948	23.4455	21.124	20.7083	19.6538	22.8798
P51825	P51825	247	TRUE	Empty	sp|P51825|AFF1_HUMAN AF4/FMR2 family member 1 OS=Homo sapiens OX=9606 GN=AFF1 PE=1 SV=1	sp|P51825|AFF1_HUMAN	131 kDa	0.999428	11	1	NA	22.8663	21.3758	21.2248	23.4643	21.1687	21.4639	21.9386	23.6671	21.4757	20.9139	22.68	21.3012	21.7155	21.084	22.8931	21.1466	21.9077	23.5465	21.361	21.4142	23.7607	22.1368	22.7701	22.0109	23.6995
Q9NQC1	Q9NQC1	248	TRUE	Empty	sp|Q9NQC1|JADE2_HUMAN E3 ubiquitin-protein ligase Jade-2 OS=Homo sapiens OX=9606 GN=JADE2 PE=1 SV=2	sp|Q9NQC1|JADE2_HUMAN	87 kDa	0.999424	11	0.82	NA	21.3547	20.6483	20.4228	23.609	21.3081	20.3632	20.2285	23.8768	20.9361	19.5302	22.9963	21.8034	21.4304	20.8219	23.8946	22.1896	21.6908	24.579	22.4156	21.2878	24.7032	21.5113	22.0895	20.5042	23.8792
P62241	P62241	249	TRUE	Empty	sp|P62241|RS8_HUMAN 40S ribosomal protein S8 OS=Homo sapiens OX=9606 GN=RPS8 PE=1 SV=2	sp|P62241|RS8_HUMAN	24 kDa	0.999401	11	1	NA	26.2045	25.0697	25.1259	28.0032	26.0361	25.148	24.9817	28.3918	25.8199	24.3104	27.6048	26.2666	25.8726	25.0616	27.6903	25.6403	26.0117	27.8479	26.79	25.8128	28.0146	26.0751	26.6102	25.0606	27.8483
Q9Y446	Q9Y446	250	TRUE	Empty	sp|Q9Y446|PKP3_HUMAN Plakophilin-3 OS=Homo sapiens OX=9606 GN=PKP3 PE=1 SV=1	sp|Q9Y446|PKP3_HUMAN	87 kDa	0.999379	11	1	NA	21.6818	19.2458	19.1176	22.2321	21.0704	20.0082	19.1047	23.1748	20.9605	19.1589	22.0253	21.3214	20.6377	19.6936	22.4729	21.3321	20.6119	22.942	21.4443	20.0518	23.1081	20.91	21.149	19.5504	22.875
P62805	P62805	251	TRUE	Empty	sp|P62805|H4_HUMAN Histone H4 OS=Homo sapiens OX=9606 GN=H4C16 PE=1 SV=2	sp|P62805|H4_HUMAN	11 kDa	0.999373	11	1	NA	33.1661	31.6181	31.933	34.893	32.766	32.1348	31.928	35.1874	32.5719	31.3564	34.3754	32.7291	32.1577	31.3474	34.2056	32.273	32.5819	34.5384	32.8797	31.7708	34.5697	32.836	33.0438	31.5139	34.3856
P38159	P38159	252	TRUE	Empty	sp|P38159|RBMX_HUMAN RNA-binding motif protein, X chromosome OS=Homo sapiens OX=9606 GN=RBMX PE=1 SV=3	sp|P38159|RBMX_HUMAN	42 kDa	0.999222	11	0.36	NA	23.8337	21.6906	21.5319	24.7221	22.7304	21.495	21.4118	24.6539	22.9479	20.7872	23.8957	23.5179	22.0369	20.8498	23.8315	21.6288	20.6585	23.7701	23.2081	21.8853	25.6072	24.1896	23.0613	22.1599	24.9532
Q13242	Q13242	253	TRUE	Empty	sp|Q13242|SRSF9_HUMAN Serine/arginine-rich splicing factor 9 OS=Homo sapiens OX=9606 GN=SRSF9 PE=1 SV=1	sp|Q13242|SRSF9_HUMAN	26 kDa	0.999159	11	0.91	NA	25.3374	23.3933	23.1294	26.36	24.1818	23.083	22.7522	26.3861	24.5309	22.3747	25.879	25.3421	23.7587	22.975	26.2746	24.0313	23.1046	26.1502	25.1161	23.828	27.1531	25.5613	25.0406	23.9977	26.9384
O75475	O75475	254	TRUE	Empty	sp|O75475|PSIP1_HUMAN PC4 and SFRS1-interacting protein OS=Homo sapiens OX=9606 GN=PSIP1 PE=1 SV=1	sp|O75475|PSIP1_HUMAN	60 kDa	0.999157	11	1	NA	22.3747	21.6398	21.2769	24.7588	21.9855	21.3808	21.0602	24.6705	21.4157	20.0403	23.3302	21.6935	21.6151	20.5932	23.4772	21.5652	21.7658	24.147	21.8489	21.2343	24.7192	22.5519	22.6854	21.5231	24.4191
Q13415	Q13415	255	TRUE	Empty	sp|Q13415|ORC1_HUMAN Origin recognition complex subunit 1 OS=Homo sapiens OX=9606 GN=ORC1 PE=1 SV=2	sp|Q13415|ORC1_HUMAN	97 kDa	0.999145	11	1	NA	21.6721	20.5249	20.34	23.3807	21.4715	20.5891	19.8991	23.8013	20.8197	19.239	22.7834	21.6688	21.1329	20.3683	23.3989	21.3681	20.9557	23.8961	21.7675	20.6734	23.6581	21.644	22.0136	20.5914	23.6691
O00468	O00468	256	TRUE	Empty	sp|O00468|AGRIN_HUMAN Agrin OS=Homo sapiens OX=9606 GN=AGRN PE=1 SV=6	sp|O00468|AGRIN_HUMAN	217 kDa	0.999063	11	1	NA	21.3372	20.6714	20.235	23.3824	20.7692	19.9936	19.597	23.1515	20.7325	20.0441	22.6329	20.5072	20.7267	19.4793	22.2859	20.7332	21.2125	22.4724	20.8503	20.0156	22.6008	20.3739	21.232	19.6852	22.8239
O94913	O94913	257	TRUE	Empty	sp|O94913|PCF11_HUMAN Pre-mRNA cleavage complex 2 protein Pcf11 OS=Homo sapiens OX=9606 GN=PCF11 PE=1 SV=3	sp|O94913|PCF11_HUMAN	173 kDa	0.999038	11	1	NA	23.2692	19.9983	21.0463	22.7292	22.0853	20.1215	21.4712	23.2382	22.0597	20.88	22.4745	21.6804	19.8742	20.9227	22.2443	21.4834	18.4735	21.9677	21.6142	20.5448	22.4486	21.8903	20.0258	20.7558	22.1378
Q8NFC6	Q8NFC6	258	TRUE	Empty	sp|Q8NFC6|BD1L1_HUMAN Biorientation of chromosomes in cell division protein 1-like 1 OS=Homo sapiens OX=9606 GN=BOD1L1 PE=1 SV=2	sp|Q8NFC6|BD1L1_HUMAN	330 kDa	0.998866	11	1	NA	21.3072	18.7547	21.953	25.5629	21.4997	21.9006	21.0902	22.374	21.7392	19.7581	21.4135	21.2786	22.0371	18.9057	22.2752	20.6852	22.9286	21.9904	21.3418	21.5121	24.1578	20.7324	23.0286	20.0327	21.3096
P21127	P21127	259	TRUE	Empty	Group of sp|P21127|CD11B_HUMAN Cyclin-dependent kinase 11B OS=Homo sapiens OX=9606 GN=CDK11B PE=1 SV=4	sp|P21127|CD11B_HUMAN (+1)		0.998834	11	1	NA	22.9681	21.4915	21.5964	23.7371	21.9483	20.5669	20.4251	24.0833	21.6683	20.1741	23.1756	22.5857	21.4081	20.9551	24.0136	22.1593	21.9315	24.4292	22.1503	21.125	25.3535	23.5442	23.6778	22.4956	25.5152
Q9UQ88	Q9UQ88	259.2	TRUE	Empty	sp|Q9UQ88|CD11A_HUMAN Cyclin-dependent kinase 11A OS=Homo sapiens OX=9606 GN=CDK11A PE=1 SV=4	sp|Q9UQ88|CD11A_HUMAN	91 kDa	0.998834	11	1	NA	22.9681	21.4915	21.5964	23.7371	21.9483	20.5669	20.4251	24.0833	21.6683	20.1741	23.1756	22.5857	21.4081	20.9551	24.0136	22.1593	21.9315	24.4292	22.1503	21.125	25.3535	23.5442	23.6778	22.4956	25.5152
Q07955	Q07955	260	TRUE	Empty	sp|Q07955|SRSF1_HUMAN Serine/arginine-rich splicing factor 1 OS=Homo sapiens OX=9606 GN=SRSF1 PE=1 SV=2	sp|Q07955|SRSF1_HUMAN	28 kDa	0.998784	11	0.91	NA	26.1943	24.0095	23.8957	26.8745	24.979	23.661	23.0611	26.9236	25.1658	22.9552	26.2954	25.7859	24.1359	23.3083	26.7217	24.9427	23.7854	26.777	25.6307	24.353	28.0072	26.6409	25.8062	24.8945	27.9591
Q96E39	Q96E39	261	TRUE	Empty	sp|Q96E39|RMXL1_HUMAN RNA binding motif protein, X-linked-like-1 OS=Homo sapiens OX=9606 GN=RBMXL1 PE=1 SV=1	sp|Q96E39|RMXL1_HUMAN	42 kDa	0.998214	11	0.36	NA	21.108	18.899	18.721	22.0863	20.5282	18.7594	18.0529	22.2231	20.5806	17.483	21.378	20.7601	18.8824	18.168	21.1956	19.6969	18.3232	21.2139	20.1713	18.5498	22.039	21.0906	20.4309	19.4357	22.4556
Q15424	Q15424	263	TRUE	Empty	sp|Q15424|SAFB1_HUMAN Scaffold attachment factor B1 OS=Homo sapiens OX=9606 GN=SAFB PE=1 SV=4	sp|Q15424|SAFB1_HUMAN	103 kDa	0.999741	10	0.4	NA	23.4354	21.2069	21.2779	24.1814	22.9704	21.5209	20.9994	24.6926	23.0603	20.7254	24.0885	23.2016	21.7579	21.2564	24.2928	22.6185	21.61	24.4072	22.9064	21.4675	24.8979	23.4859	22.4737	21.6733	25.229
Q6IQ32	Q6IQ32	264	TRUE	Empty	sp|Q6IQ32|ADNP2_HUMAN Activity-dependent neuroprotector homeobox protein 2 OS=Homo sapiens OX=9606 GN=ADNP2 PE=1 SV=1	sp|Q6IQ32|ADNP2_HUMAN	123 kDa	0.999737	10	1	NA	22.3535	21.4862	21.4451	24.5476	21.8772	21.128	21.1747	24.3747	21.6066	20.3799	23.4287	21.4515	21.7978	20.6516	23.7834	21.7877	21.5837	24.1684	21.8006	21.098	24.7029	22.3941	22.7892	21.3047	24.6147
P18124	P18124	265	TRUE	Empty	sp|P18124|RL7_HUMAN 60S ribosomal protein L7 OS=Homo sapiens OX=9606 GN=RPL7 PE=1 SV=1	sp|P18124|RL7_HUMAN	29 kDa	0.999704	10	1	NA	25.0485	23.9583	23.9297	26.858	24.3409	23.6114	23.4193	26.8377	24.0917	22.9394	25.9706	25.0435	24.5377	23.4103	25.9674	24.4179	24.0967	26.2643	25.2449	23.7152	26.8032	24.9388	25.2664	23.6948	26.0158
P68032	P68032	266	TRUE	Empty	Group of sp|P68032|ACTC_HUMAN Actin, alpha cardiac muscle 1 OS=Homo sapiens OX=9606 GN=ACTC1 PE=1 SV=1	sp|P68032|ACTC_HUMAN (+1)		0.999678	10	0.2	NA	24.6216	23.1196	22.3401	25.8391	24.4588	24.1575	23.6752	27.2805	23.4189	22.5422	26.5347	23.2465	23.7014	23.2592	25.4335	24.2814	24.4695	26.0238	23.3991	23.4648	26.4559	24.369	24.1214	23.4454	26.3941
P68133	P68133	266.2	TRUE	Empty	sp|P68133|ACTS_HUMAN Actin, alpha skeletal muscle OS=Homo sapiens OX=9606 GN=ACTA1 PE=1 SV=1	sp|P68133|ACTS_HUMAN	42 kDa	0.999678	10	0.2	NA	24.6216	23.1196	22.3401	25.8391	24.4588	24.1575	23.6752	27.2805	23.4189	22.5422	26.5347	23.2465	23.7014	23.2592	25.4335	24.2814	24.4695	26.0238	23.3991	23.4648	26.4559	24.369	24.1214	23.4454	26.3941
P61247	P61247	267	TRUE	Empty	sp|P61247|RS3A_HUMAN 40S ribosomal protein S3a OS=Homo sapiens OX=9606 GN=RPS3A PE=1 SV=2	sp|P61247|RS3A_HUMAN	30 kDa	0.999675	10	1	NA	25.1029	24.146	24.0989	27.0206	24.7997	24.4492	23.9546	27.5094	24.6616	23.5323	26.6143	25.4471	25.1701	24.3385	26.968	24.4506	25.0799	27.0614	26.0096	25.0771	27.7984	25.2488	25.8151	24.186	26.877
Q68E01	Q68E01	268	TRUE	Empty	sp|Q68E01|INT3_HUMAN Integrator complex subunit 3 OS=Homo sapiens OX=9606 GN=INTS3 PE=1 SV=1	sp|Q68E01|INT3_HUMAN	118 kDa	0.999659	10	1	NA	24.2261	23.2595	22.4855	23.3022	23.369	22.7667	22.242	22.4201	23.2526	21.5079	21.8101	23.5018	22.6749	21.821	22.4601	22.9989	22.3422	22.0996	23.2434	21.9638	22.2308	23.6774	23.6393	22.374	22.7514
Q9UBU8	Q9UBU8	269	TRUE	Empty	sp|Q9UBU8|MO4L1_HUMAN Mortality factor 4-like protein 1 OS=Homo sapiens OX=9606 GN=MORF4L1 PE=1 SV=2	sp|Q9UBU8|MO4L1_HUMAN	41 kDa	0.999647	10	0.8	NA	24.5652	23.1806	22.5728	26.142	23.5089	23.397	22.9191	26.4489	23.5384	22.4973	25.6327	23.4472	23.849	22.581	25.5421	23.6184	24.041	26.3558	23.4685	22.8044	26.0867	23.6224	24.4319	22.7027	25.5612
O00257	O00257	270	TRUE	Empty	sp|O00257|CBX4_HUMAN E3 SUMO-protein ligase CBX4 OS=Homo sapiens OX=9606 GN=CBX4 PE=1 SV=3	sp|O00257|CBX4_HUMAN	61 kDa	0.999613	10	1	NA	26.0698	24.1718	23.937	27.9383	25.5356	24.0472	23.9891	28.1197	25.362	23.4536	27.3925	24.6266	24.0969	23.0905	26.9489	24.9284	24.4296	27.5081	25.018	23.4842	27.5704	26.0213	25.1616	23.9198	27.5696
P52292	P52292	271	TRUE	Empty	sp|P52292|IMA1_HUMAN Importin subunit alpha-1 OS=Homo sapiens OX=9606 GN=KPNA2 PE=1 SV=1	sp|P52292|IMA1_HUMAN	58 kDa	0.999585	10	1	NA	22.8303	21.6761	21.4811	24.7488	21.5245	21.1685	20.4807	24.5869	21.2113	19.9848	23.5728	21.5669	21.8082	20.8232	23.9017	21.3189	21.5951	24.3026	21.7255	21.1776	24.3776	21.9503	22.6148	21.048	24.3348
P0CAP2	P0CAP2	272	TRUE	Empty	sp|P0CAP2|GRL1A_HUMAN DNA-directed RNA polymerase II subunit GRINL1A OS=Homo sapiens OX=9606 GN=POLR2M PE=1 SV=1	sp|P0CAP2|GRL1A_HUMAN	42 kDa	0.99956	10	1	NA	24.0567	22.6862	22.811	22.8475	22.7943	22.7746	22.8795	22.9252	23.1891	22.5489	22.6791	23.2601	23.2413	22.5473	22.665	22.8309	23.0434	23.1109	23.3135	22.3296	23.1638	23.242	23.2518	22.4263	22.2715
Q96MU7	Q96MU7	273	TRUE	Empty	sp|Q96MU7|YTDC1_HUMAN YTH domain-containing protein 1 OS=Homo sapiens OX=9606 GN=YTHDC1 PE=1 SV=3	sp|Q96MU7|YTDC1_HUMAN	85 kDa	0.999541	10	1	NA	25.283	23.3273	22.952	26.5162	24.3534	22.8433	22.385	26.318	24.2427	21.6654	25.2686	24.7055	23.2219	22.391	25.8575	24.2268	23.1937	25.7576	24.8984	22.9983	26.5499	25.0563	24.3289	23.2288	26.1102
Q14938	Q14938	274	TRUE	Empty	sp|Q14938|NFIX_HUMAN Nuclear factor 1 X-type OS=Homo sapiens OX=9606 GN=NFIX PE=1 SV=2	sp|Q14938|NFIX_HUMAN	55 kDa	0.999521	10	0.8	NA	24.2912	22.4995	22.5217	25.8191	23.2328	22.7367	23.0807	25.6486	23.1283	22.1539	24.5535	22.6058	22.5138	21.8958	24.4469	22.811	22.6791	24.7184	22.7607	22.1646	25.3198	23.6964	23.5715	22.6076	25.0313
Q9BUG6	Q9BUG6	275	TRUE	Empty	sp|Q9BUG6|ZSA5A_HUMAN Zinc finger and SCAN domain-containing protein 5A OS=Homo sapiens OX=9606 GN=ZSCAN5A PE=1 SV=1	sp|Q9BUG6|ZSA5A_HUMAN	56 kDa	0.999511	10	1	NA	22.4164	21.5662	21.8166	24.983	21.8239	21.3946	21.3263	24.4864	20.9405	20.1182	22.9713	21.359	21.6111	20.5543	23.5419	21.565	21.8833	24.2397	21.8119	21.2508	24.6504	22.1327	22.4119	21.096	24.151
Q9C0B0	Q9C0B0	276	TRUE	Empty	sp|Q9C0B0|UNK_HUMAN RING finger protein unkempt homolog OS=Homo sapiens OX=9606 GN=UNK PE=1 SV=2	sp|Q9C0B0|UNK_HUMAN	88 kDa	0.999501	10	1	NA	23.9594	21.0537	20.6861	24.8163	22.3214	21.1752	20.8819	24.8767	22.3146	20.8466	24.4256	23.22	22.1946	21.4249	24.9681	22.9705	22.3105	25.0249	23.0204	21.2785	25.4236	22.9964	22.527	21.2134	24.203
Q13769	Q13769	277	TRUE	Empty	sp|Q13769|THOC5_HUMAN THO complex subunit 5 homolog OS=Homo sapiens OX=9606 GN=THOC5 PE=1 SV=2	sp|Q13769|THOC5_HUMAN	79 kDa	0.999485	10	1	NA	23.5116	21.8424	21.8546	24.7656	22.73	21.1094	21.322	24.8632	23.0173	20.0165	24.0499	23.491	21.6957	21.1177	24.8649	22.5834	21.0858	24.4551	23.1518	21.3603	25.2266	23.9557	23.5052	22.3818	25.7496
Q9C0J8	Q9C0J8	278	TRUE	Empty	sp|Q9C0J8|WDR33_HUMAN pre-mRNA 3' end processing protein WDR33 OS=Homo sapiens OX=9606 GN=WDR33 PE=1 SV=2	sp|Q9C0J8|WDR33_HUMAN	146 kDa	0.999382	10	1	NA	25.779	20.9924	20.7011	24.654	20.1311	18.6963	19.0613	22.6957	20.0189	16.976	20.8873	19.9633	19.6707	18.7468	22.2818	19.5935	18.862	22.1213	20.3131	19.231	23.1048	20.3615	21.0383	19.6533	22.4766
Q9P2I0	Q9P2I0	279	TRUE	Empty	sp|Q9P2I0|CPSF2_HUMAN Cleavage and polyadenylation specificity factor subunit 2 OS=Homo sapiens OX=9606 GN=CPSF2 PE=1 SV=2	sp|Q9P2I0|CPSF2_HUMAN	88 kDa	0.999356	10	1	NA	26.2947	21.7319	21.7611	25.2711	20.9853	19.865	19.5845	23.2634	20.6215	18.2159	21.9996	20.4704	20.3035	19.687	23.3128	20.0347	19.6498	22.8705	21.0258	20.2066	23.7051	21.308	21.7596	20.6009	23.8462
Q13247	Q13247	280	TRUE	Empty	sp|Q13247|SRSF6_HUMAN Serine/arginine-rich splicing factor 6 OS=Homo sapiens OX=9606 GN=SRSF6 PE=1 SV=2	sp|Q13247|SRSF6_HUMAN	40 kDa	0.999334	10	0.9	NA	25.4219	23.3159	23.4789	26.3792	24.1881	23.0352	22.8249	26.2687	24.2843	22.3978	25.5817	24.8399	23.5455	22.8056	26.0978	24.203	23.6381	26.3518	24.937	23.7187	27.5526	25.7304	25.1161	24.2477	27.1575
P62701	P62701	281	TRUE	Empty	sp|P62701|RS4X_HUMAN 40S ribosomal protein S4, X isoform OS=Homo sapiens OX=9606 GN=RPS4X PE=1 SV=2	sp|P62701|RS4X_HUMAN	30 kDa	0.999308	10	1	NA	23.9029	22.8961	22.8287	25.7457	23.2913	22.8945	22.6933	26.0943	23.2502	22.3038	25.2536	24.1429	23.7123	22.6938	25.354	23.106	23.2213	25.4367	24.2795	23.1806	26.1807	24.0488	24.5219	22.8652	25.2515
P08621	P08621	282	TRUE	Empty	sp|P08621|RU17_HUMAN U1 small nuclear ribonucleoprotein 70 kDa OS=Homo sapiens OX=9606 GN=SNRNP70 PE=1 SV=2	sp|P08621|RU17_HUMAN	52 kDa	0.999297	10	1	NA	25.4543	22.311	22.1655	25.2803	24.1014	22.0268	21.9796	25.6108	23.7674	21.2162	24.8501	23.962	22.2525	21.5953	24.7668	23.6	21.7226	24.6779	23.7815	22.0236	24.8934	24.042	23.5314	22.3419	25.5502
Q15014	Q15014	283	TRUE	Empty	sp|Q15014|MO4L2_HUMAN Mortality factor 4-like protein 2 OS=Homo sapiens OX=9606 GN=MORF4L2 PE=1 SV=1	sp|Q15014|MO4L2_HUMAN	32 kDa	0.999228	10	0.8	NA	24.9423	23.367	22.9674	26.1988	23.5661	23.6038	23.4938	26.4749	23.5245	22.9591	25.7872	23.1615	23.7132	22.4815	25.4312	23.4638	23.8942	26.0655	23.1664	22.6755	26.2414	23.7258	24.4688	22.7886	25.673
Q9NVM9	Q9NVM9	284	TRUE	Empty	sp|Q9NVM9|INT13_HUMAN Integrator complex subunit 13 OS=Homo sapiens OX=9606 GN=INTS13 PE=1 SV=2	sp|Q9NVM9|INT13_HUMAN	80 kDa	0.999187	10	1	NA	23.2742	22.662	21.2688	22.4915	21.8393	21.8518	20.7187	21.4027	21.5523	20.1129	21.3449	21.8622	21.771	20.1743	21.5725	21.264	21.209	21.5917	21.6401	20.4598	21.3864	22.3932	22.8667	21.0926	21.4969
Q96HW7	Q96HW7	285	TRUE	Empty	sp|Q96HW7|INT4_HUMAN Integrator complex subunit 4 OS=Homo sapiens OX=9606 GN=INTS4 PE=1 SV=2	sp|Q96HW7|INT4_HUMAN	108 kDa	0.99916	10	1	NA	23.388	22.5081	21.3679	22.1937	22.4108	21.952	21.0998	21.7921	22.0645	20.3473	21.8654	22.363	21.9688	20.6542	21.4716	22.0214	21.4296	22.1913	22.2268	21.0338	22.4569	22.5479	22.8853	21.1425	22.4065
P07910	P07910	286	TRUE	Empty	sp|P07910|HNRPC_HUMAN Heterogeneous nuclear ribonucleoproteins C1/C2 OS=Homo sapiens OX=9606 GN=HNRNPC PE=1 SV=4	sp|P07910|HNRPC_HUMAN	34 kDa	0.998977	10	1	NA	26.1367	24.1452	24.2877	27.2614	25.4884	23.8565	23.8292	27.4538	25.5097	23.5353	26.5971	25.2679	24.1058	23.8962	26.7375	24.9381	23.7438	26.4397	25.1969	24.2099	27.1093	25.4046	25.0182	24.0201	27.0158
P50750	P50750	287	TRUE	Empty	sp|P50750|CDK9_HUMAN Cyclin-dependent kinase 9 OS=Homo sapiens OX=9606 GN=CDK9 PE=1 SV=3	sp|P50750|CDK9_HUMAN	43 kDa	0.99897	10	0.9	NA	24.2632	23.2103	22.9674	25.4298	22.8874	23.0699	22.9503	25.5999	22.964	22.5533	24.5822	23.2013	23.5549	22.8537	25.0283	22.8969	23.6332	25.4886	23.126	23.2588	25.5807	23.3316	24.2513	23.1196	25.3781
P62269	P62269	288	TRUE	Empty	sp|P62269|RS18_HUMAN 40S ribosomal protein S18 OS=Homo sapiens OX=9606 GN=RPS18 PE=1 SV=3	sp|P62269|RS18_HUMAN	18 kDa	0.998824	10	1	NA	26.0315	25.2362	25.2426	28.3365	26.1674	25.6089	25.4711	28.8928	25.9834	25.0517	27.9462	26.4427	26.4076	25.4853	28.0977	26.1015	26.4974	28.3577	27.1797	26.2539	28.9416	26.3457	26.8007	25.4101	27.743
Q99613	Q99613	289	TRUE	Empty	sp|Q99613|EIF3C_HUMAN Eukaryotic translation initiation factor 3 subunit C OS=Homo sapiens OX=9606 GN=EIF3C PE=1 SV=1	sp|Q99613|EIF3C_HUMAN	105 kDa	0.998741	10	1	NA	20.8969	20.2435	20.1179	22.5877	20.7506	20.0454	18.8976	23.4277	20.1495	17.723	22.2099	22.0477	21.1741	20.1569	22.6101	20.7555	20.3835	22.3357	21.5328	19.7344	22.4817	22.0589	22.7281	21.0568	23.3232
P55884	P55884	290	TRUE	Empty	sp|P55884|EIF3B_HUMAN Eukaryotic translation initiation factor 3 subunit B OS=Homo sapiens OX=9606 GN=EIF3B PE=1 SV=3	sp|P55884|EIF3B_HUMAN	92 kDa	0.998561	10	1	NA	20.5847	19.132	19.3784	21.4823	19.6634	19.5213	18.6627	22.5659	19.2611	17.8627	21.4595	21.4414	20.3511	19.7499	22.175	19.9274	18.9343	21.9106	20.5467	19.2094	22.4949	21.7278	22.2211	20.4712	22.36
O15226	O15226	291	TRUE	Empty	sp|O15226|NKRF_HUMAN NF-kappa-B-repressing factor OS=Homo sapiens OX=9606 GN=NKRF PE=1 SV=2	sp|O15226|NKRF_HUMAN	78 kDa	0.998495	10	1	NA	23.6381	22.3782	20.871	21.5583	20.1253	19.6587	21.2791	25.4524	23.1249	20.6289	20.8593	23.8394	19.7153	20.1392	20.5741	19.5376	20.005	24.9972	23.3796	20.467	25.1215	23.4907	23.5133	20.8847	25.042
Q16531	Q16531	292	TRUE	Empty	sp|Q16531|DDB1_HUMAN DNA damage-binding protein 1 OS=Homo sapiens OX=9606 GN=DDB1 PE=1 SV=1	sp|Q16531|DDB1_HUMAN	127 kDa	0.99796	10	1	NA	21.8307	20.4749	20.5133	23.4606	21.0819	20.3274	20.3025	23.6501	21.299	20.0492	22.7857	21.6639	20.8317	20.2158	22.9718	21.2683	20.7833	23.288	21.9905	21.047	24.0086	21.5863	21.5329	20.5007	22.9854
Q6KC79	Q6KC79	293	TRUE	Empty	sp|Q6KC79|NIPBL_HUMAN Nipped-B-like protein OS=Homo sapiens OX=9606 GN=NIPBL PE=1 SV=2	sp|Q6KC79|NIPBL_HUMAN	316 kDa	0.997738	10	1	NA	20.7579	19.2946	17.8619	21.1816	18.8281	19.2832	18.9263	24.3219	19.0336	16.9913	19.9216	19.4056	18.0457	17.0425	19.8588	19.1887	18.9831	20.0456	18.8985	17.7195	19.7529	19.5133	19.5306	17.7996	20.9325
Q8TED0	Q8TED0	294	TRUE	Empty	sp|Q8TED0|UTP15_HUMAN U3 small nucleolar RNA-associated protein 15 homolog OS=Homo sapiens OX=9606 GN=UTP15 PE=1 SV=3	sp|Q8TED0|UTP15_HUMAN	58 kDa	0.997694	10	1	NA	19.6846	20.5824	20.2408	22.1238	19.2972	19.9278	19.7555	22.1182	18.84	18.647	21.3299	19.3729	20.7422	19.7398	21.6772	18.8876	20.6666	22.2245	19.3859	20.3618	22.6945	19.4796	22.1967	20.4746	22.6774
Q9P0M6	Q9P0M6	296	TRUE	Empty	sp|Q9P0M6|H2AW_HUMAN Core histone macro-H2A.2 OS=Homo sapiens OX=9606 GN=MACROH2A2 PE=1 SV=3	sp|Q9P0M6|H2AW_HUMAN	40 kDa	0.999864	9	0.78	NA	22.9634	21.567	21.6927	24.4481	22.3725	21.5005	21.8499	24.8584	22.4038	21.0616	24.1288	22.3587	21.9686	21.2043	24.163	22.0209	22.0143	24.2752	22.6295	21.6875	24.8103	23.2151	23.1909	22.1368	25.0332
P61964	P61964	297	TRUE	Empty	sp|P61964|WDR5_HUMAN WD repeat-containing protein 5 OS=Homo sapiens OX=9606 GN=WDR5 PE=1 SV=1	sp|P61964|WDR5_HUMAN	37 kDa	0.999859	9	1	NA	26.0482	24.2023	24.1823	27.3343	25.48	24.456	24.5035	27.9653	25.2275	23.8229	27.1971	24.967	24.5798	23.7641	27.1044	25.2964	24.7656	27.3457	25.2012	24.1866	27.4238	25.3481	25.5167	24.1394	27.4842
Q9BZK7	Q9BZK7	298	TRUE	Empty	sp|Q9BZK7|TBL1R_HUMAN F-box-like/WD repeat-containing protein TBL1XR1 OS=Homo sapiens OX=9606 GN=TBL1XR1 PE=1 SV=1	sp|Q9BZK7|TBL1R_HUMAN	56 kDa	0.999849	9	1	NA	23.9935	20.7019	20.319	23.805	22.2472	20.3999	20.1641	24.3493	21.7273	19.2731	23.1219	22.1473	20.8122	20.0978	24.0379	22.389	20.8101	24.1783	22.2268	20.2285	23.9444	21.9206	21.2516	19.9995	23.6826
Q15007	Q15007	299	TRUE	Empty	sp|Q15007|FL2D_HUMAN Pre-mRNA-splicing regulator WTAP OS=Homo sapiens OX=9606 GN=WTAP PE=1 SV=2	sp|Q15007|FL2D_HUMAN	44 kDa	0.999841	9	1	NA	26.1711	23.0527	23.3031	26.7892	21.8564	21.0424	20.8506	24.671	21.1071	19.6008	22.9276	22.4468	21.5213	21.0645	24.4023	22.0172	21.5915	24.473	22.852	21.497	25.7803	23.8971	23.7763	23.0639	26.0313
P22087	P22087	300	TRUE	Empty	sp|P22087|FBRL_HUMAN rRNA 2'-O-methyltransferase fibrillarin OS=Homo sapiens OX=9606 GN=FBL PE=1 SV=2	sp|P22087|FBRL_HUMAN	34 kDa	0.999722	9	0.89	NA	25.6001	25.239	25.1132	28.0318	25.415	24.9805	24.706	27.879	25.0632	23.9264	26.5658	24.6928	25.3449	24.05	26.4599	24.7478	25.5156	27.6688	25.2046	24.8063	27.5752	25.6853	26.3409	25.017	27.6259
Q14978	Q14978	301	TRUE	Empty	sp|Q14978|NOLC1_HUMAN Nucleolar and coiled-body phosphoprotein 1 OS=Homo sapiens OX=9606 GN=NOLC1 PE=1 SV=2	sp|Q14978|NOLC1_HUMAN	74 kDa	0.999633	9	1	NA	25.3166	23.6507	23.4448	26.8409	24.9398	24.3342	24.0767	27.2382	24.306	23.0253	26.0477	25.6255	25.0248	23.8215	26.7761	24.8516	25.1148	26.8333	25.9679	24.5425	27.7888	25.6799	25.3553	24.2163	26.4766
Q8N3V7	Q8N3V7	302	TRUE	Empty	sp|Q8N3V7|SYNPO_HUMAN Synaptopodin OS=Homo sapiens OX=9606 GN=SYNPO PE=1 SV=2	sp|Q8N3V7|SYNPO_HUMAN	99 kDa	0.999625	9	1	NA	22.8054	21.0048	21.281	24.2675	21.5481	21.5434	21.2128	24.4961	21.7202	21.6085	23.9721	21.7682	22.1675	21.3091	23.9161	21.9693	22.0979	23.8001	21.9929	21.8173	24.2405	21.3698	22.1154	20.9553	23.0317
P67809	P67809	303	TRUE	Empty	sp|P67809|YBOX1_HUMAN Y-box-binding protein 1 OS=Homo sapiens OX=9606 GN=YBX1 PE=1 SV=3	sp|P67809|YBOX1_HUMAN	36 kDa	0.999547	9	0.56	NA	24.8335	23.6043	23.7724	26.6443	24.4321	23.3528	23.9035	26.6169	24.5112	23.4315	26.1626	25.0999	24.5842	24.117	26.587	24.0031	24.0279	26.3937	25.3324	24.265	27.399	25.1336	24.791	23.9198	26.4651
O75530	O75530	304	TRUE	Empty	sp|O75530|EED_HUMAN Polycomb protein EED OS=Homo sapiens OX=9606 GN=EED PE=1 SV=2	sp|O75530|EED_HUMAN	50 kDa	0.999517	9	1	NA	21.8069	20.4782	20.1213	23.5183	21.0197	20.0081	19.1975	23.2625	20.9869	18.8538	22.4902	21.3397	20.5948	19.7381	22.9206	20.8617	20.6136	23.0906	21.3497	20.322	23.1514	21.5614	21.9495	20.388	23.4649
Q9NQG5	Q9NQG5	305	TRUE	Empty	sp|Q9NQG5|RPR1B_HUMAN Regulation of nuclear pre-mRNA domain-containing protein 1B OS=Homo sapiens OX=9606 GN=RPRD1B PE=1 SV=1	sp|Q9NQG5|RPR1B_HUMAN	37 kDa	0.999516	9	1	NA	25.8618	23.2236	24.0595	27.7246	26.0006	23.4623	24.3601	28.1955	26.1035	23.7547	27.8857	26.1534	23.7828	24.1292	27.8707	26.2669	24.0152	27.9106	26.1637	24.1923	27.5835	26.2734	23.8404	23.6647	27.9407
Q96DI7	Q96DI7	306	TRUE	Empty	sp|Q96DI7|SNR40_HUMAN U5 small nuclear ribonucleoprotein 40 kDa protein OS=Homo sapiens OX=9606 GN=SNRNP40 PE=1 SV=1	sp|Q96DI7|SNR40_HUMAN	39 kDa	0.999503	9	1	NA	25.1544	20.9203	21.1871	25.2834	23.9537	20.3807	21.191	25.2179	24.1696	19.7391	24.565	24.4596	21.4256	20.6747	25.2004	24.2869	21.1807	25.3639	24.2825	21.0245	25.7198	25.1209	22.6218	21.4839	26.1966
P45973	P45973	307	TRUE	Empty	sp|P45973|CBX5_HUMAN Chromobox protein homolog 5 OS=Homo sapiens OX=9606 GN=CBX5 PE=1 SV=1	sp|P45973|CBX5_HUMAN	22 kDa	0.999475	9	0.89	NA	24.3225	23.2158	23.0939	26.0641	23.869	23.1054	22.9181	26.2851	23.8886	22.4614	25.4333	24.2245	23.809	22.7104	25.7604	23.6645	23.7753	26.3015	24.6153	23.631	27.308	25.0048	24.8415	23.6938	26.5967
Q06587	Q06587	308	TRUE	Empty	sp|Q06587|RING1_HUMAN E3 ubiquitin-protein ligase RING1 OS=Homo sapiens OX=9606 GN=RING1 PE=1 SV=2	sp|Q06587|RING1_HUMAN	42 kDa	0.999449	9	0.89	NA	25.7323	24.0737	23.8026	27.6715	25.3235	24.2012	23.8051	27.939	25.0371	23.0706	26.8225	25.3356	24.7779	23.7578	27.1911	25.1005	24.9696	27.455	25.2944	24.1333	27.1052	25.7655	25.4965	24.2605	27.6672
Q09028	Q09028	309	TRUE	Empty	sp|Q09028|RBBP4_HUMAN Histone-binding protein RBBP4 OS=Homo sapiens OX=9606 GN=RBBP4 PE=1 SV=3	sp|Q09028|RBBP4_HUMAN	48 kDa	0.999427	9	0.44	NA	23.7077	22.3227	22.1352	25.0424	22.8924	22.2148	22.1424	25.1278	22.8063	21.4834	24.4192	22.8719	22.4934	21.5534	24.4951	22.6144	22.4192	25.1697	22.8692	21.9417	25.2646	23.7013	23.2744	22.1523	25.2713
Q9H6T3	Q9H6T3	310	TRUE	Empty	sp|Q9H6T3|RPAP3_HUMAN RNA polymerase II-associated protein 3 OS=Homo sapiens OX=9606 GN=RPAP3 PE=1 SV=2	sp|Q9H6T3|RPAP3_HUMAN	76 kDa	0.999396	9	1	NA	22.1313	20.2846	20.164	20.2977	20.417	19.7072	19.7982	21.199	20.8957	19.4534	20.7897	22.0186	21.292	20.8667	21.0448	21.617	20.3822	21.4566	22.1029	20.6237	21.1277	20.9932	20.5217	19.5102	21.0731
Q5QJE6	Q5QJE6	311	TRUE	Empty	sp|Q5QJE6|TDIF2_HUMAN Deoxynucleotidyltransferase terminal-interacting protein 2 OS=Homo sapiens OX=9606 GN=DNTTIP2 PE=1 SV=2	sp|Q5QJE6|TDIF2_HUMAN	84 kDa	0.999387	9	1	NA	21.4658	21.5572	21.1467	24.3522	21.8028	22.0567	21.8391	25.0864	21.8449	21.0824	24.3136	22.2648	22.6805	21.6953	24.4407	21.8286	22.6205	24.9895	22.6324	22.3163	25.4211	22.1851	23.0555	22.0388	24.7928
O60563	O60563	312	TRUE	Empty	sp|O60563|CCNT1_HUMAN Cyclin-T1 OS=Homo sapiens OX=9606 GN=CCNT1 PE=1 SV=1	sp|O60563|CCNT1_HUMAN	81 kDa	0.999363	9	1	NA	22.3797	21.3777	20.4136	23.7703	21.1858	21.0057	21.5044	24.4066	22.0903	21.9156	23.9972	21.1055	21.7236	20.3469	23.3641	22.0672	21.4188	24.1763	21.3115	21.3953	23.6605	21.5615	22.3574	20.4463	23.8976
Q9NPG3	Q9NPG3	313	TRUE	Empty	sp|Q9NPG3|UBN1_HUMAN Ubinuclein-1 OS=Homo sapiens OX=9606 GN=UBN1 PE=1 SV=2	sp|Q9NPG3|UBN1_HUMAN	122 kDa	0.999335	9	1	NA	25.0527	18.7824	18.2147	21.7696	19.7446	18.6155	18.2805	21.7975	19.4235	17.5102	21.7218	19.5853	18.9487	17.6288	21.6736	20.2473	19.4202	22.4896	19.6187	18.4325	22.0097	20.4847	19.8528	18.4828	22.1288
P0DMV8	P0DMV8	314	TRUE	Empty	Group of sp|P0DMV8|HS71A_HUMAN Heat shock 70 kDa protein 1A OS=Homo sapiens OX=9606 GN=HSPA1A PE=1 SV=1	sp|P0DMV8|HS71A_HUMAN (+1)		0.999317	9	0.33	NA	22.2469	19.8363	20.0405	23.329	20.5441	20.1042	19.9367	23.4838	20.6813	19.772	22.9243	20.8905	20.5546	19.4403	22.4891	20.2453	20.2054	22.9586	20.7446	19.9025	22.6468	21.6128	21.7296	20.5909	23.3975
P0DMV9	P0DMV9	314.2	TRUE	Empty	sp|P0DMV9|HS71B_HUMAN Heat shock 70 kDa protein 1B OS=Homo sapiens OX=9606 GN=HSPA1B PE=1 SV=1	sp|P0DMV9|HS71B_HUMAN	70 kDa	0.999317	9	0.33	NA	22.2469	19.8363	20.0405	23.329	20.5441	20.1042	19.9367	23.4838	20.6813	19.772	22.9243	20.8905	20.5546	19.4403	22.4891	20.2453	20.2054	22.9586	20.7446	19.9025	22.6468	21.6128	21.7296	20.5909	23.3975
Q96KR1	Q96KR1	315	TRUE	Empty	sp|Q96KR1|ZFR_HUMAN Zinc finger RNA-binding protein OS=Homo sapiens OX=9606 GN=ZFR PE=1 SV=2	sp|Q96KR1|ZFR_HUMAN	117 kDa	0.999243	9	1	NA	25.7305	24.8658	24.2709	28.0535	25.1264	24.3506	24.2671	26.4702	24.7862	23.7189	26.4544	24.7763	24.3482	23.0166	26.4959	24.345	24.0465	27.1023	25.1125	24.0904	26.4664	25.1792	24.8832	22.2841	26.6483
P61978	P61978	316	TRUE	Empty	sp|P61978|HNRPK_HUMAN Heterogeneous nuclear ribonucleoprotein K OS=Homo sapiens OX=9606 GN=HNRNPK PE=1 SV=1	sp|P61978|HNRPK_HUMAN	51 kDa	0.999213	9	1	NA	24.5198	21.7474	21.9531	24.9596	23.6106	22.0728	22.08	25.5098	23.5241	21.2699	24.5667	23.2466	22.0527	21.2663	24.6968	23.1174	22.0846	24.6747	23.267	22.0353	25.9945	24.213	23.5414	22.5707	25.903
Q1KMD3	Q1KMD3	317	TRUE	Empty	sp|Q1KMD3|HNRL2_HUMAN Heterogeneous nuclear ribonucleoprotein U-like protein 2 OS=Homo sapiens OX=9606 GN=HNRNPUL2 PE=1 SV=1	sp|Q1KMD3|HNRL2_HUMAN	85 kDa	0.999188	9	1	NA	22.6727	19.6316	19.9631	23.1093	22.5602	20.3052	20.0027	23.8476	22.459	19.6291	22.8748	21.9919	20.149	20.0108	22.7585	21.4404	19.5922	22.4115	21.7258	20.5028	22.5079	22.1956	21.2258	20.3574	23.4502
Q02878	Q02878	318	TRUE	Empty	sp|Q02878|RL6_HUMAN 60S ribosomal protein L6 OS=Homo sapiens OX=9606 GN=RPL6 PE=1 SV=3	sp|Q02878|RL6_HUMAN	33 kDa	0.999141	9	1	NA	25.4093	24.3089	24.0161	27.3214	24.7093	23.9684	23.7912	27.2648	24.5654	23.2984	26.4168	25.3313	24.9402	23.7973	27.1614	24.5722	24.61	26.6721	25.4663	24.307	27.5572	25.4291	25.6499	24.0907	26.4985
Q09161	Q09161	319	TRUE	Empty	sp|Q09161|NCBP1_HUMAN Nuclear cap-binding protein subunit 1 OS=Homo sapiens OX=9606 GN=NCBP1 PE=1 SV=1	sp|Q09161|NCBP1_HUMAN	92 kDa	0.99907	9	1	NA	24.1422	22.6995	22.5833	25.3564	23.1857	22.1277	21.7927	25.1341	22.9119	20.8502	24.3937	23.5442	22.0473	21.6568	25.0201	23.0095	22.0721	24.8923	23.7763	22.3138	25.6331	24.4082	23.838	22.8612	25.9677
Q5TGY3	Q5TGY3	320	TRUE	Empty	sp|Q5TGY3|AHDC1_HUMAN Transcription factor Gibbin OS=Homo sapiens OX=9606 GN=AHDC1 PE=1 SV=1	sp|Q5TGY3|AHDC1_HUMAN	168 kDa	0.99893	9	1	NA	21.2277	20.031	19.5998	22.7505	20.0248	19.4843	19.0447	22.6445	19.8392	18.1057	21.6188	20.1127	20.0748	19.1319	21.8563	19.9132	20.1994	22.531	20.1983	19.6431	22.6604	20.3687	20.5699	19.2329	22.2299
Q15648	Q15648	321	TRUE	Empty	sp|Q15648|MED1_HUMAN Mediator of RNA polymerase II transcription subunit 1 OS=Homo sapiens OX=9606 GN=MED1 PE=1 SV=4	sp|Q15648|MED1_HUMAN	168 kDa	0.998898	9	1	NA	24.0199	21.0089	20.76	22.0967	21.2879	20.9689	20.5305	22.642	20.9979	20.2663	21.4504	21.1777	21.1515	20.4609	21.8237	21.2571	20.8598	22.2383	21.074	20.5426	21.9984	21.7018	22.0429	20.9103	22.3366
Q9H583	Q9H583	322	TRUE	Empty	sp|Q9H583|HEAT1_HUMAN HEAT repeat-containing protein 1 OS=Homo sapiens OX=9606 GN=HEATR1 PE=1 SV=3	sp|Q9H583|HEAT1_HUMAN	242 kDa	0.998892	9	1	NA	21.7119	20.8753	20.8664	23.1922	20.5542	19.9537	19.9977	23.2953	20.3199	18.7839	22.7129	19.9018	20.5026	19.4297	22.2304	19.9006	20.9203	23.3261	20.377	20.2387	22.7746	20.0851	21.8171	20.4836	23.5337
Q99873	Q99873	323	TRUE	Empty	sp|Q99873|ANM1_HUMAN Protein arginine N-methyltransferase 1 OS=Homo sapiens OX=9606 GN=PRMT1 PE=1 SV=3	sp|Q99873|ANM1_HUMAN	42 kDa	0.998884	9	1	NA	22.4745	19.3021	19.4611	22.7793	22.2299	19.35	19.3486	23.5789	22.2008	18.7171	22.8179	22.5326	19.9782	19.6552	23.7088	22.1226	19.883	23.3177	22.6082	19.9796	23.7293	22.4909	21.1877	19.985	23.9826
Q5SSJ5	Q5SSJ5	324	TRUE	Empty	sp|Q5SSJ5|HP1B3_HUMAN Heterochromatin protein 1-binding protein 3 OS=Homo sapiens OX=9606 GN=HP1BP3 PE=1 SV=1	sp|Q5SSJ5|HP1B3_HUMAN	61 kDa	0.998866	9	1	NA	23.7324	22.5572	22.1369	25.7645	23.9857	23.1975	23.1692	26.7193	23.4291	22.1123	25.2479	23.6978	23.7823	22.4333	25.3605	22.6789	23.0935	25.4889	24.465	23.7523	26.5783	24.106	24.0368	22.7813	25.4537
Q92613	Q92613	325	TRUE	Empty	sp|Q92613|JADE3_HUMAN Protein Jade-3 OS=Homo sapiens OX=9606 GN=JADE3 PE=1 SV=1	sp|Q92613|JADE3_HUMAN	94 kDa	0.998861	9	0.89	NA	21.323	20.6347	20.5843	23.4874	21.027	20.6176	20.3065	23.817	20.9388	19.4599	23.2712	21.5665	21.3197	20.5175	23.4429	21.7591	21.1805	24.2361	22.09	21.2615	24.6493	21.6272	22.2812	20.8549	23.9779
O75182	O75182	326	TRUE	Empty	sp|O75182|SIN3B_HUMAN Paired amphipathic helix protein Sin3b OS=Homo sapiens OX=9606 GN=SIN3B PE=1 SV=2	sp|O75182|SIN3B_HUMAN	133 kDa	0.998817	9	1	NA	22.7617	20.6513	20.4181	23.6264	21.3506	20.4671	20.0007	23.688	21.0961	19.4139	22.973	21.3084	20.9541	20.003	23.1904	21.0133	20.9039	23.5002	21.2207	20.3756	23.8057	21.8061	21.9277	20.5969	23.7688
Q9NW13	Q9NW13	327	TRUE	Empty	sp|Q9NW13|RBM28_HUMAN RNA-binding protein 28 OS=Homo sapiens OX=9606 GN=RBM28 PE=1 SV=3	sp|Q9NW13|RBM28_HUMAN	86 kDa	0.998809	9	1	NA	21.487	20.25	20.1035	23.1818	21.5463	20.2267	19.9646	23.5616	21.0752	19.0444	22.8268	21.2749	21.1347	20.0759	22.926	20.2516	19.7998	23.1986	21.3006	20.8603	23.927	21.4223	21.3759	20.1423	23.5488
O43290	O43290	328	TRUE	Empty	sp|O43290|SNUT1_HUMAN U4/U6.U5 tri-snRNP-associated protein 1 OS=Homo sapiens OX=9606 GN=SART1 PE=1 SV=1	sp|O43290|SNUT1_HUMAN	90 kDa	0.998792	9	1	NA	22.2456	18.0888	17.1987	21.5655	20.6687	17.5553	18.6328	22.0197	20.8418	16.2283	21.7662	21.4954	18.681	17.349	22.4018	21.0062	18.3825	22.1962	21.3496	18.5785	23.0477	22.0445	19.9411	18.761	23.3375
Q9NUX5	Q9NUX5	329	TRUE	Empty	sp|Q9NUX5|POTE1_HUMAN Protection of telomeres protein 1 OS=Homo sapiens OX=9606 GN=POT1 PE=1 SV=1	sp|Q9NUX5|POTE1_HUMAN	71 kDa	0.998721	9	1	NA	23.2865	20.964	20.9178	24.3086	22.014	21.3556	20.9251	24.3962	21.8773	20.5675	23.8514	21.8161	21.4567	20.4748	23.7325	21.4141	21.516	24.0914	21.1336	20.1318	23.3925	22.2607	22.3177	20.6892	23.9791
Q8NB78	Q8NB78	331	TRUE	Empty	sp|Q8NB78|KDM1B_HUMAN Lysine-specific histone demethylase 2 OS=Homo sapiens OX=9606 GN=KDM1B PE=1 SV=3	sp|Q8NB78|KDM1B_HUMAN	92 kDa	0.998489	9	1	NA	21.3236	18.9188	18.7669	22.0431	20.2936	19.0694	17.9208	22.6216	20.1486	17.3457	21.8441	19.8828	18.8668	18.2024	21.8192	19.7945	18.6596	22.0535	19.2378	18.1609	21.2535	19.7852	20.3482	18.354	21.9192
P42696	P42696	332	TRUE	Empty	sp|P42696|RBM34_HUMAN RNA-binding protein 34 OS=Homo sapiens OX=9606 GN=RBM34 PE=1 SV=2	sp|P42696|RBM34_HUMAN	49 kDa	0.998427	9	1	NA	20.1709	19.5498	18.9419	22.6011	21.0743	19.5953	19.3496	22.8933	20.3598	17.9498	21.529	20.1861	20.8553	19.5863	21.9178	20.0348	20.4096	23.2817	20.2064	20.0997	23.2156	21.3942	21.0734	19.9333	22.6566
Q9BRD0	Q9BRD0	333	TRUE	Empty	sp|Q9BRD0|BUD13_HUMAN BUD13 homolog OS=Homo sapiens OX=9606 GN=BUD13 PE=1 SV=1	sp|Q9BRD0|BUD13_HUMAN	71 kDa	0.998231	9	1	NA	23.9726	19.9254	19.9265	23.904	22.3172	19.2204	19.3849	23.9606	22.3805	18.2517	22.9532	22.8343	19.9173	19.0633	23.7197	22.6991	19.9947	23.911	22.5273	19.9341	24.6254	23.519	21.734	20.604	24.8729
Q9NVC6	Q9NVC6	334	TRUE	Empty	sp|Q9NVC6|MED17_HUMAN Mediator of RNA polymerase II transcription subunit 17 OS=Homo sapiens OX=9606 GN=MED17 PE=1 SV=2	sp|Q9NVC6|MED17_HUMAN	73 kDa	0.9982	9	1	NA	23.9128	20.8015	20.485	23.3093	20.9528	20.7617	20.4526	23.1601	20.6801	19.9872	20.8526	21.0207	20.9677	20.1003	21.3786	20.7539	21.4923	22.7933	20.8069	20.2175	21.7879	21.5606	21.9634	20.6881	21.5727
Q9Y618	Q9Y618	335	TRUE	Empty	sp|Q9Y618|NCOR2_HUMAN Nuclear receptor corepressor 2 OS=Homo sapiens OX=9606 GN=NCOR2 PE=1 SV=3	sp|Q9Y618|NCOR2_HUMAN	274 kDa	0.998115	9	1	NA	20.1352	16.1292	15.9311	19.3943	18.2528	16.5634	14.6892	20.287	17.9474	14.4026	19.3367	18.3151	16.4554	15.6637	20.1469	18.2681	16.9025	20.3943	18.3485	16.3264	18.4866	16.8431	16.6425	13.8416	19.6623
O95625	O95625	336	TRUE	Empty	sp|O95625|ZBT11_HUMAN Zinc finger and BTB domain-containing protein 11 OS=Homo sapiens OX=9606 GN=ZBTB11 PE=1 SV=2	sp|O95625|ZBT11_HUMAN	119 kDa	0.997956	9	1	NA	20.0359	18.5452	18.6265	21.5225	19.5148	18.388	18.0161	21.1568	19.5004	17.5914	20.9323	19.9736	19.2532	18.556	21.329	19.5375	18.7471	21.7158	20.1235	19.3302	21.9695	20.1057	19.8277	19.1287	21.902
O96028	O96028	337	TRUE	Empty	sp|O96028|NSD2_HUMAN Histone-lysine N-methyltransferase NSD2 OS=Homo sapiens OX=9606 GN=NSD2 PE=1 SV=1	sp|O96028|NSD2_HUMAN	152 kDa	0.997704	9	1	NA	19.4489	18.2837	17.7445	20.9251	19.1618	18.5124	17.7617	21.8446	18.7921	17.0413	20.5768	19.7682	19.2421	18.2369	21.526	18.9271	19.8475	21.3898	19.9748	19.2307	22.1603	18.917	19.052	18.0351	21.1258
Q5T9A4	Q5T9A4	338	TRUE	Empty	sp|Q5T9A4|ATD3B_HUMAN ATPase family AAA domain-containing protein 3B OS=Homo sapiens OX=9606 GN=ATAD3B PE=1 SV=1	sp|Q5T9A4|ATD3B_HUMAN	73 kDa	0.997684	9	0.11	NA	18.4018	17.3186	16.7653	19.3435	17.3908	17.2576	15.6528	19.7592	15.8676	13.8421	18.1267	17.8035	17.644	16.0692	18.7275	16.4732	17.7069	19.7233	17.1962	16.4113	18.6496	17.7008	17.7707	17.3273	19.0424
Q86XI8	Q86XI8	339	TRUE	Empty	sp|Q86XI8|ZSWM9_HUMAN Uncharacterized protein ZSWIM9 OS=Homo sapiens OX=9606 GN=ZSWIM9 PE=1 SV=2	sp|Q86XI8|ZSWM9_HUMAN	70 kDa	0.997602	9	1	NA	19.4851	19.0567	18.9972	22.2566	19.6465	18.876	18.3029	22.0545	19.2271	18.0822	21.1074	19.4464	19.5598	18.5312	21.418	18.8765	19.3892	21.7949	19.2694	19.1663	22.4956	20.0903	20.4761	18.6844	22.1626
Q9BUQ8	Q9BUQ8	340	TRUE	Empty	sp|Q9BUQ8|DDX23_HUMAN Probable ATP-dependent RNA helicase DDX23 OS=Homo sapiens OX=9606 GN=DDX23 PE=1 SV=3	sp|Q9BUQ8|DDX23_HUMAN	96 kDa	0.997261	9	1	NA	21.6014	17.7469	17.8361	20.5432	19.323	16.3507	16.7881	21.2556	19.1228	16.0123	20.5792	20.6072	18.339	17.8314	21.9455	19.7388	17.4408	21.2771	20.0826	18.3128	21.716	20.8958	19.9264	18.7719	22.737
P49756	P49756	341	TRUE	Empty	sp|P49756|RBM25_HUMAN RNA-binding protein 25 OS=Homo sapiens OX=9606 GN=RBM25 PE=1 SV=3	sp|P49756|RBM25_HUMAN	100 kDa	0.999825	8	1	NA	23.3996	20.643	20.6944	23.5693	21.5154	20.1294	20.3271	23.4959	21.4227	19.4208	22.6686	21.2855	20.4492	19.8176	22.846	21.151	20.6204	22.9697	21.29	20.274	23.7322	22.0665	21.8235	21.0525	23.7694
P25440	P25440	342	TRUE	Empty	sp|P25440|BRD2_HUMAN Bromodomain-containing protein 2 OS=Homo sapiens OX=9606 GN=BRD2 PE=1 SV=2	sp|P25440|BRD2_HUMAN	88 kDa	0.999787	8	1	NA	22.4374	22.1924	22.3639	24.2272	22.0014	21.5967	22.277	24.2349	22.1153	22.0262	23.5137	22.152	21.9119	22.0454	23.8191	21.4585	21.4992	24.2239	21.9128	22.2998	25.0898	22.8112	22.7816	22.2884	24.5983
Q99081	Q99081	343	TRUE	Empty	sp|Q99081|HTF4_HUMAN Transcription factor 12 OS=Homo sapiens OX=9606 GN=TCF12 PE=1 SV=1	sp|Q99081|HTF4_HUMAN	73 kDa	0.999763	8	1	NA	23.2883	23.2545	22.5977	25.1824	21.9814	23.7375	22.2634	25.2601	21.8988	22.4773	24.4815	22.59	25.1371	23.342	25.1236	22.6248	24.9439	25.1495	22.6161	22.9573	25.5744	22.8172	24.9192	23.3691	24.9888
Q15906	Q15906	344	TRUE	Empty	sp|Q15906|VPS72_HUMAN Vacuolar protein sorting-associated protein 72 homolog OS=Homo sapiens OX=9606 GN=VPS72 PE=1 SV=1	sp|Q15906|VPS72_HUMAN	41 kDa	0.999703	8	1	NA	26.6151	25.0154	24.658	27.7774	25.3926	25.1569	24.7338	28.2766	25.2947	24.6026	27.7107	25.004	25.4986	24.3852	27.2138	25.4529	25.6006	27.9038	25.1087	24.5502	27.5135	25.3758	25.9854	24.5731	27.4605
Q9ULU4	Q9ULU4	345	TRUE	Empty	sp|Q9ULU4|PKCB1_HUMAN Protein kinase C-binding protein 1 OS=Homo sapiens OX=9606 GN=ZMYND8 PE=1 SV=2	sp|Q9ULU4|PKCB1_HUMAN	132 kDa	0.9997	8	1	NA	22.2393	20.0233	19.2039	22.7349	21.2543	19.7945	19.4084	23.1464	20.8665	18.6787	22.2713	20.253	19.245	18.2542	21.4686	20.0244	18.8922	21.775	19.5556	18.557	22.1669	21.434	21.0569	19.8868	22.6436
O43660	O43660	346	TRUE	Empty	sp|O43660|PLRG1_HUMAN Pleiotropic regulator 1 OS=Homo sapiens OX=9606 GN=PLRG1 PE=1 SV=1	sp|O43660|PLRG1_HUMAN	57 kDa	0.999669	8	1	NA	23.772	18.7687	19.387	23.5812	22.4372	18.1749	17.6763	23.7421	22.5408	17.4583	22.8428	23.0844	19.5724	19.0057	23.674	22.9732	19.3096	24.0238	22.7908	20.0299	24.4512	23.6208	20.5513	19.6271	24.5946
Q9BUJ2	Q9BUJ2	347	TRUE	Empty	sp|Q9BUJ2|HNRL1_HUMAN Heterogeneous nuclear ribonucleoprotein U-like protein 1 OS=Homo sapiens OX=9606 GN=HNRNPUL1 PE=1 SV=2	sp|Q9BUJ2|HNRL1_HUMAN	96 kDa	0.999659	8	1	NA	23.0292	21.2119	21.046	23.5785	23.0132	20.8612	20.5264	24.044	22.5492	19.7359	23.9052	22.6023	21.2774	20.6398	23.7335	21.7329	21.0467	23.0591	22.3313	20.7142	23.4113	22.209	22.4806	20.8904	24.3107
Q7Z4V5	Q7Z4V5	348	TRUE	Empty	sp|Q7Z4V5|HDGR2_HUMAN Hepatoma-derived growth factor-related protein 2 OS=Homo sapiens OX=9606 GN=HDGFL2 PE=1 SV=1	sp|Q7Z4V5|HDGR2_HUMAN	74 kDa	0.999636	8	1	NA	25.0329	23.5	23.1566	26.5853	24.5425	22.9553	22.9598	26.6991	24.2219	21.8711	25.6245	24.622	22.8883	21.9004	25.5266	23.82	22.8911	25.422	24.7917	22.5787	26.8178	24.9093	23.7448	22.708	25.9916
Q15554	Q15554	349	TRUE	Empty	sp|Q15554|TERF2_HUMAN Telomeric repeat-binding factor 2 OS=Homo sapiens OX=9606 GN=TERF2 PE=1 SV=3	sp|Q15554|TERF2_HUMAN	60 kDa	0.999597	8	1	NA	24.3449	21.5151	21.5731	25.169	22.8149	21.7644	21.9478	25.4276	22.5848	21.3065	24.5637	22.712	22.2069	21.2156	24.6275	22.6533	22.2466	24.8859	22.1951	21.0612	24.4389	22.8123	22.8097	21.5162	24.474
P55197	P55197	350	TRUE	Empty	sp|P55197|AF10_HUMAN Protein AF-10 OS=Homo sapiens OX=9606 GN=MLLT10 PE=1 SV=2	sp|P55197|AF10_HUMAN	113 kDa	0.999594	8	1	NA	22.7415	20.6381	20.5088	24.5281	21.9457	20.2853	20.3108	24.095	21.8345	20.056	23.3536	22.225	21.2179	20.4885	24.2466	22.1826	21.1221	24.4559	22.2888	20.74	24.7505	22.4736	21.6379	20.4861	23.972
Q9H4L4	Q9H4L4	351	TRUE	Empty	sp|Q9H4L4|SENP3_HUMAN Sentrin-specific protease 3 OS=Homo sapiens OX=9606 GN=SENP3 PE=1 SV=2	sp|Q9H4L4|SENP3_HUMAN	65 kDa	0.999577	8	1	NA	24.6459	23.8805	24.0334	26.6896	24.2291	23.424	23.2331	26.4345	24.097	23.0904	26.0264	23.7486	23.9538	23.1952	25.7973	23.6281	24.0072	26.0664	23.777	23.7708	26.9078	24.8535	25.3613	24.0765	26.7334
Q86W42	Q86W42	352	TRUE	Empty	sp|Q86W42|THOC6_HUMAN THO complex subunit 6 homolog OS=Homo sapiens OX=9606 GN=THOC6 PE=1 SV=1	sp|Q86W42|THOC6_HUMAN	38 kDa	0.99957	8	1	NA	24.3834	22.9124	22.843	25.7274	23.4264	22.1009	21.8818	25.8763	23.747	21.5819	25.1586	23.7965	22.1972	21.7547	25.3176	23.0958	22.0983	25.0838	23.6513	22.0934	25.9994	24.8071	24.2263	23.3541	26.4479
P31943	P31943	353	TRUE	Empty	sp|P31943|HNRH1_HUMAN Heterogeneous nuclear ribonucleoprotein H OS=Homo sapiens OX=9606 GN=HNRNPH1 PE=1 SV=4	sp|P31943|HNRH1_HUMAN	49 kDa	0.999567	8	0.88	NA	24.6545	22.3114	22.4127	25.3505	24.493	22.6599	22.5593	25.9618	24.3799	22.0711	25.163	24.3571	22.6319	22.2438	25.1393	24.2622	22.3727	25.2853	24.3539	22.6511	25.2382	24.3671	23.2997	22.5764	25.8697
Q9ULV3	Q9ULV3	354	TRUE	Empty	sp|Q9ULV3|CIZ1_HUMAN Cip1-interacting zinc finger protein OS=Homo sapiens OX=9606 GN=CIZ1 PE=1 SV=2	sp|Q9ULV3|CIZ1_HUMAN	100 kDa	0.999525	8	1	NA	19.4548	18.4006	17.9619	21.205	19.7636	18.5576	18.5618	21.3841	19.9453	17.7485	20.7117	19.8081	19.3446	17.9098	21.0496	19.4351	19.3093	21.3946	19.7816	18.7071	22.0027	19.8788	19.7983	18.6451	21.4904
O60942	O60942	355	TRUE	Empty	sp|O60942|MCE1_HUMAN mRNA-capping enzyme OS=Homo sapiens OX=9606 GN=RNGTT PE=1 SV=1	sp|O60942|MCE1_HUMAN	69 kDa	0.999508	8	1	NA	21.7829	21.8075	22.7097	21.9664	20.6466	21.583	22.2476	21.3124	20.1332	22.1055	21.1359	20.7732	21.7689	22.3005	21.3197	20.6519	21.4638	21.7532	20.6356	22.0493	21.7656	20.8876	21.6295	22.2126	21.5511
Q8IY81	Q8IY81	356	TRUE	Empty	sp|Q8IY81|SPB1_HUMAN pre-rRNA 2'-O-ribose RNA methyltransferase FTSJ3 OS=Homo sapiens OX=9606 GN=FTSJ3 PE=1 SV=2	sp|Q8IY81|SPB1_HUMAN	97 kDa	0.999478	8	1	NA	21.2062	20.1614	19.8478	22.9593	21.9517	20.6882	20.1559	23.7604	21.4567	19.5924	22.6631	20.6157	21.4022	20.2138	22.9795	20.1782	21.1255	23.2455	20.6795	21.0846	23.6699	21.8488	22.2797	20.9839	23.8812
Q9BV38	Q9BV38	357	TRUE	Empty	sp|Q9BV38|WDR18_HUMAN WD repeat-containing protein 18 OS=Homo sapiens OX=9606 GN=WDR18 PE=1 SV=2	sp|Q9BV38|WDR18_HUMAN	47 kDa	0.999477	8	1	NA	26.1177	25.4344	25.3395	28.2157	25.7996	25.0545	24.9038	28.1898	25.8028	24.5469	27.6105	25.4097	25.5678	24.6233	27.3692	25.2786	25.6703	27.5046	25.4602	25.2096	28.4385	26.6755	27.003	25.7366	28.3116
O95503	O95503	358	TRUE	Empty	sp|O95503|CBX6_HUMAN Chromobox protein homolog 6 OS=Homo sapiens OX=9606 GN=CBX6 PE=1 SV=1	sp|O95503|CBX6_HUMAN	44 kDa	0.99947	8	1	NA	23.9307	22.276	22.1314	25.604	23.5466	22.3297	22.4351	26.0474	23.4025	21.6378	25.1706	23.5043	23.2684	22.6475	25.5594	23.6875	23.5538	25.8905	23.7977	23.0536	26.0026	23.9564	24.0545	22.766	25.8806
O95619	O95619	359	TRUE	Empty	sp|O95619|YETS4_HUMAN YEATS domain-containing protein 4 OS=Homo sapiens OX=9606 GN=YEATS4 PE=1 SV=1	sp|O95619|YETS4_HUMAN	26 kDa	0.999444	8	1	NA	25.3255	23.9989	23.4653	26.7303	24.2172	24.1205	23.3546	27.0351	23.9363	23.2435	26.2673	23.9847	24.486	23.1978	26.2172	24.0733	24.7461	26.8216	23.9949	23.3003	26.2433	24.3048	24.9252	23.386	26.3601
Q6P4R8	Q6P4R8	360	TRUE	Empty	sp|Q6P4R8|NFRKB_HUMAN Nuclear factor related to kappa-B-binding protein OS=Homo sapiens OX=9606 GN=NFRKB PE=1 SV=2	sp|Q6P4R8|NFRKB_HUMAN	139 kDa	0.99944	8	1	NA	21.9202	19.0073	17.8898	21.1812	19.6992	18.8806	18.1828	22.0129	19.1755	17.14	20.9841	18.24	18.422	17.5591	20.9122	18.2541	18.1554	20.856	18.0931	17.7895	20.7392	19.6242	19.5994	18.3254	20.9127
Q16576	Q16576	361	TRUE	Empty	sp|Q16576|RBBP7_HUMAN Histone-binding protein RBBP7 OS=Homo sapiens OX=9606 GN=RBBP7 PE=1 SV=1	sp|Q16576|RBBP7_HUMAN	48 kDa	0.999429	8	0.38	NA	20.6003	19.4725	18.5576	22.3595	20.7045	18.8173	18.9658	22.5449	20.4503	18.0168	21.5254	20.647	19.8375	18.8365	22.2259	20.4925	20.0787	22.5215	20.1616	18.7653	23.1577	20.6086	20.6529	19.8254	21.9975
Q9HAU0	Q9HAU0	362	TRUE	Empty	sp|Q9HAU0|PKHA5_HUMAN Pleckstrin homology domain-containing family A member 5 OS=Homo sapiens OX=9606 GN=PLEKHA5 PE=1 SV=1	sp|Q9HAU0|PKHA5_HUMAN	127 kDa	0.999414	8	1	NA	23.9114	21.8673	21.9221	24.7665	21.5573	21.3851	21.365	24.1852	21.7965	21.1131	23.9401	21.5798	21.2675	20.4866	23.0591	21.5621	21.2739	23.5953	22.1456	20.9082	23.8667	22.039	22.337	20.9153	23.2988
P08865	P08865	363	TRUE	Empty	sp|P08865|RSSA_HUMAN 40S ribosomal protein SA OS=Homo sapiens OX=9606 GN=RPSA PE=1 SV=4	sp|P08865|RSSA_HUMAN	33 kDa	0.999407	8	1	NA	26.1297	25.1713	25.1809	27.9501	25.0719	24.5609	24.521	27.7802	24.9432	23.8845	26.9494	25.625	25.4909	24.5849	27.1919	25.151	25.4098	27.14	26.0101	24.9211	27.9083	25.822	26.2071	24.8561	27.2331
Q99848	Q99848	364	TRUE	Empty	sp|Q99848|EBP2_HUMAN Probable rRNA-processing protein EBP2 OS=Homo sapiens OX=9606 GN=EBNA1BP2 PE=1 SV=2	sp|Q99848|EBP2_HUMAN	35 kDa	0.999365	8	1	NA	23.8901	22.4818	22.5742	25.5461	23.645	22.4764	22.041	25.5015	23.3412	21.399	24.5273	22.6647	22.7727	21.7689	24.9283	22.3135	22.469	25.1297	22.7532	22.3675	25.9628	23.6147	23.2715	22.3883	25.7371
O15042	O15042	365	TRUE	Empty	sp|O15042|SR140_HUMAN U2 snRNP-associated SURP motif-containing protein OS=Homo sapiens OX=9606 GN=U2SURP PE=1 SV=2	sp|O15042|SR140_HUMAN	118 kDa	0.999331	8	1	NA	23.5691	20.0317	19.7233	23.7271	22.5434	20.572	20.0796	24.2674	22.1858	18.9033	23.375	22.7775	20.4946	19.6944	23.4898	22.1639	20.1903	23.3996	22.6099	19.8337	23.838	22.6235	21.2374	20.2634	23.9018
Q6I9Y2	Q6I9Y2	366	TRUE	Empty	sp|Q6I9Y2|THOC7_HUMAN THO complex subunit 7 homolog OS=Homo sapiens OX=9606 GN=THOC7 PE=1 SV=3	sp|Q6I9Y2|THOC7_HUMAN	24 kDa	0.999297	8	1	NA	22.9319	21.0716	21.1117	23.9545	21.9783	20.4227	20.6524	24.3085	22.1031	19.6824	23.6386	22.7109	20.8167	20.2983	24.1267	21.7822	19.7009	23.644	22.313	20.8006	24.8696	23.3	22.3157	21.8142	24.9244
Q8N1G0	Q8N1G0	367	TRUE	Empty	sp|Q8N1G0|ZN687_HUMAN Zinc finger protein 687 OS=Homo sapiens OX=9606 GN=ZNF687 PE=1 SV=1	sp|Q8N1G0|ZN687_HUMAN	130 kDa	0.999291	8	1	NA	21.7369	19.8669	19.2561	22.3398	20.7116	19.4242	19.2377	22.9964	20.6191	18.5312	21.8101	19.9263	19.2839	18.6863	21.7125	19.8091	19.921	22.3543	20.1035	18.3525	22.5955	21.1138	21.3195	20.2929	22.9504
P02768	P02768	368	TRUE	Empty	sp|P02768|ALBU_HUMAN Albumin OS=Homo sapiens OX=9606 GN=ALB PE=1 SV=2	sp|P02768|ALBU_HUMAN	69 kDa	0.999255	8	1	NA	24.55	21.347	22.4013	24.7938	22.1746	21.7653	21.8222	23.7899	22.1445	21.7946	23.6943	21.7519	21.6602	21.1346	24.3357	22.2434	21.4978	24.7573	22.2324	21.4894	24.7498	22.5938	25.3534	21.2567	25.0986
P19388	P19388	369	TRUE	Empty	sp|P19388|RPAB1_HUMAN DNA-directed RNA polymerases I, II, and III subunit RPABC1 OS=Homo sapiens OX=9606 GN=POLR2E PE=1 SV=4	sp|P19388|RPAB1_HUMAN	25 kDa	0.999194	8	1	NA	27.3008	27.3321	27.2965	27.7619	26.9768	27.2402	27.4355	27.3739	27.2482	27.2493	27.1863	27.2733	27.332	27.1703	27.2747	27.1868	27.2587	27.4772	27.3136	27.1393	27.7826	27.2471	27.2583	27.2655	27.2774
Q9NXR8	Q9NXR8	370	TRUE	Empty	sp|Q9NXR8|ING3_HUMAN Inhibitor of growth protein 3 OS=Homo sapiens OX=9606 GN=ING3 PE=1 SV=2	sp|Q9NXR8|ING3_HUMAN	47 kDa	0.999194	8	1	NA	24.7381	23.1304	22.5229	25.9726	23.6935	23.3157	22.8906	26.494	23.5309	22.6036	25.6226	23.4506	23.7703	22.5293	25.6602	23.6748	23.8331	26.0933	23.2343	22.6964	25.6057	23.6373	23.9524	22.8105	25.5629
P55265	P55265	371	TRUE	Empty	sp|P55265|DSRAD_HUMAN Double-stranded RNA-specific adenosine deaminase OS=Homo sapiens OX=9606 GN=ADAR PE=1 SV=4	sp|P55265|DSRAD_HUMAN	136 kDa	0.999187	8	1	NA	22.5863	20.139	19.7107	23.0876	22.2669	20.346	20.0083	23.6961	22.0964	19.2621	22.5708	21.8285	20.3201	19.5981	22.5202	21.2284	19.6444	22.6451	21.8417	19.9939	23.3263	22.2025	21.2027	20.147	23.1917
Q53F19	Q53F19	372	TRUE	Empty	sp|Q53F19|NCBP3_HUMAN Nuclear cap-binding protein subunit 3 OS=Homo sapiens OX=9606 GN=NCBP3 PE=1 SV=2	sp|Q53F19|NCBP3_HUMAN	71 kDa	0.999148	8	1	NA	24.0845	21.8775	22.0415	25.2478	22.9605	21.547	21.883	25.3052	23.4973	21.5419	24.6893	23.5252	22.3429	21.792	25.0692	22.676	21.5947	24.7016	23.5611	22.3121	25.9675	23.8892	23.6185	22.622	25.5363
Q92499	Q92499	373	TRUE	Empty	sp|Q92499|DDX1_HUMAN ATP-dependent RNA helicase DDX1 OS=Homo sapiens OX=9606 GN=DDX1 PE=1 SV=2	sp|Q92499|DDX1_HUMAN	82 kDa	0.999122	8	1	NA	22.1182	18.8269	18.9378	22.0854	21.056	19.4938	18.8743	23.033	20.903	17.8235	22.2168	20.922	19.6581	18.8583	21.9643	19.4965	18.9449	21.3328	20.6104	18.9006	21.4678	21.3398	21.1581	19.3619	22.6675
Q9UKF6	Q9UKF6	374	TRUE	Empty	sp|Q9UKF6|CPSF3_HUMAN Cleavage and polyadenylation specificity factor subunit 3 OS=Homo sapiens OX=9606 GN=CPSF3 PE=1 SV=1	sp|Q9UKF6|CPSF3_HUMAN	77 kDa	0.99906	8	1	NA	25.6271	21.0285	21.1994	24.6427	20.4651	19.3334	19.4912	22.7245	19.7384	17.335	21.2874	19.8806	19.8132	18.9051	22.4268	19.4692	18.9305	22.0137	20.4325	19.5391	22.9221	20.5785	21.2887	19.8528	23.0755
Q92766	Q92766	375	TRUE	Empty	sp|Q92766|RREB1_HUMAN Ras-responsive element-binding protein 1 OS=Homo sapiens OX=9606 GN=RREB1 PE=1 SV=3	sp|Q92766|RREB1_HUMAN	181 kDa	0.999048	8	1	NA	21.9083	20.1287	19.5732	23.4229	21.2192	19.9101	18.6543	23.8433	20.889	18.7976	22.5397	20.8142	19.0785	18.2693	22.0286	20.4527	19.1784	22.4062	20.59	18.8758	22.5621	21.7022	21.0366	19.7126	23.0526
O15047	O15047	376	TRUE	Empty	sp|O15047|SET1A_HUMAN Histone-lysine N-methyltransferase SETD1A OS=Homo sapiens OX=9606 GN=SETD1A PE=1 SV=3	sp|O15047|SET1A_HUMAN	186 kDa	0.999023	8	1	NA	21.3902	18.7762	18.2281	21.4403	21.7455	19.3243	19.0685	22.3073	21.3093	18.1133	21.0742	20.8441	18.6367	17.8856	20.7216	20.7369	17.3263	21.2332	20.5195	17.5936	20.3603	20.3389	19.7947	18.2221	20.9465
Q96HS1	Q96HS1	377	TRUE	Empty	sp|Q96HS1|PGAM5_HUMAN Serine/threonine-protein phosphatase PGAM5, mitochondrial OS=Homo sapiens OX=9606 GN=PGAM5 PE=1 SV=2	sp|Q96HS1|PGAM5_HUMAN	32 kDa	0.999016	8	1	NA	23.8137	22.5271	22.599	25.6676	23.0538	22.653	22.3679	25.7224	22.9512	22.0169	25.0339	22.927	22.6918	21.856	24.3385	22.2072	23.2552	24.8134	23.1283	22.167	25.4984	24.0631	24.3977	22.9967	25.6091
Q9H6R4	Q9H6R4	378	TRUE	Empty	sp|Q9H6R4|NOL6_HUMAN Nucleolar protein 6 OS=Homo sapiens OX=9606 GN=NOL6 PE=1 SV=2	sp|Q9H6R4|NOL6_HUMAN	128 kDa	0.999005	8	1	NA	18.5858	17.988	17.1405	21.6789	20.2113	19.2514	18.6758	22.8239	20.6923	17.9989	21.8933	19.8919	19.9566	18.5203	21.6071	19.3694	19.3599	22.1746	20.4789	19.4958	22.7197	20.7831	20.8389	19.7387	22.4414
O60508	O60508	379	TRUE	Empty	sp|O60508|PRP17_HUMAN Pre-mRNA-processing factor 17 OS=Homo sapiens OX=9606 GN=CDC40 PE=1 SV=1	sp|O60508|PRP17_HUMAN	66 kDa	0.998958	8	1	NA	24.4568	19.9132	20.2282	24.4355	23.1641	19.2379	19.6927	24.552	23.2115	19.1163	23.9806	23.7414	20.4931	19.9879	24.711	23.5686	20.0319	24.8739	23.5436	20.6619	25.3668	24.3504	21.7772	20.8089	25.6377
Q9H8H0	Q9H8H0	380	TRUE	Empty	sp|Q9H8H0|NOL11_HUMAN Nucleolar protein 11 OS=Homo sapiens OX=9606 GN=NOL11 PE=1 SV=1	sp|Q9H8H0|NOL11_HUMAN	81 kDa	0.998846	8	1	NA	20.3767	21.194	21.1104	22.7873	19.402	20.5089	19.859	22.6286	19.3622	20.2118	21.5881	19.2359	21.2429	20.1267	21.9317	19.2416	21.272	22.8536	19.5058	20.6908	22.6655	19.3079	22.6318	21.0814	22.9306
Q13620	Q13620	381	TRUE	Empty	sp|Q13620|CUL4B_HUMAN Cullin-4B OS=Homo sapiens OX=9606 GN=CUL4B PE=1 SV=4	sp|Q13620|CUL4B_HUMAN	104 kDa	0.998798	8	1	NA	20.1849	18.8591	18.9309	21.9056	19.8587	18.9743	18.9916	22.001	19.9161	18.0565	21.0702	20.2571	19.2178	18.5799	21.2582	19.4632	19.0068	21.6196	20.6109	19.4669	22.489	20.1522	19.7896	18.911	21.314
Q9UIF8	Q9UIF8	382	TRUE	Empty	sp|Q9UIF8|BAZ2B_HUMAN Bromodomain adjacent to zinc finger domain protein 2B OS=Homo sapiens OX=9606 GN=BAZ2B PE=1 SV=3	sp|Q9UIF8|BAZ2B_HUMAN	240 kDa	0.998769	8	1	NA	18.9955	18.0715	17.3367	20.9526	21.9507	18.5007	21.1715	25.2332	19.0721	16.0615	25.141	19.0873	18.3141	17.5922	20.719	18.5488	18.6188	21.5095	18.2665	17.8466	20.7518	19.4271	19.5934	18.3898	21.7126
Q9HCM1	Q9HCM1	383	TRUE	Empty	sp|Q9HCM1|RESF1_HUMAN Retroelement silencing factor 1 OS=Homo sapiens OX=9606 GN=RESF1 PE=1 SV=3	sp|Q9HCM1|RESF1_HUMAN	195 kDa	0.998758	8	1	NA	19.7011	18.5111	17.9607	20.946	18.9094	18.0652	18.0337	21.0608	18.8806	17.0665	20.2651	18.8124	19.2333	18.2543	20.6895	19.2113	19.2574	21.2392	19.104	18.4602	21.9727	19.6014	18.1283	17.9012	20.8522
O43390	O43390	384	TRUE	Empty	sp|O43390|HNRPR_HUMAN Heterogeneous nuclear ribonucleoprotein R OS=Homo sapiens OX=9606 GN=HNRNPR PE=1 SV=1	sp|O43390|HNRPR_HUMAN	71 kDa	0.998746	8	0.5	NA	18.7617	15.4269	14.5853	18.3726	18.5643	15.8645	14.7577	19.7972	17.7892	9.28744	18.5992	17.9488	15.842	15.1102	19.4981	17.0421	14.9898	17.8286	17.3827	16.837	17.1448	17.6455	16.5912	15.5319	19.1375
Q8N9R8	Q8N9R8	385	TRUE	Empty	sp|Q8N9R8|SCAI_HUMAN Protein SCAI OS=Homo sapiens OX=9606 GN=SCAI PE=1 SV=2	sp|Q8N9R8|SCAI_HUMAN	70 kDa	0.998565	8	1	NA	20.8198	19.5678	18.5028	22.2288	20.047	19.4925	18.1053	22.684	19.3441	17.2393	21.3925	19.4366	19.5519	18.482	21.4289	19.6878	20.4251	22.356	19.1715	18.6036	21.586	19.8599	20.2964	19.2571	22.0171
Q8N3X1	Q8N3X1	386	TRUE	Empty	sp|Q8N3X1|FNBP4_HUMAN Formin-binding protein 4 OS=Homo sapiens OX=9606 GN=FNBP4 PE=1 SV=3	sp|Q8N3X1|FNBP4_HUMAN	110 kDa	0.998495	8	1	NA	22.329	18.9819	18.9691	22.7301	21.572	19.2712	19.0647	23.4616	21.3063	17.8037	22.3686	21.3249	18.4933	18.2148	22.2234	20.9093	18.3732	22.0583	20.925	18.7394	22.0667	21.1916	19.8588	18.9579	22.9728
Q13310	Q13310	388	TRUE	Empty	sp|Q13310|PABP4_HUMAN Polyadenylate-binding protein 4 OS=Homo sapiens OX=9606 GN=PABPC4 PE=1 SV=1	sp|Q13310|PABP4_HUMAN	71 kDa	0.998426	8	0.5	NA	21.6338	19.8513	18.8408	22.3867	20.1065	19.7481	18.9148	23.2733	19.683	18.3597	22.2315	19.9752	20.1784	19.5565	21.5152	17.7752	19.187	21.4833	19.5837	18.792	20.5785	19.9653	21.018	19.4744	22.1
Q8NI36	Q8NI36	389	TRUE	Empty	sp|Q8NI36|WDR36_HUMAN WD repeat-containing protein 36 OS=Homo sapiens OX=9606 GN=WDR36 PE=1 SV=1	sp|Q8NI36|WDR36_HUMAN	105 kDa	0.998406	8	1	NA	19.7884	21.2421	21.1936	23.0147	21.5492	21.3279	19.8882	22.9728	19.7862	19.3019	21.7643	19.6215	21.5886	20.4761	22.2491	19.5255	21.5253	23.0029	19.801	21.2021	22.9511	19.009	22.6851	21.226	23.211
O43395	O43395	390	TRUE	Empty	sp|O43395|PRPF3_HUMAN U4/U6 small nuclear ribonucleoprotein Prp3 OS=Homo sapiens OX=9606 GN=PRPF3 PE=1 SV=2	sp|O43395|PRPF3_HUMAN	78 kDa	0.998371	8	1	NA	24.6622	22.8212	23.0267	26.3506	23.5287	23.1397	21.7911	25.78	22.5181	22.3463	24.6276	23.5229	23.142	22.3419	24.3297	23.3848	23.5839	25.6679	23.9129	22.6064	25.7662	24.191	24.0414	22.8492	25.1561
Q9BVJ6	Q9BVJ6	391	TRUE	Empty	sp|Q9BVJ6|UT14A_HUMAN U3 small nucleolar RNA-associated protein 14 homolog A OS=Homo sapiens OX=9606 GN=UTP14A PE=1 SV=1	sp|Q9BVJ6|UT14A_HUMAN	88 kDa	0.998296	8	1	NA	18.9588	17.7349	17.8651	20.1448	19.1542	17.5001	18.4342	21.9144	19.4714	16.7607	20.8912	19.4419	17.817	17.2342	20.5694	19.1275	18.166	22.2052	19.3728	17.6859	21.4746	21.4732	18.6736	17.78	21.3346
Q9BTC0	Q9BTC0	392	TRUE	Empty	sp|Q9BTC0|DIDO1_HUMAN Death-inducer obliterator 1 OS=Homo sapiens OX=9606 GN=DIDO1 PE=1 SV=5	sp|Q9BTC0|DIDO1_HUMAN	244 kDa	0.997965	8	1	NA	22.67	18.996	18.389	22.2066	20.1107	18.0647	17.736	21.1554	19.6167	15.4134	20.2815	19.9342	17.6615	16.8365	21.0243	18.8372	17.3866	20.8159	19.7506	16.5383	20.9796	20.6296	19.7463	17.9899	21.8736
Q96GQ7	Q96GQ7	393	TRUE	Empty	sp|Q96GQ7|DDX27_HUMAN Probable ATP-dependent RNA helicase DDX27 OS=Homo sapiens OX=9606 GN=DDX27 PE=1 SV=2	sp|Q96GQ7|DDX27_HUMAN	90 kDa	0.997381	8	1	NA	19.3866	18.6231	18.2467	21.5754	20.5889	19.4591	18.3605	22.7416	20.2279	18.4691	21.4928	19.476	20.1767	18.4582	21.5085	18.6368	19.1248	21.8014	19.3257	19.7384	21.5055	20.3432	20.86	19.8704	22.7261
Q9HCK8	Q9HCK8	394	TRUE	Empty	sp|Q9HCK8|CHD8_HUMAN Chromodomain-helicase-DNA-binding protein 8 OS=Homo sapiens OX=9606 GN=CHD8 PE=1 SV=5	sp|Q9HCK8|CHD8_HUMAN	291 kDa	0.997355	8	0.62	NA	18.7972	17.8612	17.2979	20.047	18.5355	17.9702	18.3067	21.0988	18.2102	17.0791	19.6838	17.3012	17.5573	16.4792	19.821	17.529	17.9032	20.3995	17.013	16.7192	20.8264	17.502	18.4981	16.9961	19.8227
Q6SPF0	Q6SPF0	395	TRUE	Empty	sp|Q6SPF0|SAMD1_HUMAN Sterile alpha motif domain-containing protein 1 OS=Homo sapiens OX=9606 GN=SAMD1 PE=1 SV=1	sp|Q6SPF0|SAMD1_HUMAN	56 kDa	0.99988	7	1	NA	25.3813	23.916	23.6906	26.8369	23.5751	23.5401	23.3504	26.4734	23.5338	22.9585	25.6823	23.8986	24.115	23.2413	26.0353	24.0179	24.2413	26.3929	24.09	23.2942	26.4233	24.215	24.7157	23.47	26.1236
Q16698	Q16698	396	TRUE	Empty	sp|Q16698|DECR_HUMAN 2,4-dienoyl-CoA reductase [(3E)-enoyl-CoA-producing], mitochondrial OS=Homo sapiens OX=9606 GN=DECR1 PE=1 SV=1	sp|Q16698|DECR_HUMAN	36 kDa	0.999813	7	1	NA	26.0315	25.3677	25.2629	28.3567	24.8205	24.5642	24.5005	28.1049	24.9809	23.7333	27.1352	24.8063	25.2781	24.2196	26.9266	24.3902	25.163	27.5081	25.5242	25.1273	28.5298	26.2692	26.6277	25.2429	28.0885
P62487	P62487	397	TRUE	Empty	sp|P62487|RPB7_HUMAN DNA-directed RNA polymerase II subunit RPB7 OS=Homo sapiens OX=9606 GN=POLR2G PE=1 SV=1	sp|P62487|RPB7_HUMAN	19 kDa	0.9998	7	1	NA	26.6546	26.7895	26.7629	26.7067	26.4853	26.7991	27.1233	26.6179	26.464	26.4998	26.5225	26.6106	26.6318	26.6117	26.7844	26.4405	26.5884	26.6958	26.7096	26.5706	26.7286	26.5674	26.6883	26.5071	26.7968
Q8WXI9	Q8WXI9	398	TRUE	Empty	sp|Q8WXI9|P66B_HUMAN Transcriptional repressor p66-beta OS=Homo sapiens OX=9606 GN=GATAD2B PE=1 SV=1	sp|Q8WXI9|P66B_HUMAN	65 kDa	0.999749	7	0.86	NA	20.9717	19.7783	19.346	22.2969	20.5278	19.5368	19.0678	22.9021	20.4817	18.4488	22.0646	20.1173	19.5681	18.4159	21.7084	19.929	19.5465	22.1611	19.6047	18.6964	22.6346	20.881	20.9848	19.5405	22.7102
P35637	P35637	399	TRUE	Empty	sp|P35637|FUS_HUMAN RNA-binding protein FUS OS=Homo sapiens OX=9606 GN=FUS PE=1 SV=1	sp|P35637|FUS_HUMAN	53 kDa	0.999722	7	0.71	NA	24.1838	20.3381	20.6128	23.662	23.5812	20.774	21.0801	24.6444	23.2467	19.6604	23.9619	23.0384	20.9382	20.6443	24.2619	22.648	19.9591	23.1026	22.7388	20.653	22.7844	22.525	21.912	20.3754	24.3524
Q12874	Q12874	400	TRUE	Empty	sp|Q12874|SF3A3_HUMAN Splicing factor 3A subunit 3 OS=Homo sapiens OX=9606 GN=SF3A3 PE=1 SV=1	sp|Q12874|SF3A3_HUMAN	59 kDa	0.999718	7	1	NA	24.6261	20.0443	20.1819	24.7016	23.3007	19.6931	19.398	24.79	23.121	18.8758	23.9111	23.6314	20.2376	19.6652	24.3653	23.429	20.3331	24.41	23.4442	20.3333	24.7652	23.9871	21.6028	20.8592	25.5124
P56545	P56545	401	TRUE	Empty	sp|P56545|CTBP2_HUMAN C-terminal-binding protein 2 OS=Homo sapiens OX=9606 GN=CTBP2 PE=1 SV=1	sp|P56545|CTBP2_HUMAN	49 kDa	0.999701	7	0.71	NA	22.8437	20.9859	20.4976	24.9461	23.3867	21.3129	20.733	25.6867	22.7817	20.115	24.4284	23.1936	21.0068	19.7972	24.6542	23.6914	21.3255	25.3002	23.9338	21.1706	26.1043	24.8439	23.7083	22.5028	26.4131
P62979	P62979	402	TRUE	Empty	sp|P62979|RS27A_HUMAN Ubiquitin-40S ribosomal protein S27a OS=Homo sapiens OX=9606 GN=RPS27A PE=1 SV=2	sp|P62979|RS27A_HUMAN	18 kDa	0.999699	7	1	NA	25.5124	23.6772	23.9714	27.1025	25.4461	24.3475	24.1833	27.3302	25.3385	23.8077	27.0489	24.8151	23.8783	23.5505	26.4254	24.5623	24.2754	26.1772	25.1541	23.8147	26.9496	25.6085	25.2934	24.0631	27.1248
Q8IZP0	Q8IZP0	403	TRUE	Empty	sp|Q8IZP0|ABI1_HUMAN Abl interactor 1 OS=Homo sapiens OX=9606 GN=ABI1 PE=1 SV=4	sp|Q8IZP0|ABI1_HUMAN	55 kDa	0.999694	7	0.71	NA	23.1047	19.6024	19.171	22.5719	21.3997	20.3658	19.449	23.8175	21.5537	19.592	23.4513	21.4961	20.8652	19.9469	23.4203	21.3539	20.3104	23.5877	21.2768	19.735	22.5555	21.2284	20.97	19.7275	23.1272
O60814	O60814	404	TRUE	Empty	Group of sp|O60814|H2B1K_HUMAN Histone H2B type 1-K OS=Homo sapiens OX=9606 GN=H2BC12 PE=1 SV=3	sp|O60814|H2B1K_HUMAN (+8)		0.999665	7	1	NA	32.8858	31.7194	31.4879	34.6477	32.4266	31.7911	31.7751	35.0078	32.381	31.1454	34.1369	32.5197	32.0332	31.1591	33.9608	32.2096	32.5259	34.5997	32.6945	31.5381	34.5983	33.0994	33.1516	31.9204	34.6859
P57053	P57053	404.2	TRUE	Empty	sp|P57053|H2BFS_HUMAN Histone H2B type F-S OS=Homo sapiens OX=9606 GN=H2BC12L PE=1 SV=2	sp|P57053|H2BFS_HUMAN	14 kDa	0.999665	7	1	NA	32.8858	31.7194	31.4879	34.6477	32.4266	31.7911	31.7751	35.0078	32.381	31.1454	34.1369	32.5197	32.0332	31.1591	33.9608	32.2096	32.5259	34.5997	32.6945	31.5381	34.5983	33.0994	33.1516	31.9204	34.6859
P58876	P58876	404.3	TRUE	Empty	sp|P58876|H2B1D_HUMAN Histone H2B type 1-D OS=Homo sapiens OX=9606 GN=H2BC5 PE=1 SV=2	sp|P58876|H2B1D_HUMAN	14 kDa	0.999665	7	1	NA	32.8858	31.7194	31.4879	34.6477	32.4266	31.7911	31.7751	35.0078	32.381	31.1454	34.1369	32.5197	32.0332	31.1591	33.9608	32.2096	32.5259	34.5997	32.6945	31.5381	34.5983	33.0994	33.1516	31.9204	34.6859
P62807	P62807	404.4	TRUE	Empty	sp|P62807|H2B1C_HUMAN Histone H2B type 1-C/E/F/G/I OS=Homo sapiens OX=9606 GN=H2BC10 PE=1 SV=4	sp|P62807|H2B1C_HUMAN	14 kDa	0.999665	7	1	NA	32.8858	31.7194	31.4879	34.6477	32.4266	31.7911	31.7751	35.0078	32.381	31.1454	34.1369	32.5197	32.0332	31.1591	33.9608	32.2096	32.5259	34.5997	32.6945	31.5381	34.5983	33.0994	33.1516	31.9204	34.6859
Q5QNW6	Q5QNW6	404.5	TRUE	Empty	sp|Q5QNW6|H2B2F_HUMAN Histone H2B type 2-F OS=Homo sapiens OX=9606 GN=H2BC18 PE=1 SV=3	sp|Q5QNW6|H2B2F_HUMAN	14 kDa	0.999665	7	1	NA	32.8858	31.7194	31.4879	34.6477	32.4266	31.7911	31.7751	35.0078	32.381	31.1454	34.1369	32.5197	32.0332	31.1591	33.9608	32.2096	32.5259	34.5997	32.6945	31.5381	34.5983	33.0994	33.1516	31.9204	34.6859
Q93079	Q93079	404.6	TRUE	Empty	sp|Q93079|H2B1H_HUMAN Histone H2B type 1-H OS=Homo sapiens OX=9606 GN=H2BC9 PE=1 SV=3	sp|Q93079|H2B1H_HUMAN	14 kDa	0.999665	7	1	NA	32.8858	31.7194	31.4879	34.6477	32.4266	31.7911	31.7751	35.0078	32.381	31.1454	34.1369	32.5197	32.0332	31.1591	33.9608	32.2096	32.5259	34.5997	32.6945	31.5381	34.5983	33.0994	33.1516	31.9204	34.6859
Q99877	Q99877	404.7	TRUE	Empty	sp|Q99877|H2B1N_HUMAN Histone H2B type 1-N OS=Homo sapiens OX=9606 GN=H2BC15 PE=1 SV=3	sp|Q99877|H2B1N_HUMAN	14 kDa	0.999665	7	1	NA	32.8858	31.7194	31.4879	34.6477	32.4266	31.7911	31.7751	35.0078	32.381	31.1454	34.1369	32.5197	32.0332	31.1591	33.9608	32.2096	32.5259	34.5997	32.6945	31.5381	34.5983	33.0994	33.1516	31.9204	34.6859
Q99879	Q99879	404.8	TRUE	Empty	sp|Q99879|H2B1M_HUMAN Histone H2B type 1-M OS=Homo sapiens OX=9606 GN=H2BC14 PE=1 SV=3	sp|Q99879|H2B1M_HUMAN	14 kDa	0.999665	7	1	NA	32.8858	31.7194	31.4879	34.6477	32.4266	31.7911	31.7751	35.0078	32.381	31.1454	34.1369	32.5197	32.0332	31.1591	33.9608	32.2096	32.5259	34.5997	32.6945	31.5381	34.5983	33.0994	33.1516	31.9204	34.6859
Q99880	Q99880	404.9	TRUE	Empty	sp|Q99880|H2B1L_HUMAN Histone H2B type 1-L OS=Homo sapiens OX=9606 GN=H2BC13 PE=1 SV=3	sp|Q99880|H2B1L_HUMAN	14 kDa	0.999665	7	1	NA	32.8858	31.7194	31.4879	34.6477	32.4266	31.7911	31.7751	35.0078	32.381	31.1454	34.1369	32.5197	32.0332	31.1591	33.9608	32.2096	32.5259	34.5997	32.6945	31.5381	34.5983	33.0994	33.1516	31.9204	34.6859
P25398	P25398	405	TRUE	Empty	sp|P25398|RS12_HUMAN 40S ribosomal protein S12 OS=Homo sapiens OX=9606 GN=RPS12 PE=1 SV=3	sp|P25398|RS12_HUMAN	15 kDa	0.999656	7	1	NA	24.3925	23.3833	23.568	26.1333	24.2397	24.0353	23.2935	27.0409	24.3635	23.4465	26.4101	25.1506	24.6039	23.6842	25.8995	24.1962	24.9317	26.885	25.3225	24.4048	26.9011	25.0553	25.0978	24.0761	26.5038
O43818	O43818	406	TRUE	Empty	sp|O43818|U3IP2_HUMAN U3 small nucleolar RNA-interacting protein 2 OS=Homo sapiens OX=9606 GN=RRP9 PE=1 SV=1	sp|O43818|U3IP2_HUMAN	52 kDa	0.999647	7	1	NA	20.7835	21.2754	21.0978	23.2382	20.8311	21.1018	20.6519	23.5344	20.8064	20.0633	22.9928	20.5648	21.9721	20.7854	23.0597	20.3593	22.0217	23.875	21.1209	21.7254	24.3498	21.4363	23.0528	21.6548	24.0061
P18615	P18615	407	TRUE	Empty	sp|P18615|NELFE_HUMAN Negative elongation factor E OS=Homo sapiens OX=9606 GN=NELFE PE=1 SV=3	sp|P18615|NELFE_HUMAN	43 kDa	0.999626	7	1	NA	21.3446	23.731	17.9746	21.4964	19.6975	22.741	17.6395	19.7584	18.9405	16.3162	18.5415	18.4396	22.1914	16.4204	19.4006	19.1996	22.1136	19.4062	18.8391	17.0506	19.8116	19.1218	22.5451	16.611	20.313
P39019	P39019	408	TRUE	Empty	sp|P39019|RS19_HUMAN 40S ribosomal protein S19 OS=Homo sapiens OX=9606 GN=RPS19 PE=1 SV=2	sp|P39019|RS19_HUMAN	16 kDa	0.999607	7	1	NA	25.0063	24.2557	24.1429	27.1694	24.9715	24.4925	24.3308	27.6338	24.9108	23.8827	26.9843	25.3368	25.3254	24.3751	26.9787	24.8916	25.3355	27.3113	26.0635	25.1841	27.7321	25.3756	25.8192	24.4924	27.0085
Q15061	Q15061	409	TRUE	Empty	sp|Q15061|WDR43_HUMAN WD repeat-containing protein 43 OS=Homo sapiens OX=9606 GN=WDR43 PE=1 SV=3	sp|Q15061|WDR43_HUMAN	75 kDa	0.999564	7	1	NA	21.6849	22.463	22.2342	24.3742	20.624	21.8316	21.3135	24.1198	20.9483	20.7233	23.0529	20.7661	22.5264	21.4168	23.3882	21.14	22.6645	24.2133	21.0516	22.0299	24.5618	21.2336	23.8255	22.4212	24.2526
P43351	P43351	410	TRUE	Empty	sp|P43351|RAD52_HUMAN DNA repair protein RAD52 homolog OS=Homo sapiens OX=9606 GN=RAD52 PE=1 SV=1	sp|P43351|RAD52_HUMAN	46 kDa	0.999561	7	1	NA	19.5358	17.8809	17.6343	20.6559	19.6225	18.3279	17.8485	21.3571	19.3549	17.2112	21.018	20.2482	19.4792	18.8907	22.2257	20.8493	19.7562	22.6133	20.044	19.0001	21.0957	18.7127	17.7739	17.3086	20.2444
Q8WVC0	Q8WVC0	411	TRUE	Empty	sp|Q8WVC0|LEO1_HUMAN RNA polymerase-associated protein LEO1 OS=Homo sapiens OX=9606 GN=LEO1 PE=1 SV=1	sp|Q8WVC0|LEO1_HUMAN	75 kDa	0.999552	7	1	NA	24.355	21.872	22.3851	25.3834	23.2624	21.5096	21.8589	25.3678	23.1193	21.2047	24.5998	23.8879	22.3721	21.9395	25.2778	23.4789	22.4057	24.9962	24.064	22.4531	25.9602	23.9481	23.3453	22.3293	25.3875
Q96AP0	Q96AP0	412	TRUE	Empty	sp|Q96AP0|ACD_HUMAN Adrenocortical dysplasia protein homolog OS=Homo sapiens OX=9606 GN=ACD PE=1 SV=4	sp|Q96AP0|ACD_HUMAN	49 kDa	0.999548	7	1	NA	24.2258	22.0488	22.1161	25.5682	22.8624	22.0006	22.2927	25.5434	22.753	21.6734	24.7756	22.8744	22.586	21.6698	24.8619	22.7937	22.6846	25.2924	22.3864	21.4372	24.4521	23.0866	22.8931	21.8273	24.9455
Q99700	Q99700	413	TRUE	Empty	sp|Q99700|ATX2_HUMAN Ataxin-2 OS=Homo sapiens OX=9606 GN=ATXN2 PE=1 SV=2	sp|Q99700|ATX2_HUMAN	140 kDa	0.999543	7	1	NA	21.6734	17.927	16.5143	21.3232	19.9848	18.5616	17.9815	22.5663	20.1385	17.3715	22.0729	19.5556	18.7822	17.2547	20.8483	19.1792	18.4564	21.3303	18.9303	17.3167	21.1711	19.7385	19.3636	17.5854	21.2033
Q00403	Q00403	414	TRUE	Empty	sp|Q00403|TF2B_HUMAN Transcription initiation factor IIB OS=Homo sapiens OX=9606 GN=GTF2B PE=1 SV=1	sp|Q00403|TF2B_HUMAN	35 kDa	0.999521	7	1	NA	22.0803	20.8841	20.8704	19.0147	21.1032	21.1685	20.6786	18.863	21.1499	20.5607	20.1353	21.3432	21.823	20.9357	19.2172	21.2032	21.2477	22.8501	21.6021	20.8241	18.0508	21.1818	21.9869	20.5365	19.3385
Q5BKZ1	Q5BKZ1	415	TRUE	Empty	sp|Q5BKZ1|ZN326_HUMAN DBIRD complex subunit ZNF326 OS=Homo sapiens OX=9606 GN=ZNF326 PE=1 SV=2	sp|Q5BKZ1|ZN326_HUMAN	66 kDa	0.999494	7	1	NA	24.5321	21.9453	22.0435	25.1299	23.8378	22.1773	22.267	25.5558	24.0991	22.105	24.993	23.77	22.4621	21.9418	24.753	23.1985	22.2763	24.5789	23.3733	22.2245	25.5055	24.0605	23.3565	22.2528	25.1702
Q13148	Q13148	416	TRUE	Empty	sp|Q13148|TADBP_HUMAN TAR DNA-binding protein 43 OS=Homo sapiens OX=9606 GN=TARDBP PE=1 SV=1	sp|Q13148|TADBP_HUMAN	45 kDa	0.999479	7	1	NA	23.5292	20.3896	20.8222	24.2059	22.9237	19.8543	20.8083	24.2318	22.8273	20.0427	23.5233	23.3284	20.7433	20.6483	23.989	22.9531	20.6795	24.1172	23.2147	20.8686	24.5764	23.5781	21.5708	21.1103	24.4347
Q08554	Q08554	417	TRUE	Empty	sp|Q08554|DSC1_HUMAN Desmocollin-1 OS=Homo sapiens OX=9606 GN=DSC1 PE=1 SV=2	sp|Q08554|DSC1_HUMAN	100 kDa	0.999402	7	1	NA	21.5538	19.605	18.4616	22.8908	23.0125	20.5073	16.8609	20.6706	19.7641	18.451	24.8371	20.9908	22.8435	19.9738	18.2981	20.4409	19.2765	23.9591	21.4969	17.9992	22.0806	20.7707	20.567	17.5391	24.0485
Q9ULG1	Q9ULG1	418	TRUE	Empty	sp|Q9ULG1|INO80_HUMAN Chromatin-remodeling ATPase INO80 OS=Homo sapiens OX=9606 GN=INO80 PE=1 SV=2	sp|Q9ULG1|INO80_HUMAN	177 kDa	0.999397	7	1	NA	22.9548	19.8815	19.5576	22.2338	20.5772	19.8003	19.6158	23.0696	20.3713	18.9446	22.2383	19.5227	19.5665	18.6041	21.4846	19.6135	19.2494	21.76	19.4039	18.948	21.4263	20.3107	21.0005	19.1459	22.2463
P62750	P62750	419	TRUE	Empty	sp|P62750|RL23A_HUMAN 60S ribosomal protein L23a OS=Homo sapiens OX=9606 GN=RPL23A PE=1 SV=1	sp|P62750|RL23A_HUMAN	18 kDa	0.999386	7	1	NA	23.4481	22.81	22.4972	25.4342	23.2263	22.8975	22.5605	25.7814	23.0256	21.8852	25.2627	23.8024	23.2545	22.133	24.7347	22.8041	22.9853	25.1794	24.2517	22.9654	25.4948	23.7257	24.0066	22.5788	24.9763
Q07020	Q07020	420	TRUE	Empty	sp|Q07020|RL18_HUMAN 60S ribosomal protein L18 OS=Homo sapiens OX=9606 GN=RPL18 PE=1 SV=2	sp|Q07020|RL18_HUMAN	22 kDa	0.999353	7	1	NA	25.4574	24.2432	24.2433	27.2277	24.909	24.1619	23.5428	27.3965	24.5805	23.4124	26.635	25.0812	24.8442	23.8603	26.4402	24.527	24.4903	26.5527	25.3629	24.3544	26.8681	25.2337	25.7925	24.2601	26.6415
Q14739	Q14739	421	TRUE	Empty	sp|Q14739|LBR_HUMAN Delta(14)-sterol reductase LBR OS=Homo sapiens OX=9606 GN=LBR PE=1 SV=2	sp|Q14739|LBR_HUMAN	71 kDa	0.999322	7	1	NA	23.5295	23.0016	22.8856	26.3915	24.9391	23.9448	23.8476	26.5913	25.0879	23.463	26.3435	24.6528	24.462	23.5385	26.6232	24.9463	24.6244	27.2599	24.8428	24.1711	27.9555	25.3774	25.3444	24.1343	27.3961
O95125	O95125	422	TRUE	Empty	sp|O95125|ZN202_HUMAN Zinc finger protein 202 OS=Homo sapiens OX=9606 GN=ZNF202 PE=1 SV=4	sp|O95125|ZN202_HUMAN	75 kDa	0.999269	7	1	NA	20.5929	20.0913	20.0488	23.4639	20.6537	19.8745	20.3935	23.1835	20.8108	19.5917	22.6131	21.0874	21.0191	20.0987	23.2454	21.1751	20.6555	23.2999	21.3672	20.6853	24.2132	21.3132	21.4429	20.0886	23.1763
P07199	P07199	423	TRUE	Empty	sp|P07199|CENPB_HUMAN Major centromere autoantigen B OS=Homo sapiens OX=9606 GN=CENPB PE=1 SV=2	sp|P07199|CENPB_HUMAN	65 kDa	0.999226	7	1	NA	21.8891	20.6753	20.6737	23.7312	21.9694	21.1394	21.0507	24.3953	22.0059	20.5349	23.7198	21.9624	21.6762	20.7385	23.8153	21.7439	21.2752	24.0112	22.4239	21.3752	24.4436	22.3718	22.4328	21.2265	24.3386
Q00839	Q00839	424	TRUE	Empty	sp|Q00839|HNRPU_HUMAN Heterogeneous nuclear ribonucleoprotein U OS=Homo sapiens OX=9606 GN=HNRNPU PE=1 SV=6	sp|Q00839|HNRPU_HUMAN	91 kDa	0.999194	7	1	NA	22.971	18.1399	18.4613	21.8049	22.8847	19.0581	18.0443	23.5051	22.1682	17.1846	22.1539	21.7578	18.7474	18.5267	22.1889	21.4192	18.003	21.1224	21.5558	18.6717	21.2566	21.4412	18.777	18.1887	22.3724
Q8IYA6	Q8IYA6	425	TRUE	Empty	sp|Q8IYA6|CKP2L_HUMAN Cytoskeleton-associated protein 2-like OS=Homo sapiens OX=9606 GN=CKAP2L PE=1 SV=4	sp|Q8IYA6|CKP2L_HUMAN	84 kDa	0.99917	7	1	NA	19.7958	19.2503	19.0835	21.2974	19.4332	18.6497	17.9802	22.1898	19.6	18.8629	20.8143	19.3362	19.0125	17.9631	21.0122	20.0555	19.9822	22.3316	20.6739	19.3339	22.0686	19.7657	19.8501	18.8589	21.7679
O43159	O43159	426	TRUE	Empty	sp|O43159|RRP8_HUMAN Ribosomal RNA-processing protein 8 OS=Homo sapiens OX=9606 GN=RRP8 PE=1 SV=2	sp|O43159|RRP8_HUMAN	51 kDa	0.999162	7	1	NA	20.3833	19.4323	18.8562	22.4239	20.3252	19.7348	18.9737	23.0457	20.3051	18.0944	21.841	20.5763	20.6268	19.4753	22.3808	19.5016	19.5408	22.8698	20.8999	20.4876	23.1289	20.9454	20.956	19.3774	23.0388
Q8WWQ0	Q8WWQ0	427	TRUE	Empty	sp|Q8WWQ0|PHIP_HUMAN PH-interacting protein OS=Homo sapiens OX=9606 GN=PHIP PE=1 SV=2	sp|Q8WWQ0|PHIP_HUMAN	207 kDa	0.999131	7	0.86	NA	19.8782	18.7195	18.6661	21.5635	19.5839	18.98	19.0311	22.0578	19.606	18.0109	21.129	19.971	19.1806	18.724	21.1421	19.2527	19.0349	21.6675	20.6219	19.7245	22.1675	20.192	19.7476	18.6507	21.3285
Q96QD9	Q96QD9	428	TRUE	Empty	sp|Q96QD9|UIF_HUMAN UAP56-interacting factor OS=Homo sapiens OX=9606 GN=FYTTD1 PE=1 SV=3	sp|Q96QD9|UIF_HUMAN	36 kDa	0.999105	7	1	NA	23.0851	17.9836	17.9039	23.1158	22.7279	19.8334	18.5425	23.4193	22.9692	18.5871	22.9707	23.0313	18.5151	18.4217	23.0802	23.0453	19.823	22.9119	22.9987	17.8742	23.1426	23.5415	18.0066	18.0281	23.9858
Q9UH17	Q9UH17	429	TRUE	Empty	sp|Q9UH17|ABC3B_HUMAN DNA dC->dU-editing enzyme APOBEC-3B OS=Homo sapiens OX=9606 GN=APOBEC3B PE=1 SV=1	sp|Q9UH17|ABC3B_HUMAN	46 kDa	0.999035	7	1	NA	22.5416	20.5935	20.4505	23.2707	21.7817	19.8152	18.6721	22.9657	21.5637	18.4983	22.0476	22.6474	21.2623	20.54	23.6853	22.2921	20.9309	23.4042	22.2978	20.6978	22.8777	21.2246	21.1297	19.6497	23.39
Q9P1Z0	Q9P1Z0	430	TRUE	Empty	sp|Q9P1Z0|ZBTB4_HUMAN Zinc finger and BTB domain-containing protein 4 OS=Homo sapiens OX=9606 GN=ZBTB4 PE=1 SV=3	sp|Q9P1Z0|ZBTB4_HUMAN	105 kDa	0.999011	7	1	NA	22.6696	20.3652	20.0969	24.5517	21.2704	20.0954	19.9434	24.5798	21.3663	19.9321	23.4861	21.1478	20.6318	19.2258	23.3781	21.172	20.6241	23.8814	20.9294	19.8247	23.7853	21.7728	21.3758	20.123	23.5567
Q9UL03	Q9UL03	431	TRUE	Empty	sp|Q9UL03|INT6_HUMAN Integrator complex subunit 6 OS=Homo sapiens OX=9606 GN=INTS6 PE=1 SV=1	sp|Q9UL03|INT6_HUMAN	100 kDa	0.999001	7	0.86	NA	22.2859	21.0294	20.3001	20.2689	21.4061	20.6786	19.7222	20.5784	20.842	19.0703	19.712	20.8375	20.312	19.4863	20.5933	20.7344	19.9301	19.9386	20.9306	19.6171	20.3584	21.044	21.6281	19.7071	20.5083
Q6UB99	Q6UB99	433	TRUE	Empty	sp|Q6UB99|ANR11_HUMAN Ankyrin repeat domain-containing protein 11 OS=Homo sapiens OX=9606 GN=ANKRD11 PE=1 SV=3	sp|Q6UB99|ANR11_HUMAN	298 kDa	0.998956	7	1	NA	19.4372	15.689	14.3735	18.0871	17.1338	18.5207	13.6214	18.2561	16.849	13.7262	17.5723	17.5056	15.3569	14.7096	18.8976	16.8768	16.0441	19.7141	16.482	15.4168	19.9714	16.6768	16.9568	16.0941	19.5563
Q6P9B9	Q6P9B9	434	TRUE	Empty	sp|Q6P9B9|INT5_HUMAN Integrator complex subunit 5 OS=Homo sapiens OX=9606 GN=INTS5 PE=1 SV=1	sp|Q6P9B9|INT5_HUMAN	108 kDa	0.998939	7	1	NA	23.3214	22.5101	21.764	22.8265	22.1894	21.9597	20.986	21.902	21.8177	20.5671	21.5515	22.3276	21.8194	20.7185	22.3488	21.7919	21.4913	21.7666	22.1484	20.7812	21.5306	22.5394	22.8637	21.1875	21.9882
P68871	P68871	435	TRUE	Empty	sp|P68871|HBB_HUMAN Hemoglobin subunit beta OS=Homo sapiens OX=9606 GN=HBB PE=1 SV=2	sp|P68871|HBB_HUMAN	16 kDa	0.998919	7	0.57	NA	27.8651	23.4413	24.0499	27.7388	24.5532	23.8185	22.9722	24.9481	24.4499	23.716	24.3351	23.4924	24.0314	21.7663	24.4753	21.996	20.3196	28.1159	24.6742	20.2782	24.1901	23.5679	25.0846	21.083	25.7508
P07355	P07355	436	TRUE	Empty	sp|P07355|ANXA2_HUMAN Annexin A2 OS=Homo sapiens OX=9606 GN=ANXA2 PE=1 SV=2	sp|P07355|ANXA2_HUMAN	39 kDa	0.998917	7	1	NA	22.7907	20.4346	20.4469	23.4668	21.1297	21.2885	19.8502	23.2744	21.3807	20.0128	23.9626	20.3503	19.136	18.9205	21.5556	19.7454	20.3297	22.6444	20.1931	18.9322	22.7054	20.5762	20.5701	19.5378	22.6251
P78364	P78364	437	TRUE	Empty	sp|P78364|PHC1_HUMAN Polyhomeotic-like protein 1 OS=Homo sapiens OX=9606 GN=PHC1 PE=1 SV=3	sp|P78364|PHC1_HUMAN	106 kDa	0.99891	7	1	NA	21.9553	20.4925	20.2929	23.8963	21.1602	20.1385	19.1021	23.8456	21.5431	19.974	23.3239	21.2568	21.0162	19.9387	23.2751	21.587	21.3667	23.936	21.5519	20.5051	24.3533	22.072	21.7588	20.4855	23.5548
O15014	O15014	439	TRUE	Empty	sp|O15014|ZN609_HUMAN Zinc finger protein 609 OS=Homo sapiens OX=9606 GN=ZNF609 PE=1 SV=2	sp|O15014|ZN609_HUMAN	151 kDa	0.998877	7	1	NA	19.6833	16.2809	16.0434	19.5662	18.6437	16.561	14.6021	20.3514	18.3959	15.0688	19.485	19.2427	17.1203	16.4573	20.095	19.2339	16.8659	20.7066	18.7578	16.5681	19.8711	19.1269	17.9127	16.7478	20.3881
O75400	O75400	440	TRUE	Empty	sp|O75400|PR40A_HUMAN Pre-mRNA-processing factor 40 homolog A OS=Homo sapiens OX=9606 GN=PRPF40A PE=1 SV=2	sp|O75400|PR40A_HUMAN	109 kDa	0.99871	7	1	NA	23.4619	20.5127	20.695	23.6495	21.7009	20.2683	20.2973	23.5984	21.5871	19.3038	22.5397	21.4876	20.0045	19.6369	22.8349	21.2143	20.344	23.1173	21.3363	20.2237	23.2751	22.1163	22.1679	20.9847	24.1024
Q9Y2A7	Q9Y2A7	441	TRUE	Empty	sp|Q9Y2A7|NCKP1_HUMAN Nck-associated protein 1 OS=Homo sapiens OX=9606 GN=NCKAP1 PE=1 SV=1	sp|Q9Y2A7|NCKP1_HUMAN	129 kDa	0.998709	7	1	NA	23.0925	19.4476	18.8642	22.8489	21.3287	20.1142	19.7928	23.592	21.1563	19.3895	22.825	21.3188	20.6416	19.836	23.2077	21.0433	20.5145	23.2462	21.0052	19.7529	23.2369	20.9027	21.0611	19.5088	22.6083
Q14566	Q14566	442	TRUE	Empty	sp|Q14566|MCM6_HUMAN DNA replication licensing factor MCM6 OS=Homo sapiens OX=9606 GN=MCM6 PE=1 SV=1	sp|Q14566|MCM6_HUMAN	93 kDa	0.998665	7	1	NA	18.7246	18.0214	17.3223	20.2303	17.6172	17.4661	16.7247	20.0538	16.4777	16.1804	19.0808	18.209	18.5673	17.155	20.3545	17.6831	18.0189	20.1863	16.7576	17.0023	20.8069	18.0171	18.5564	17.1656	20.3731
Q9BVP2	Q9BVP2	443	TRUE	Empty	sp|Q9BVP2|GNL3_HUMAN Guanine nucleotide-binding protein-like 3 OS=Homo sapiens OX=9606 GN=GNL3 PE=1 SV=2	sp|Q9BVP2|GNL3_HUMAN	62 kDa	0.998636	7	1	NA	22.0581	20.1063	20.2102	23.7535	22.4418	21.2331	20.9177	24.7088	22.6427	20.9502	24.1489	22.1728	21.5075	20.5818	23.7676	21.822	21.8507	24.5318	22.308	21.5018	24.1736	22.4871	22.5703	21.4866	24.7624
O75448	O75448	444	TRUE	Empty	sp|O75448|MED24_HUMAN Mediator of RNA polymerase II transcription subunit 24 OS=Homo sapiens OX=9606 GN=MED24 PE=1 SV=1	sp|O75448|MED24_HUMAN	110 kDa	0.998633	7	1	NA	23.9618	20.6283	20.2207	21.3484	21.1537	20.726	20.4672	21.5473	20.7592	19.8285	20.6468	20.9127	20.7781	19.9187	21.4161	20.8956	20.7727	21.682	20.7012	20.1951	21.5532	21.485	21.8341	20.7137	21.4068
P54274	P54274	445	TRUE	Empty	sp|P54274|TERF1_HUMAN Telomeric repeat-binding factor 1 OS=Homo sapiens OX=9606 GN=TERF1 PE=1 SV=3	sp|P54274|TERF1_HUMAN	50 kDa	0.998631	7	1	NA	22.661	20.6177	20.5526	23.937	21.394	20.3566	20.9152	23.7723	21.1442	20.1661	23.1947	21.2912	21.1413	20.1311	23.4025	21.2442	21.1641	23.4521	20.634	20.2033	23.5866	21.4147	21.1156	20.0972	22.9909
Q9UKM9	Q9UKM9	446	TRUE	Empty	sp|Q9UKM9|RALY_HUMAN RNA-binding protein Raly OS=Homo sapiens OX=9606 GN=RALY PE=1 SV=1	sp|Q9UKM9|RALY_HUMAN	32 kDa	0.998541	7	1	NA	24.0657	22.0265	22.2026	25.1194	23.4323	22.0141	22.0154	25.5272	23.4042	21.5935	24.5383	23.3103	22.1877	21.9118	24.4764	22.8525	21.8735	24.6244	23.1652	22.1019	24.9487	23.5088	23.0657	22.2003	25.0704
Q99959	Q99959	447	TRUE	Empty	sp|Q99959|PKP2_HUMAN Plakophilin-2 OS=Homo sapiens OX=9606 GN=PKP2 PE=1 SV=2	sp|Q99959|PKP2_HUMAN	97 kDa	0.99848	7	1	NA	21.3283	19.8616	19.4208	22.3036	21.05	20.0618	20.0369	23.2848	21.7465	20.7654	22.6967	21.2248	20.8724	19.6755	22.7359	21.3294	20.3745	22.5046	21.2537	20.3034	22.7538	21.6751	21.1751	20.0414	22.8982
P05141	P05141	448	TRUE	Empty	sp|P05141|ADT2_HUMAN ADP/ATP translocase 2 OS=Homo sapiens OX=9606 GN=SLC25A5 PE=1 SV=7	sp|P05141|ADT2_HUMAN	33 kDa	0.998463	7	1	NA	23.8153	22.8047	22.8509	25.5537	22.9677	22.6573	22.2928	26.0777	22.5891	21.112	24.1873	22.2405	21.8574	21.1084	24.1438	22.4651	22.2553	24.8489	21.936	20.9453	23.8857	23.0405	23.5134	21.4128	23.8008
Q9BZE4	Q9BZE4	449	TRUE	Empty	sp|Q9BZE4|GTPB4_HUMAN GTP-binding protein 4 OS=Homo sapiens OX=9606 GN=GTPBP4 PE=1 SV=3	sp|Q9BZE4|GTPB4_HUMAN	74 kDa	0.998452	7	1	NA	20.2866	19.106	18.3872	21.8093	20.7071	20.1583	19.1176	23.0281	20.6068	19.07	22.1452	20.5262	20.2667	18.2971	22.4684	20.3454	19.7647	22.7079	20.5394	19.8406	22.7179	20.811	21.0375	19.1741	23.3584
Q16891	Q16891	450	TRUE	Empty	sp|Q16891|MIC60_HUMAN MICOS complex subunit MIC60 OS=Homo sapiens OX=9606 GN=IMMT PE=1 SV=1	sp|Q16891|MIC60_HUMAN	84 kDa	0.998406	7	1	NA	19.9167	18.4964	18.1562	21.5477	20.1895	19.4461	18.1422	22.5894	20.1844	19.3962	21.8425	20.0241	19.8773	17.9969	20.9649	19.3005	20.5196	20.9601	19.7308	18.3463	23.2056	20.4335	20.2247	18.2265	21.2172
Q9Y3T9	Q9Y3T9	451	TRUE	Empty	sp|Q9Y3T9|NOC2L_HUMAN Nucleolar complex protein 2 homolog OS=Homo sapiens OX=9606 GN=NOC2L PE=1 SV=4	sp|Q9Y3T9|NOC2L_HUMAN	85 kDa	0.998405	7	1	NA	20.4666	19.5505	18.9684	22.3061	20.8035	19.713	18.767	22.6346	20.3033	17.9101	21.3262	19.9173	20.2534	18.9984	21.6848	19.4581	19.8799	22.0622	20.162	20.1747	22.1991	20.5906	21.4402	19.8157	22.7502
Q92794	Q92794	452	TRUE	Empty	sp|Q92794|KAT6A_HUMAN Histone acetyltransferase KAT6A OS=Homo sapiens OX=9606 GN=KAT6A PE=1 SV=2	sp|Q92794|KAT6A_HUMAN	225 kDa	0.998268	7	0.86	NA	17.9588	18.0947	17.3657	19.9432	17.83	16.7702	15.9685	20.43	17.5765	15.9747	19.6068	18.9779	18.395	16.9604	19.8367	18.5738	17.6043	20.2562	18.684	17.7329	20.6076	18.1138	18.1065	17.1668	20.1916
P62136	P62136	453	TRUE	Empty	sp|P62136|PP1A_HUMAN Serine/threonine-protein phosphatase PP1-alpha catalytic subunit OS=Homo sapiens OX=9606 GN=PPP1CA PE=1 SV=1	sp|P62136|PP1A_HUMAN	38 kDa	0.998165	7	0.43	NA	21.4399	18.5427	18.3527	21.8021	20.3153	18.96	18.5417	21.95	19.8707	17.8592	21.3548	20.4099	19.6789	18.6094	21.6742	19.9607	20.0105	21.7736	20.3874	18.887	20.9503	20.4101	20.4254	18.7633	21.6881
Q8WYP5	Q8WYP5	454	TRUE	Empty	sp|Q8WYP5|ELYS_HUMAN Protein ELYS OS=Homo sapiens OX=9606 GN=AHCTF1 PE=1 SV=3	sp|Q8WYP5|ELYS_HUMAN	252 kDa	0.998046	7	1	NA	17.6024	16.9738	17.0698	15.6236	16.411	16.4034	16.4266	17.7663	14.2764	16.5358	15.2266	16.3097	16.5456	14.4982	15.8994	15.9071	15.5295	18.4845	17.3015	16.2473	18.72	16.0555	16.3105	13.9989	18.3292
P17066	P17066	455	TRUE	Empty	sp|P17066|HSP76_HUMAN Heat shock 70 kDa protein 6 OS=Homo sapiens OX=9606 GN=HSPA6 PE=1 SV=2	sp|P17066|HSP76_HUMAN	71 kDa	0.99796	7	0.29	NA	26.1361	24.4488	24.3312	27.8135	25.0467	24.3465	24.4643	27.8062	24.9569	24.0245	26.9893	24.826	24.7525	23.7513	26.751	24.7303	25.0439	27.0553	24.9212	24.1625	27.6494	25.6709	25.5497	24.5113	27.0145
Q86YP4	Q86YP4	456	TRUE	Empty	sp|Q86YP4|P66A_HUMAN Transcriptional repressor p66-alpha OS=Homo sapiens OX=9606 GN=GATAD2A PE=1 SV=1	sp|Q86YP4|P66A_HUMAN	68 kDa	0.997866	7	0.86	NA	19.4988	17.7457	16.9906	20.2837	18.1483	17.7138	17.5752	20.6519	18.6084	16.0448	18.984	18.5854	17.5241	16.3411	19.5866	17.636	18.1084	20.1197	18.0008	16.5798	20.4425	18.8873	18.7819	17.9152	20.031
P33993	P33993	457	TRUE	Empty	sp|P33993|MCM7_HUMAN DNA replication licensing factor MCM7 OS=Homo sapiens OX=9606 GN=MCM7 PE=1 SV=4	sp|P33993|MCM7_HUMAN	81 kDa	0.997828	7	1	NA	19.3056	18.5215	17.0056	20.6942	18.4129	17.6263	16.2066	20.574	18.2337	16.1859	19.5614	18.8547	18.3643	17.4853	20.5283	18.7558	18.3731	21.0589	18.1881	17.4309	20.4809	18.9354	19.5976	18.3558	20.9995
Q9NVR2	Q9NVR2	458	TRUE	Empty	sp|Q9NVR2|INT10_HUMAN Integrator complex subunit 10 OS=Homo sapiens OX=9606 GN=INTS10 PE=1 SV=2	sp|Q9NVR2|INT10_HUMAN	82 kDa	0.997723	7	1	NA	22.7875	22.1294	20.9046	21.617	21.3469	21.3719	20.0156	21.9895	20.9921	19.4514	20.2826	21.2709	21.2477	19.6498	20.3123	20.8193	20.921	20.7044	21.1938	19.9377	20.7563	21.8589	22.4385	20.5767	21.1556
Q9NV88	Q9NV88	459	TRUE	Empty	sp|Q9NV88|INT9_HUMAN Integrator complex subunit 9 OS=Homo sapiens OX=9606 GN=INTS9 PE=1 SV=2	sp|Q9NV88|INT9_HUMAN	74 kDa	0.99761	7	1	NA	22.2811	21.6135	20.4365	21.1916	21.3148	21.1467	19.2849	20.5648	21.2064	19.3545	19.4996	21.4392	21.1364	19.5323	20.1883	20.8569	20.7948	20.1584	21.3033	19.856	20.4785	21.7815	21.9405	20.3235	20.8809
Q14690	Q14690	461	TRUE	Empty	sp|Q14690|RRP5_HUMAN Protein RRP5 homolog OS=Homo sapiens OX=9606 GN=PDCD11 PE=1 SV=3	sp|Q14690|RRP5_HUMAN	209 kDa	0.997451	7	1	NA	20.2412	18.7915	18.7881	21.4514	19.1778	17.7988	17.8681	21.4295	19.2675	17.2477	20.6734	18.8206	19.0649	17.7151	20.6744	18.1681	18.6505	21.2423	19.6386	17.9926	22.0926	19.793	20.1648	18.7189	21.6394
Q9H9Y6	Q9H9Y6	462	TRUE	Empty	sp|Q9H9Y6|RPA2_HUMAN DNA-directed RNA polymerase I subunit RPA2 OS=Homo sapiens OX=9606 GN=POLR1B PE=1 SV=2	sp|Q9H9Y6|RPA2_HUMAN	128 kDa	0.997449	7	1	NA	22.3159	21.496	21.6273	24.5271	19.2939	19.6715	19.1534	22.8572	18.7818	17.6357	20.5469	18.923	20.024	18.6489	21.8796	19.3971	20.1315	22.691	20.1343	19.7254	23.7383	20.2583	21.5608	20.3025	23.1388
Q14126	Q14126	463	TRUE	Empty	sp|Q14126|DSG2_HUMAN Desmoglein-2 OS=Homo sapiens OX=9606 GN=DSG2 PE=1 SV=2	sp|Q14126|DSG2_HUMAN	122 kDa	0.997432	7	1	NA	19.4623	17.2571	15.1351	20.7158	20.0519	19.3336	18.115	22.7069	20.5465	18.8912	21.3771	19.5859	20.0792	17.3146	21.5951	19.1911	18.0703	21.3244	19.1508	18.462	20.5186	19.5952	19.6448	17.768	21.9223
Q9NR48	Q9NR48	465	TRUE	Empty	sp|Q9NR48|ASH1L_HUMAN Histone-lysine N-methyltransferase ASH1L OS=Homo sapiens OX=9606 GN=ASH1L PE=1 SV=2	sp|Q9NR48|ASH1L_HUMAN	333 kDa	0.997318	7	1	NA	18.984	16.6902	16.4493	21.3047	18.4243	16.7935	15.6851	21.4075	18.0749	15.6935	19.7019	18.0888	18.101	16.697	20.5126	18.4967	18.3877	20.8158	18.6408	17.3393	21.1537	18.9513	18.2147	17.2028	20.4544
O95696	O95696	466	TRUE	Empty	sp|O95696|BRD1_HUMAN Bromodomain-containing protein 1 OS=Homo sapiens OX=9606 GN=BRD1 PE=1 SV=1	sp|O95696|BRD1_HUMAN	120 kDa	0.997256	7	0.86	NA	19.0059	17.9869	17.5714	20.333	19.6272	18.6971	17.072	22.1734	19.1355	17.3665	20.8926	19.3829	18.9364	17.642	20.6882	18.4998	18.7124	21.2276	20.1077	18.7118	20.9313	19.2799	19.5655	18.385	21.2554
Q12830	Q12830	467	TRUE	Empty	sp|Q12830|BPTF_HUMAN Nucleosome-remodeling factor subunit BPTF OS=Homo sapiens OX=9606 GN=BPTF PE=1 SV=3	sp|Q12830|BPTF_HUMAN	338 kDa	0.997254	7	1	NA	18.2025	16.0314	16.0181	18.6978	17.7526	16.4989	14.729	19.5296	17.0625	12.0159	17.7042	16.6004	14.8787	14.2068	18.3182	16.506	15.3104	19.6613	18.4997	14.005	15.1493	15.8732	17.7825	15.5077	19.5284
P55198	P55198	468	TRUE	Empty	sp|P55198|AF17_HUMAN Protein AF-17 OS=Homo sapiens OX=9606 GN=MLLT6 PE=1 SV=3	sp|P55198|AF17_HUMAN	112 kDa	0.99993	6	1	NA	21.9061	19.824	19.6808	24.3111	21.5556	20.031	19.4615	24.5521	21.3431	20.1733	22.8051	22.6578	20.6786	20.1743	23.8685	21.5234	20.5921	23.8514	21.7077	20.1304	23.8797	21.8522	21.3261	19.8061	23.5694
P05388	P05388	469	TRUE	Empty	Group of sp|P05388|RLA0_HUMAN 60S acidic ribosomal protein P0 OS=Homo sapiens OX=9606 GN=RPLP0 PE=1 SV=1	sp|P05388|RLA0_HUMAN (+1)		0.999824	6	1	NA	24.4826	23.288	23.057	26.1343	23.6348	23.1284	22.4872	26.2702	23.4484	22.0527	25.3525	24.2197	23.8476	22.6721	25.0952	23.2806	23.1235	25.375	24.2342	23.0849	25.1646	24.1445	24.6542	22.9635	25.3354
Q8NHW5	Q8NHW5	469.2	TRUE	Empty	sp|Q8NHW5|RLA0L_HUMAN 60S acidic ribosomal protein P0-like OS=Homo sapiens OX=9606 GN=RPLP0P6 PE=5 SV=1	sp|Q8NHW5|RLA0L_HUMAN	34 kDa	0.999824	6	1	NA	24.4826	23.288	23.057	26.1343	23.6348	23.1284	22.4872	26.2702	23.4484	22.0527	25.3525	24.2197	23.8476	22.6721	25.0952	23.2806	23.1235	25.375	24.2342	23.0849	25.1646	24.1445	24.6542	22.9635	25.3354
Q86YZ3	Q86YZ3	470	TRUE	Empty	sp|Q86YZ3|HORN_HUMAN Hornerin OS=Homo sapiens OX=9606 GN=HRNR PE=1 SV=2	sp|Q86YZ3|HORN_HUMAN	282 kDa	0.999803	6	1	NA	20.7766	18.6719	17.8663	20.9014	17.9674	19.3766	17.8864	20.3382	19.1167	17.9302	23.1807	18.6717	18.0867	16.9737	21.033	25.8095	18.1221	21.7026	19.611	18.8628	21.7123	20.2365	20.1799	16.7755	20.6154
P19387	P19387	471	TRUE	Empty	sp|P19387|RPB3_HUMAN DNA-directed RNA polymerase II subunit RPB3 OS=Homo sapiens OX=9606 GN=POLR2C PE=1 SV=2	sp|P19387|RPB3_HUMAN	31 kDa	0.999794	6	1	NA	25.9213	25.7048	25.8941	25.9221	25.8068	25.5247	26.3981	25.7698	25.8202	25.6525	25.8976	25.4892	25.5582	25.9478	26.1822	25.6862	25.619	25.6094	25.6546	25.9937	26.2644	25.4937	25.4229	25.4458	25.5934
P51114	P51114	472	TRUE	Empty	sp|P51114|FXR1_HUMAN RNA-binding protein FXR1 OS=Homo sapiens OX=9606 GN=FXR1 PE=1 SV=3	sp|P51114|FXR1_HUMAN	70 kDa	0.999688	6	0.67	NA	18.7811	17.0205	17.0403	19.7393	19.0641	18.1446	17.8063	21.3373	19.2998	17.9015	21.3865	18.7028	18.6699	18.0889	20.8271	18.3423	17.5216	20.9527	19.6097	19.2726	21.188	19.0984	19.8234	18.1292	21.5585
Q9UMS4	Q9UMS4	473	TRUE	Empty	sp|Q9UMS4|PRP19_HUMAN Pre-mRNA-processing factor 19 OS=Homo sapiens OX=9606 GN=PRPF19 PE=1 SV=1	sp|Q9UMS4|PRP19_HUMAN	55 kDa	0.999667	6	1	NA	26.1336	21.2785	21.6978	25.9291	24.8032	20.7799	21.0436	26.129	24.7912	20.2031	25.3733	25.1285	21.8007	21.5037	26.1672	25.047	21.6041	26.1891	24.9642	21.8374	26.1023	25.6908	23.2203	22.2734	26.966
P39023	P39023	474	TRUE	Empty	sp|P39023|RL3_HUMAN 60S ribosomal protein L3 OS=Homo sapiens OX=9606 GN=RPL3 PE=1 SV=2	sp|P39023|RL3_HUMAN	46 kDa	0.999665	6	0.83	NA	24.2817	23.297	23.1998	26.0988	23.3401	23.1057	22.9036	26.0705	23.2826	22.3375	25.2344	24.1456	23.942	22.8642	25.3906	23.1928	23.5543	25.5669	24.3388	23.3217	26.3264	24.3076	24.6404	22.9228	25.3816
Q9Y5S9	Q9Y5S9	475	TRUE	Empty	sp|Q9Y5S9|RBM8A_HUMAN RNA-binding protein 8A OS=Homo sapiens OX=9606 GN=RBM8A PE=1 SV=1	sp|Q9Y5S9|RBM8A_HUMAN	20 kDa	0.999657	6	1	NA	26.2015	23.4878	23.5398	27.0284	25.6808	23.3655	23.5077	27.0664	25.8214	23.0111	26.8308	26.1474	24.243	23.591	27.2001	25.8408	24.0391	27.1159	25.9653	23.9675	27.5369	26.3212	25.4337	24.2389	27.6512
Q12905	Q12905	476	TRUE	Empty	sp|Q12905|ILF2_HUMAN Interleukin enhancer-binding factor 2 OS=Homo sapiens OX=9606 GN=ILF2 PE=1 SV=2	sp|Q12905|ILF2_HUMAN	43 kDa	0.999625	6	1	NA	24.4634	21.8522	21.7813	24.9537	24.1116	22.239	21.5328	25.6288	24.0956	21.6386	24.7241	23.6713	22.3686	21.5794	24.553	23.2781	22.0498	24.4682	23.4297	21.8142	24.188	23.8435	23.2667	21.8815	24.9741
P62753	P62753	477	TRUE	Empty	sp|P62753|RS6_HUMAN 40S ribosomal protein S6 OS=Homo sapiens OX=9606 GN=RPS6 PE=1 SV=1	sp|P62753|RS6_HUMAN	29 kDa	0.999603	6	1	NA	26.2499	25.1036	24.941	27.9443	26.0957	25.3923	25.4848	28.5129	25.9403	24.7271	27.8334	26.2066	25.9047	25.0487	27.5925	25.93	26.1648	28.3046	26.889	25.9018	28.4777	26.8824	26.9768	25.8229	28.3242
Q68D10	Q68D10	478	TRUE	Empty	sp|Q68D10|SPT2_HUMAN Protein SPT2 homolog OS=Homo sapiens OX=9606 GN=SPTY2D1 PE=1 SV=3	sp|Q68D10|SPT2_HUMAN	76 kDa	0.999585	6	1	NA	21.497	18.8737	17.9212	20.9994	21.5647	18.5627	17.3889	20.4466	22.0234	17.373	20.0546	22.4956	19.1771	17.6485	20.4602	21.7159	18.4599	20.3161	22.4747	17.4196	20.176	22.2295	19.9062	18.6083	20.9114
Q07666	Q07666	479	TRUE	Empty	sp|Q07666|KHDR1_HUMAN KH domain-containing, RNA-binding, signal transduction-associated protein 1 OS=Homo sapiens OX=9606 GN=KHDRBS1 PE=1 SV=1	sp|Q07666|KHDR1_HUMAN	48 kDa	0.999578	6	1	NA	24.6319	21.6306	21.0623	24.7007	23.6452	21.324	21.4612	25.1026	23.4234	20.4691	24.0428	23.5325	21.4311	20.8143	24.1609	22.9216	21.3572	23.9664	23.0975	20.7076	24.1941	23.2829	22.359	21.0023	24.4469
O60231	O60231	480	TRUE	Empty	sp|O60231|DHX16_HUMAN Pre-mRNA-splicing factor ATP-dependent RNA helicase DHX16 OS=Homo sapiens OX=9606 GN=DHX16 PE=1 SV=2	sp|O60231|DHX16_HUMAN	119 kDa	0.999559	6	1	NA	22.3527	19.0891	18.2127	20.9227	20.6301	18.5813	16.5022	22.268	20.4698	17.5536	20.258	21.3681	15.1123	15.0603	21.4606	21.0341	15.6863	21.9778	21.4728	17.8544	21.6763	21.9772	17.5743	16.4753	22.3159
Q96CB8	Q96CB8	481	TRUE	Empty	sp|Q96CB8|INT12_HUMAN Integrator complex subunit 12 OS=Homo sapiens OX=9606 GN=INTS12 PE=1 SV=1	sp|Q96CB8|INT12_HUMAN	49 kDa	0.999536	6	1	NA	22.7401	22.0062	21.1576	22.4901	21.672	21.5589	20.8323	22.3745	21.8101	20.3842	21.5146	21.7413	21.5636	20.4066	21.9681	21.4362	21.5797	22.2839	21.809	20.3873	22.4706	22.2788	22.1423	20.9656	22.0978
Q13263	Q13263	482	TRUE	Empty	sp|Q13263|TIF1B_HUMAN Transcription intermediary factor 1-beta OS=Homo sapiens OX=9606 GN=TRIM28 PE=1 SV=5	sp|Q13263|TIF1B_HUMAN	89 kDa	0.999502	6	1	NA	20.5759	19.0599	18.7638	22.3536	20.5971	18.3744	18.8742	22.7437	20.4727	18.3572	22.195	20.6539	19.3041	18.8215	22.3539	20.3699	18.8207	22.4116	20.7799	19.5531	21.7666	20.8759	20.8657	19.8526	22.8794
Q6UN15	Q6UN15	483	TRUE	Empty	sp|Q6UN15|FIP1_HUMAN Pre-mRNA 3'-end-processing factor FIP1 OS=Homo sapiens OX=9606 GN=FIP1L1 PE=1 SV=1	sp|Q6UN15|FIP1_HUMAN	67 kDa	0.999496	6	1	NA	26.4354	22.2162	22.0921	25.7241	21.2766	20.3012	19.7078	23.6253	20.7571	18.3594	21.8324	21.1953	20.8275	20.0907	23.499	20.257	20.5719	23.2097	21.3007	20.5079	23.9789	21.5074	21.9015	20.8495	23.9678
P35226	P35226	484	TRUE	Empty	sp|P35226|BMI1_HUMAN Polycomb complex protein BMI-1 OS=Homo sapiens OX=9606 GN=BMI1 PE=1 SV=2	sp|P35226|BMI1_HUMAN	37 kDa	0.999461	6	0.83	NA	24.7439	23.5511	23.0133	27.0835	24.37	23.4908	23.0346	27.0359	23.6316	22.4862	25.7357	24.4513	24.1682	22.738	25.9269	24.6685	24.6288	27.1208	24.716	23.3708	27.317	25.0641	24.6445	23.5155	26.296
P68363	P68363	485	TRUE	Empty	Group of sp|P68363|TBA1B_HUMAN Tubulin alpha-1B chain OS=Homo sapiens OX=9606 GN=TUBA1B PE=1 SV=1	sp|P68363|TBA1B_HUMAN (+2)		0.999455	6	1	NA	21.53	19.8601	19.3745	23.0521	21.2799	20.1321	19.9116	24.1732	20.9795	19.1363	23.2766	21.798	21.4148	19.9396	24.0455	21.5521	21.1524	22.6893	21.504	20.4348	21.9624	21.3185	21.4505	19.6021	23.5217
Q9BQE3	Q9BQE3	485.2	TRUE	Empty	sp|Q9BQE3|TBA1C_HUMAN Tubulin alpha-1C chain OS=Homo sapiens OX=9606 GN=TUBA1C PE=1 SV=1	sp|Q9BQE3|TBA1C_HUMAN	50 kDa	0.999455	6	1	NA	21.53	19.8601	19.3745	23.0521	21.2799	20.1321	19.9116	24.1732	20.9795	19.1363	23.2766	21.798	21.4148	19.9396	24.0455	21.5521	21.1524	22.6893	21.504	20.4348	21.9624	21.3185	21.4505	19.6021	23.5217
Q71U36	Q71U36	485.3	TRUE	Empty	sp|Q71U36|TBA1A_HUMAN Tubulin alpha-1A chain OS=Homo sapiens OX=9606 GN=TUBA1A PE=1 SV=1	sp|Q71U36|TBA1A_HUMAN	50 kDa	0.999455	6	1	NA	21.53	19.8601	19.3745	23.0521	21.2799	20.1321	19.9116	24.1732	20.9795	19.1363	23.2766	21.798	21.4148	19.9396	24.0455	21.5521	21.1524	22.6893	21.504	20.4348	21.9624	21.3185	21.4505	19.6021	23.5217
Q5SY16	Q5SY16	486	TRUE	Empty	sp|Q5SY16|NOL9_HUMAN Polynucleotide 5'-hydroxyl-kinase NOL9 OS=Homo sapiens OX=9606 GN=NOL9 PE=1 SV=1	sp|Q5SY16|NOL9_HUMAN	79 kDa	0.999427	6	1	NA	22.1315	20.6949	20.8852	23.4106	22.2062	20.8037	20.2332	24.2279	21.5439	18.6556	23.3561	21.2123	20.7616	20.6028	23.4205	21.0418	20.1	22.9126	20.8939	21.159	22.2696	21.1582	22.877	20.8012	24.0943
Q12857	Q12857	487	TRUE	Empty	sp|Q12857|NFIA_HUMAN Nuclear factor 1 A-type OS=Homo sapiens OX=9606 GN=NFIA PE=1 SV=2	sp|Q12857|NFIA_HUMAN	56 kDa	0.999423	6	0.5	NA	23.3264	20.8067	21.0918	24.4885	21.6626	21.3467	21.7866	24.5967	21.5072	20.7996	23.0042	21.3824	21.2958	20.4924	23.5522	21.4161	21.4021	23.5441	21.2014	20.5666	23.8694	22.0979	22.2906	21.3955	23.3485
P08590	P08590	488	TRUE	Empty	sp|P08590|MYL3_HUMAN Myosin light chain 3 OS=Homo sapiens OX=9606 GN=MYL3 PE=1 SV=3	sp|P08590|MYL3_HUMAN	22 kDa	0.999414	6	0.83	NA	24.2067	19.2049	20.3502	23.8318	19.4296	19.1829	16.8829	19.5499	18.3897	19.8136	22.3938	18.9444	19.4862	16.8867	20.0645	17.9278	16.3436	21.6611	18.5045	15.5853	20.7859	19.5968	21.9971	16.9388	20.1261
O75494	O75494	489	TRUE	Empty	sp|O75494|SRS10_HUMAN Serine/arginine-rich splicing factor 10 OS=Homo sapiens OX=9606 GN=SRSF10 PE=1 SV=1	sp|O75494|SRS10_HUMAN	31 kDa	0.999397	6	1	NA	25.2106	23.3326	23.3147	26.3061	24.4519	23.0406	22.7392	26.3829	24.5775	22.3765	25.7851	24.6027	23.5985	22.9408	26.0212	24.2035	23.3786	26.1062	24.5853	23.5663	26.2453	25.0787	25.0826	24.0649	27.0952
Q13185	Q13185	490	TRUE	Empty	sp|Q13185|CBX3_HUMAN Chromobox protein homolog 3 OS=Homo sapiens OX=9606 GN=CBX3 PE=1 SV=4	sp|Q13185|CBX3_HUMAN	21 kDa	0.999389	6	0.83	NA	25.1052	24.0935	24.1006	26.9859	24.8182	24.1255	23.816	27.4251	24.5705	23.2985	26.49	25.0457	24.5917	23.576	26.7818	24.5685	24.76	27.252	25.1342	24.1597	27.7946	25.6614	25.3633	24.4386	27.5972
Q99929	Q99929	491	TRUE	Empty	sp|Q99929|ASCL2_HUMAN Achaete-scute homolog 2 OS=Homo sapiens OX=9606 GN=ASCL2 PE=1 SV=2	sp|Q99929|ASCL2_HUMAN	20 kDa	0.99934	6	1	NA	21.2027	18.4013	18.2435	23.2392	19.404	18.4196	17.9159	22.532	19.5167	17.8568	21.4285	20.6572	20.6478	19.8398	22.6072	20.5259	20.2303	22.7322	20.3926	19.3073	23.0418	20.2562	20.1205	18.7112	21.8788
Q13427	Q13427	492	TRUE	Empty	sp|Q13427|PPIG_HUMAN Peptidyl-prolyl cis-trans isomerase G OS=Homo sapiens OX=9606 GN=PPIG PE=1 SV=2	sp|Q13427|PPIG_HUMAN	89 kDa	0.999331	6	1	NA	22.9845	20.9336	20.5306	23.8668	22.362	20.5859	19.5903	24.1798	21.9009	18.9882	22.5024	22.5415	21.182	20.4594	23.7316	22.3013	21.8844	24.2945	22.4542	21.2182	25.0108	23.6705	23.5046	22.4407	25.4792
Q9BSI4	Q9BSI4	493	TRUE	Empty	sp|Q9BSI4|TINF2_HUMAN TERF1-interacting nuclear factor 2 OS=Homo sapiens OX=9606 GN=TINF2 PE=1 SV=1	sp|Q9BSI4|TINF2_HUMAN	50 kDa	0.99932	6	1	NA	22.892	20.5894	20.7953	24.1141	21.4999	20.6792	20.6736	24.0403	21.3021	20.3639	23.2288	21.3835	21.1394	20.1224	23.4958	21.272	21.2562	23.7057	20.8348	19.7844	23.5124	21.5432	21.5668	20.2583	23.4115
Q96QT6	Q96QT6	494	TRUE	Empty	sp|Q96QT6|PHF12_HUMAN PHD finger protein 12 OS=Homo sapiens OX=9606 GN=PHF12 PE=1 SV=2	sp|Q96QT6|PHF12_HUMAN	110 kDa	0.999285	6	1	NA	21.4227	18.0752	18.2867	21.1694	19.3811	18.8016	17.9974	21.5904	19.799	17.4261	21.212	18.8217	18.6051	18.8674	21.3877	19.1969	17.8544	21.6548	19.1632	18.3689	21.5782	19.7851	20.461	17.9357	22.0917
Q9ULR0	Q9ULR0	495	TRUE	Empty	sp|Q9ULR0|ISY1_HUMAN Pre-mRNA-splicing factor ISY1 homolog OS=Homo sapiens OX=9606 GN=ISY1 PE=1 SV=3	sp|Q9ULR0|ISY1_HUMAN	33 kDa	0.999265	6	1	NA	23.6146	19.1505	19.1465	23.139	22.2128	18.8274	18.4045	23.2049	22.5925	17.8504	22.8235	22.8652	20.1235	19.4483	23.6102	22.7381	19.192	23.7332	22.6308	19.6814	23.6483	23.5538	20.4522	19.9226	24.2213
Q96J01	Q96J01	496	TRUE	Empty	sp|Q96J01|THOC3_HUMAN THO complex subunit 3 OS=Homo sapiens OX=9606 GN=THOC3 PE=1 SV=1	sp|Q96J01|THOC3_HUMAN	39 kDa	0.999247	6	1	NA	22.6679	21.0401	20.9197	23.9058	21.8382	20.4354	19.8303	24.1917	22.0213	19.6694	23.3005	22.4454	20.6578	20.2523	23.8877	21.7459	20.2233	23.794	22.1097	20.3727	24.2239	23.1563	22.3298	21.8259	24.9407
O15294	O15294	497	TRUE	Empty	sp|O15294|OGT1_HUMAN UDP-N-acetylglucosamine--peptide N-acetylglucosaminyltransferase 110 kDa subunit OS=Homo sapiens OX=9606 GN=OGT PE=1 SV=3	sp|O15294|OGT1_HUMAN	117 kDa	0.999243	6	1	NA	21.1194	18.5833	18.5424	21.516	19.9597	18.7135	18.2067	22.1027	19.6165	17.2911	21.0387	20.2662	19.0807	18.4798	21.9372	20.0303	18.9607	22.5843	20.225	18.4645	22.0196	19.6944	20.2423	18.3145	21.7786
Q96ST2	Q96ST2	498	TRUE	Empty	sp|Q96ST2|IWS1_HUMAN Protein IWS1 homolog OS=Homo sapiens OX=9606 GN=IWS1 PE=1 SV=2	sp|Q96ST2|IWS1_HUMAN	92 kDa	0.999182	6	1	NA	24.5129	21.4451	21.759	24.7344	24.1482	21.1847	21.2078	24.9973	24.4229	20.7573	24.5369	24.9141	21.5693	21.6361	24.9111	24.2768	21.1227	24.3343	24.7735	21.6745	24.4877	24.2649	22.3407	21.7837	25.0175
Q9H967	Q9H967	499	TRUE	Empty	sp|Q9H967|WDR76_HUMAN WD repeat-containing protein 76 OS=Homo sapiens OX=9606 GN=WDR76 PE=1 SV=2	sp|Q9H967|WDR76_HUMAN	70 kDa	0.999176	6	1	NA	19.5163	18.5538	18.2703	21.3204	19.463	18.6912	17.5173	22.0127	19.3998	17.3802	21.1382	20.4398	19.6784	18.5219	21.8046	20.2091	19.9331	22.3841	20.8503	19.4661	22.5826	19.3881	19.4213	18.3234	21.3797
P38432	P38432	500	TRUE	Empty	sp|P38432|COIL_HUMAN Coilin OS=Homo sapiens OX=9606 GN=COIL PE=1 SV=1	sp|P38432|COIL_HUMAN	63 kDa	0.999127	6	1	NA	23.0958	19.5144	19.1084	23.6638	22.4395	19.09	18.9923	23.1653	22.117	18.416	22.0126	23.3855	19.6686	18.9224	23.3547	23.162	19.5261	23.3189	23.196	19.7776	24.0843	23.0036	20.5679	19.3419	23.808
Q12899	Q12899	501	TRUE	Empty	sp|Q12899|TRI26_HUMAN Tripartite motif-containing protein 26 OS=Homo sapiens OX=9606 GN=TRIM26 PE=1 SV=1	sp|Q12899|TRI26_HUMAN	62 kDa	0.999125	6	1	NA	17.9663	18.627	18.1176	21.04	20.896	17.6059	18.3243	21.4024	18.1105	17.1106	20.9053	19.6226	19.788	19.0818	21.7547	18.9987	19.4978	21.6734	19.7861	19.482	21.0039	19.0976	20.5296	19.1886	21.4898
Q15365	Q15365	502	TRUE	Empty	sp|Q15365|PCBP1_HUMAN Poly(rC)-binding protein 1 OS=Homo sapiens OX=9606 GN=PCBP1 PE=1 SV=2	sp|Q15365|PCBP1_HUMAN	37 kDa	0.999107	6	1	NA	24.5851	22.1926	21.9844	25.3414	23.5937	22.0906	22.1392	25.6985	23.5858	21.5131	24.8911	23.3931	22.2411	21.5447	24.818	23.3424	22.5576	25.1332	23.703	22.2692	25.3066	23.9717	23.7332	22.8538	25.8568
P14678	P14678	503	TRUE	Empty	Group of sp|P14678|RSMB_HUMAN Small nuclear ribonucleoprotein-associated proteins B and B' OS=Homo sapiens OX=9606 GN=SNRPB PE=1 SV=2	sp|P14678|RSMB_HUMAN (+1)		0.999096	6	1	NA	25.7022	22.3552	22.5325	26.0688	24.5326	22.021	21.788	26.0073	24.4092	21.5646	25.0731	24.7385	22.4337	21.6797	25.3045	24.4233	22.4985	25.4904	24.5038	22.0009	25.6482	25.1265	23.8246	22.6765	26.1102
P63162	P63162	503.2	TRUE	Empty	sp|P63162|RSMN_HUMAN Small nuclear ribonucleoprotein-associated protein N OS=Homo sapiens OX=9606 GN=SNRPN PE=1 SV=1	sp|P63162|RSMN_HUMAN	25 kDa	0.999096	6	1	NA	25.7022	22.3552	22.5325	26.0688	24.5326	22.021	21.788	26.0073	24.4092	21.5646	25.0731	24.7385	22.4337	21.6797	25.3045	24.4233	22.4985	25.4904	24.5038	22.0009	25.6482	25.1265	23.8246	22.6765	26.1102
Q9UKL0	Q9UKL0	504	TRUE	Empty	sp|Q9UKL0|RCOR1_HUMAN REST corepressor 1 OS=Homo sapiens OX=9606 GN=RCOR1 PE=1 SV=2	sp|Q9UKL0|RCOR1_HUMAN	53 kDa	0.999093	6	0.67	NA	22.5297	20.0633	20.0279	23.2044	21.6716	19.7944	19.5658	23.841	21.0166	18.1721	23.0962	20.5392	19.5933	18.9933	22.9078	20.9407	18.8529	22.5619	20.6449	19.6341	21.9139	20.98	21.3731	19.5465	23.6312
Q2TAY7	Q2TAY7	505	TRUE	Empty	sp|Q2TAY7|SMU1_HUMAN WD40 repeat-containing protein SMU1 OS=Homo sapiens OX=9606 GN=SMU1 PE=1 SV=2	sp|Q2TAY7|SMU1_HUMAN	58 kDa	0.999091	6	1	NA	23.8427	19.1911	18.6516	23.5357	22.437	18.5074	17.5931	23.5825	22.124	15.8829	22.8737	22.7832	19.1162	18.1498	23.3452	22.302	18.4894	23.4093	22.5404	18.8814	23.5676	23.3232	20.5357	19.2841	24.6735
A5A3E0	A5A3E0	506	TRUE	Empty	sp|A5A3E0|POTEF_HUMAN POTE ankyrin domain family member F OS=Homo sapiens OX=9606 GN=POTEF PE=1 SV=2	sp|A5A3E0|POTEF_HUMAN	121 kDa	0.999085	6	0.17	NA	23.5426	22.1268	21.3455	24.8216	22.7958	22.4338	21.6281	25.4573	22.472	21.5636	24.6966	22.2793	22.7722	21.4166	24.4356	22.5413	22.421	25.0902	22.3797	21.6303	24.0389	22.3831	23.1548	21.5147	24.6396
O43172	O43172	507	TRUE	Empty	sp|O43172|PRP4_HUMAN U4/U6 small nuclear ribonucleoprotein Prp4 OS=Homo sapiens OX=9606 GN=PRPF4 PE=1 SV=2	sp|O43172|PRP4_HUMAN	58 kDa	0.99906	6	1	NA	21.7256	17.4123	16.951	20.7371	20.4493	17.0718	17.1434	21.7904	20.0077	17.187	21.0884	21.0097	18.2174	17.6038	22.0077	20.9045	16.8359	21.5301	20.7586	18.4734	22.239	21.1875	19.4255	18.4962	22.7043
Q8IWX8	Q8IWX8	508	TRUE	Empty	sp|Q8IWX8|CHERP_HUMAN Calcium homeostasis endoplasmic reticulum protein OS=Homo sapiens OX=9606 GN=CHERP PE=1 SV=3	sp|Q8IWX8|CHERP_HUMAN	104 kDa	0.999055	6	1	NA	22.8575	18.4451	18.7565	22.6299	21.7694	18.8828	18.6505	22.9796	21.4698	17.7887	22.2581	21.9818	18.9826	18.704	22.7587	21.3325	18.8035	22.4664	21.924	18.8461	22.5778	21.7722	20.204	18.7149	23.1469
P22626	P22626	509	TRUE	Empty	sp|P22626|ROA2_HUMAN Heterogeneous nuclear ribonucleoproteins A2/B1 OS=Homo sapiens OX=9606 GN=HNRNPA2B1 PE=1 SV=2	sp|P22626|ROA2_HUMAN	37 kDa	0.999031	6	1	NA	22.4221	19.6514	20.2454	22.6861	21.5337	19.7744	19.802	22.7132	22.057	20.1332	22.5746	22.0956	20.4017	20.3701	22.8822	20.9943	18.7232	21.8005	21.7616	21.0784	23.4734	22.255	20.9727	20.6543	23.2403
O00422	O00422	510	TRUE	Empty	sp|O00422|SAP18_HUMAN Histone deacetylase complex subunit SAP18 OS=Homo sapiens OX=9606 GN=SAP18 PE=1 SV=1	sp|O00422|SAP18_HUMAN	18 kDa	0.999011	6	1	NA	26.5017	24.1056	24.311	27.4021	25.426	24.2504	23.6614	27.7242	25.7511	23.7883	26.8459	26.2249	25.086	24.3877	27.6536	25.814	25.0667	27.6891	26.2015	24.4434	28.6936	26.5957	26.2476	24.9338	27.9377
P50402	P50402	511	TRUE	Empty	sp|P50402|EMD_HUMAN Emerin OS=Homo sapiens OX=9606 GN=EMD PE=1 SV=1	sp|P50402|EMD_HUMAN	29 kDa	0.99897	6	1	NA	21.7086	20.2997	20.2493	23.5381	21.1606	20.7264	20.5705	24.0205	21.3454	20.1221	23.0348	20.9303	20.7954	19.7279	22.7496	20.7508	20.9966	23.1196	21.1986	20.3481	23.7502	21.6258	21.6787	20.2774	22.8065
P62249	P62249	512	TRUE	Empty	sp|P62249|RS16_HUMAN 40S ribosomal protein S16 OS=Homo sapiens OX=9606 GN=RPS16 PE=1 SV=2	sp|P62249|RS16_HUMAN	16 kDa	0.998942	6	1	NA	25.4096	24.6141	24.4547	27.5767	25.4126	24.876	23.587	28.0919	25.3389	24.3555	27.3106	25.7427	25.6722	24.7619	27.2008	25.2801	25.8668	27.811	26.4803	25.4601	27.3608	25.6109	26.3978	24.957	27.544
Q13595	Q13595	513	TRUE	Empty	sp|Q13595|TRA2A_HUMAN Transformer-2 protein homolog alpha OS=Homo sapiens OX=9606 GN=TRA2A PE=1 SV=1	sp|Q13595|TRA2A_HUMAN	33 kDa	0.998941	6	0.83	NA	25.6588	23.1819	23.458	26.3234	25.2928	23.3325	22.863	26.7955	25.2459	22.4998	26.5194	25.0746	23.364	23.1645	26.4923	24.8874	23.3716	26.0751	25.0134	23.779	26.681	25.2873	25.0499	23.8209	27.2996
P10412	P10412	514	TRUE	Empty	Group of sp|P10412|H14_HUMAN Histone H1.4 OS=Homo sapiens OX=9606 GN=H1-4 PE=1 SV=2	sp|P10412|H14_HUMAN (+2)		0.998922	6	1	NA	28.2154	27.0557	26.7975	30.0624	27.8295	27.384	27.4393	30.6203	27.4221	26.3731	29.3709	27.4223	27.7406	26.483	29.4576	27.0219	27.5488	29.7595	28.5471	27.5463	30.7825	28.5425	28.7524	27.3946	30.1217
P16402	P16402	514.2	TRUE	Empty	sp|P16402|H13_HUMAN Histone H1.3 OS=Homo sapiens OX=9606 GN=H1-3 PE=1 SV=2	sp|P16402|H13_HUMAN	22 kDa	0.998922	6	1	NA	28.2154	27.0557	26.7975	30.0624	27.8295	27.384	27.4393	30.6203	27.4221	26.3731	29.3709	27.4223	27.7406	26.483	29.4576	27.0219	27.5488	29.7595	28.5471	27.5463	30.7825	28.5425	28.7524	27.3946	30.1217
P16403	P16403	514.3	TRUE	Empty	sp|P16403|H12_HUMAN Histone H1.2 OS=Homo sapiens OX=9606 GN=H1-2 PE=1 SV=2	sp|P16403|H12_HUMAN	21 kDa	0.998922	6	1	NA	28.2154	27.0557	26.7975	30.0624	27.8295	27.384	27.4393	30.6203	27.4221	26.3731	29.3709	27.4223	27.7406	26.483	29.4576	27.0219	27.5488	29.7595	28.5471	27.5463	30.7825	28.5425	28.7524	27.3946	30.1217
P04075	P04075	515	TRUE	Empty	sp|P04075|ALDOA_HUMAN Fructose-bisphosphate aldolase A OS=Homo sapiens OX=9606 GN=ALDOA PE=1 SV=2	sp|P04075|ALDOA_HUMAN	39 kDa	0.998903	6	1	NA	24.3213	20.1951	21.5184	23.9866	20.0401	19.9026	19.0125	20.1133	19.0246	21.0499	21.7045	19.3911	19.9046	17.7205	21.8976	18.8583	18.3054	21.8795	19.2789	16.9276	20.2585	20.2904	22.324	17.5172	21.0203
Q9ULK4	Q9ULK4	516	TRUE	Empty	sp|Q9ULK4|MED23_HUMAN Mediator of RNA polymerase II transcription subunit 23 OS=Homo sapiens OX=9606 GN=MED23 PE=1 SV=2	sp|Q9ULK4|MED23_HUMAN	156 kDa	0.998886	6	1	NA	23.9227	20.8522	20.5412	21.0368	21.2877	20.7013	20.2929	21.8003	20.4557	19.8816	20.8703	20.9427	20.9435	19.9767	21.1897	20.8094	20.7583	21.717	20.9016	20.377	20.9567	21.2334	21.7654	20.6662	21.6471
Q14157	Q14157	517	TRUE	Empty	sp|Q14157|UBP2L_HUMAN Ubiquitin-associated protein 2-like OS=Homo sapiens OX=9606 GN=UBAP2L PE=1 SV=2	sp|Q14157|UBP2L_HUMAN	115 kDa	0.998878	6	1	NA	20.3878	19.5101	18.9042	22.3219	19.4418	19.5495	18.7179	22.8274	20.0428	18.911	21.9122	20.3099	19.3786	18.882	21.1889	19.9469	19.943	21.4226	20.6267	19.3194	22.2962	20.6243	20.2134	18.9533	21.8545
Q12788	Q12788	518	TRUE	Empty	sp|Q12788|TBL3_HUMAN Transducin beta-like protein 3 OS=Homo sapiens OX=9606 GN=TBL3 PE=1 SV=2	sp|Q12788|TBL3_HUMAN	89 kDa	0.998784	6	1	NA	21.5018	20.8163	20.6486	22.3752	21.613	20.0582	20.6363	24.3749	20.7739	19.9581	23.0761	21.694	21.2018	20.6627	22.8777	21.1565	21.5924	23.7116	21.5509	21.5944	24.1003	22.0574	22.2844	20.8981	23.4808
Q03188	Q03188	519	TRUE	Empty	sp|Q03188|CENPC_HUMAN Centromere protein C OS=Homo sapiens OX=9606 GN=CENPC PE=1 SV=2	sp|Q03188|CENPC_HUMAN	107 kDa	0.998781	6	1	NA	19.2478	17.1273	16.6743	20.0427	18.4109	17.1832	17.1044	20.1171	19.0084	17.1829	20.2516	18.4982	18.1149	16.7177	20.0761	18.0323	18.9346	20.5274	18.4008	17.9988	21.459	19.8053	19.4661	18.5781	21.4121
Q86YV5	Q86YV5	520	TRUE	Empty	sp|Q86YV5|PRAG1_HUMAN Inactive tyrosine-protein kinase PRAG1 OS=Homo sapiens OX=9606 GN=PRAG1 PE=1 SV=4	sp|Q86YV5|PRAG1_HUMAN	150 kDa	0.99876	6	1	NA	20.201	18.9829	18.772	21.8244	18.4881	19.1746	18.4391	21.9637	18.42	18.5982	20.8357	18.7517	19.5479	18.6278	20.7469	18.049	19.6694	21.2455	18.5793	18.3923	20.8984	17.7655	19.7127	18.3166	19.9037
Q13330	Q13330	521	TRUE	Empty	sp|Q13330|MTA1_HUMAN Metastasis-associated protein MTA1 OS=Homo sapiens OX=9606 GN=MTA1 PE=1 SV=2	sp|Q13330|MTA1_HUMAN	81 kDa	0.99876	6	0.83	NA	19.3786	18.0478	17.3848	20.1441	18.8964	17.7217	19.3716	21.3727	18.8306	16.6441	20.306	19.0191	18.1976	16.8633	20.0516	18.4162	17.6854	20.8338	18.3411	17.7337	19.4272	18.6349	20.0323	17.9513	21.4251
Q96I25	Q96I25	522	TRUE	Empty	sp|Q96I25|SPF45_HUMAN Splicing factor 45 OS=Homo sapiens OX=9606 GN=RBM17 PE=1 SV=1	sp|Q96I25|SPF45_HUMAN	45 kDa	0.998722	6	1	NA	23.1052	19.2438	19.347	23.2799	22.0623	19.498	18.9748	23.5842	21.8247	18.3829	22.4935	22.4797	19.4931	18.8496	22.7887	21.6962	19.4261	22.6906	22.1896	19.3605	23.237	22.1768	21.6468	19.4376	23.3558
P62140	P62140	523	TRUE	Empty	sp|P62140|PP1B_HUMAN Serine/threonine-protein phosphatase PP1-beta catalytic subunit OS=Homo sapiens OX=9606 GN=PPP1CB PE=1 SV=3	sp|P62140|PP1B_HUMAN	37 kDa	0.998696	6	0.33	NA	19.8268	16.5314	16.2925	19.9704	18.8017	17.1924	16.8993	20.5546	19.0069	16.5039	19.5051	18.945	17.8561	17.0481	20.5171	17.7832	17.6911	20.4727	18.5919	17.8951	21.1624	18.6366	18.8493	17.6849	20.7699
Q9Y2W2	Q9Y2W2	524	TRUE	Empty	sp|Q9Y2W2|WBP11_HUMAN WW domain-binding protein 11 OS=Homo sapiens OX=9606 GN=WBP11 PE=1 SV=1	sp|Q9Y2W2|WBP11_HUMAN	70 kDa	0.998674	6	1	NA	22.9074	18.3385	17.7043	22.74	21.1941	18.5463	17.1956	22.1281	21.43	16.6682	22.0701	21.6597	20.1719	18.4621	22.1209	21.0437	20.1918	22.2678	21.2759	18.2888	23.3266	22.0478	19.6783	19.6377	23.0008
P27816	P27816	525	TRUE	Empty	sp|P27816|MAP4_HUMAN Microtubule-associated protein 4 OS=Homo sapiens OX=9606 GN=MAP4 PE=1 SV=3	sp|P27816|MAP4_HUMAN	121 kDa	0.998613	6	1	NA	23.3085	20.0533	19.8351	22.4686	18.1697	18.7287	19.0166	21.7148	17.694	18.4553	20.2951	18.3403	19.2829	18.3348	20.4229	18.0499	18.9409	20.3496	18.263	18.3644	21.0833	18.8381	19.6566	18.8185	20.4785
P34931	P34931	526	TRUE	Empty	sp|P34931|HS71L_HUMAN Heat shock 70 kDa protein 1-like OS=Homo sapiens OX=9606 GN=HSPA1L PE=1 SV=2	sp|P34931|HS71L_HUMAN	70 kDa	0.998605	6	0.17	NA	22.1392	21.0057	20.7522	23.9325	20.6025	20.129	20.0633	23.5441	20.676	19.797	23.1188	21.7264	21.4246	20.423	23.1993	21.3572	21.5354	23.7539	21.8213	20.5903	23.4015	21.9023	21.5367	20.6135	23.3511
Q9P2M7	Q9P2M7	527	TRUE	Empty	sp|Q9P2M7|CING_HUMAN Cingulin OS=Homo sapiens OX=9606 GN=CGN PE=1 SV=3	sp|Q9P2M7|CING_HUMAN	137 kDa	0.998562	6	1	NA	17.607	16.4902	13.6378	15.4982	18.2044	16.7398	18.1982	20.0717	17.8597	16.2186	19.5821	17.1297	17.6555	16.1761	19.4582	18.3691	17.6432	20.1259	18.7209	16.7406	20.9451	17.4963	17.7399	16.3193	19.0231
P05976	P05976	528	TRUE	Empty	sp|P05976|MYL1_HUMAN Myosin light chain 1/3, skeletal muscle isoform OS=Homo sapiens OX=9606 GN=MYL1 PE=1 SV=3	sp|P05976|MYL1_HUMAN	21 kDa	0.998537	6	0.83	NA	24.6369	19.9893	20.9022	24.4553	20.6171	19.7182	18.7291	20.9406	18.4847	21.1283	21.5184	19.4125	20.4113	17.0848	21.7658	19.2913	18.7422	21.5324	19.2939	17.3005	19.9218	20.286	23.5153	17.5942	21.0585
Q8IY92	Q8IY92	529	TRUE	Empty	sp|Q8IY92|SLX4_HUMAN Structure-specific endonuclease subunit SLX4 OS=Homo sapiens OX=9606 GN=SLX4 PE=1 SV=3	sp|Q8IY92|SLX4_HUMAN	200 kDa	0.998297	6	1	NA	19.4853	16.6241	16.5948	19.8005	18.8064	16.7132	18.477	21.1688	17.639	14.6864	20.2128	17.7101	17.1679	16.1002	20.1591	18.9543	18.0677	20.2211	17.5036	16.2552	17.5102	17.1096	17.4868	15.8697	19.5469
Q15269	Q15269	530	TRUE	Empty	sp|Q15269|PWP2_HUMAN Periodic tryptophan protein 2 homolog OS=Homo sapiens OX=9606 GN=PWP2 PE=1 SV=2	sp|Q15269|PWP2_HUMAN	102 kDa	0.998285	6	1	NA	19.0009	20.1463	19.9934	21.5964	18.711	19.5772	18.2265	21.6314	18.6052	18.3218	20.8177	18.1884	20.4425	19.1961	21.0696	18.2634	20.5861	22.0906	18.7064	20.1308	21.9718	18.9491	21.9089	20.3438	22.1017
Q15397	Q15397	531	TRUE	Empty	sp|Q15397|PUM3_HUMAN Pumilio homolog 3 OS=Homo sapiens OX=9606 GN=PUM3 PE=1 SV=3	sp|Q15397|PUM3_HUMAN	74 kDa	0.998089	6	1	NA	20.7349	18.3695	18.5235	22.4876	20.7302	18.2794	17.4126	22.325	20.2377	16.4028	20.9263	21.3459	19.5218	18.2037	21.7869	20.6749	18.789	22.5438	21.6329	18.6594	22.5004	21.0281	19.879	18.5527	22.2258
Q9P0U4	Q9P0U4	532	TRUE	Empty	sp|Q9P0U4|CXXC1_HUMAN CXXC-type zinc finger protein 1 OS=Homo sapiens OX=9606 GN=CXXC1 PE=1 SV=2	sp|Q9P0U4|CXXC1_HUMAN	76 kDa	0.998088	6	1	NA	18.8345	16.0325	15.1178	18.4099	19.7144	17.267	17.2452	19.246	19.8655	17.1223	17.6682	19.3125	16.0866	14.9507	18.205	18.6747	15.8062	19.3843	18.8036	16.4662	18.663	18.172	17.1838	15.9503	18.9389
Q9GZS1	Q9GZS1	533	TRUE	Empty	sp|Q9GZS1|RPA49_HUMAN DNA-directed RNA polymerase I subunit RPA49 OS=Homo sapiens OX=9606 GN=POLR1E PE=1 SV=3	sp|Q9GZS1|RPA49_HUMAN	47 kDa	0.997873	6	1	NA	21.3557	20.3041	20.4092	23.5329	17.8544	18.5169	18.5449	21.9937	17.8334	16.8541	18.9807	17.8133	18.7446	17.5157	21.0497	17.9848	18.8851	21.633	18.6515	18.6397	22.5666	18.5971	20.7897	19.2463	21.8978
Q92878	Q92878	534	TRUE	Empty	sp|Q92878|RAD50_HUMAN DNA repair protein RAD50 OS=Homo sapiens OX=9606 GN=RAD50 PE=1 SV=1	sp|Q92878|RAD50_HUMAN	154 kDa	0.997681	6	1	NA	20.449	18.193	18.3236	20.9614	19.0097	17.6418	17.8334	21.26	18.6922	17.1374	20.9194	18.7414	18.8104	17.7844	20.736	18.678	19.123	21.3299	17.6562	18.183	21.7055	19.9872	20.5597	19.2086	22.1971
P30153	P30153	535	TRUE	Empty	sp|P30153|2AAA_HUMAN Serine/threonine-protein phosphatase 2A 65 kDa regulatory subunit A alpha isoform OS=Homo sapiens OX=9606 GN=PPP2R1A PE=1 SV=4	sp|P30153|2AAA_HUMAN	65 kDa	0.99754	6	1	NA	20.8631	20.0652	19.5791	21.2889	19.7777	19.3584	18.3208	20.6829	19.5213	17.6957	19.2782	19.7546	19.4226	18.5397	19.4912	19.576	19.1448	21.059	19.7584	18.3726	20.9864	20.1553	20.0515	18.8102	19.9698
Q9Y262	Q9Y262	536	TRUE	Empty	sp|Q9Y262|EIF3L_HUMAN Eukaryotic translation initiation factor 3 subunit L OS=Homo sapiens OX=9606 GN=EIF3L PE=1 SV=1	sp|Q9Y262|EIF3L_HUMAN	67 kDa	0.997494	6	1	NA	19.3	18.0798	17.9061	20.6429	18.5758	18.0109	16.8658	21.5082	18.4753	16.9986	20.4782	20.0112	19.2579	18.3431	20.756	18.8247	19.0106	20.9833	19.2256	17.866	21.4259	20.271	20.8748	19.2674	21.0409
Q8NG31	Q8NG31	537	TRUE	Empty	sp|Q8NG31|KNL1_HUMAN Kinetochore scaffold 1 OS=Homo sapiens OX=9606 GN=KNL1 PE=1 SV=3	sp|Q8NG31|KNL1_HUMAN	265 kDa	0.997412	6	1	NA	19.267	17.8772	17.4971	20.4629	18.4952	18.6729	17.7883	20.7238	18.4724	16.3897	21.2658	18.1481	18.1306	16.6422	19.6245	18.2618	18.1167	20.8882	18.7156	17.8625	20.5447	18.5671	19.0993	17.0798	20.2712
Q9C0D6	Q9C0D6	538	TRUE	Empty	sp|Q9C0D6|FHDC1_HUMAN FH2 domain-containing protein 1 OS=Homo sapiens OX=9606 GN=FHDC1 PE=1 SV=2	sp|Q9C0D6|FHDC1_HUMAN	125 kDa	0.997368	6	1	NA	21.0777	18.2306	18.1275	21.0602	17.8878	17.806	19.1595	20.8332	18.0317	16.5013	20.0159	19.1406	18.559	17.8044	20.5962	18.4161	17.5396	20.68	18.7224	17.7293	19.7389	18.1357	18.8457	17.4716	20.211
P49736	P49736	539	TRUE	Empty	sp|P49736|MCM2_HUMAN DNA replication licensing factor MCM2 OS=Homo sapiens OX=9606 GN=MCM2 PE=1 SV=4	sp|P49736|MCM2_HUMAN	102 kDa	0.997258	6	1	NA	20.1281	18.3754	17.9255	20.6589	18.9408	18.2447	17.0344	21.3509	18.4575	19.8808	20.2051	19.2238	18.7158	17.1902	20.7838	19.2728	18.6166	20.9029	18.6832	17.5294	19.8011	19.2535	19.7049	18.0056	21.1192
O60506	O60506	540	TRUE	Empty	sp|O60506|HNRPQ_HUMAN Heterogeneous nuclear ribonucleoprotein Q OS=Homo sapiens OX=9606 GN=SYNCRIP PE=1 SV=2	sp|O60506|HNRPQ_HUMAN	70 kDa	0.997079	6	0.33	NA	20.109	17.4229	16.6551	20.2855	20.0103	16.9386	17.2141	21.2549	19.2014	14.4491	20.3161	18.7777	16.5301	16.7114	20.2467	18.4182	16.165	19.0358	18.7107	16.9369	17.9136	18.8532	17.8181	16.4648	20.5181
Q9Y520	Q9Y520	541	TRUE	Empty	sp|Q9Y520|PRC2C_HUMAN Protein PRRC2C OS=Homo sapiens OX=9606 GN=PRRC2C PE=1 SV=4	sp|Q9Y520|PRC2C_HUMAN	317 kDa	0.996945	6	1	NA	21.7708	20.1825	20.2157	23.5695	18.1439	20.4551	19.1231	23.258	18.4861	19.2402	21.7123	20.8306	18.162	17.0038	21.2134	20.5014	20.84	22.5729	21.041	19.8581	22.9007	21.3709	21.3501	20.1248	22.2656
Q13618	Q13618	542	TRUE	Empty	sp|Q13618|CUL3_HUMAN Cullin-3 OS=Homo sapiens OX=9606 GN=CUL3 PE=1 SV=2	sp|Q13618|CUL3_HUMAN	89 kDa	0.995588	6	1	NA	18.832	17.1717	17.3642	20.5378	17.2391	16.6806	15.8942	19.1293	16.9437	15.5514	18.662	17.9512	17.1194	16.5007	19.378	16.9606	16.817	19.1684	16.9404	16.6597	17.9256	17.0127	17.2585	16.3569	19.287
Q01844	Q01844	546	TRUE	Empty	sp|Q01844|EWS_HUMAN RNA-binding protein EWS OS=Homo sapiens OX=9606 GN=EWSR1 PE=1 SV=1	sp|Q01844|EWS_HUMAN	68 kDa	0.999901	5	1	NA	26.0223	22.7706	22.7183	26.2466	25.277	22.9475	23.2284	26.615	25.3903	22.6799	26.0963	25.3484	23.3935	22.8289	26.2499	24.8913	23.2425	25.9436	25.1413	22.8552	26.6269	25.4648	24.2639	22.8673	26.242
Q9H0H0	Q9H0H0	547	TRUE	Empty	sp|Q9H0H0|INT2_HUMAN Integrator complex subunit 2 OS=Homo sapiens OX=9606 GN=INTS2 PE=1 SV=2	sp|Q9H0H0|INT2_HUMAN	134 kDa	0.999873	5	1	NA	22.8103	22.0462	21.0162	22.1429	21.8656	21.4987	20.3957	21.9569	21.5723	19.8629	20.2478	21.7951	21.3969	20.2104	21.2181	21.3959	21.3672	20.9504	21.812	20.3907	21.1911	22.0512	22.392	20.7688	21.4879
P61353	P61353	548	TRUE	Empty	sp|P61353|RL27_HUMAN 60S ribosomal protein L27 OS=Homo sapiens OX=9606 GN=RPL27 PE=1 SV=2	sp|P61353|RL27_HUMAN	16 kDa	0.999856	5	1	NA	24.3459	23.3038	23.0708	26.1529	23.5227	22.9797	22.3642	26.1779	23.2673	22.1537	25.3488	24.1868	23.7861	22.6088	25.2228	23.3552	23.3615	25.5702	24.3473	23.0341	25.7999	24.1857	24.5627	22.9349	25.4346
P62263	P62263	549	TRUE	Empty	sp|P62263|RS14_HUMAN 40S ribosomal protein S14 OS=Homo sapiens OX=9606 GN=RPS14 PE=1 SV=3	sp|P62263|RS14_HUMAN	16 kDa	0.999819	5	1	NA	25.7287	24.885	24.8718	27.829	25.2679	25.0361	24.9239	28.1556	25.3933	24.543	27.295	25.853	25.9034	24.929	27.2864	25.3967	25.8687	27.828	26.6164	25.7552	28.7129	26.0741	26.3955	25.2112	27.5407
Q02413	Q02413	550	TRUE	Empty	sp|Q02413|DSG1_HUMAN Desmoglein-1 OS=Homo sapiens OX=9606 GN=DSG1 PE=1 SV=2	sp|Q02413|DSG1_HUMAN	114 kDa	0.999797	5	1	NA	21.2576	18.6547	17.9122	21.7407	16.0993	19.8033	16.8374	20.2077	19.5792	16.9667	24.6789	20.1287	16.0548	18.6692	18.546	20.0482	16.3531	23.1905	20.9571	17.7308	19.7854	20.0496	20.2393	16.2732	23.4685
Q96GM8	Q96GM8	551	TRUE	Empty	sp|Q96GM8|TOE1_HUMAN Target of EGR1 protein 1 OS=Homo sapiens OX=9606 GN=TOE1 PE=1 SV=1	sp|Q96GM8|TOE1_HUMAN	57 kDa	0.999789	5	1	NA	23.1231	19.7796	19.6784	23.2999	22.471	19.6485	19.7101	23.7906	22.2638	18.3499	23.0442	23.2122	20.1669	19.7514	23.5979	22.6459	19.6719	23.6089	23.1418	20.0216	23.8098	22.9837	21.1108	19.7633	24.1372
Q9BY77	Q9BY77	552	TRUE	Empty	sp|Q9BY77|PDIP3_HUMAN Polymerase delta-interacting protein 3 OS=Homo sapiens OX=9606 GN=POLDIP3 PE=1 SV=2	sp|Q9BY77|PDIP3_HUMAN	46 kDa	0.999773	5	1	NA	23.7743	20.8662	20.8197	24.4421	23.3973	21.3166	21.2371	25.1728	23.4906	20.6642	24.5696	23.7274	21.6017	21.0334	24.9507	23.1157	20.9151	24.7469	23.7621	21.642	25.3212	23.9804	22.5873	21.5243	25.2638
Q13547	Q13547	553	TRUE	Empty	sp|Q13547|HDAC1_HUMAN Histone deacetylase 1 OS=Homo sapiens OX=9606 GN=HDAC1 PE=1 SV=1	sp|Q13547|HDAC1_HUMAN	55 kDa	0.999725	5	0.6	NA	23.2845	21.7004	21.4182	24.2039	22.2568	21.2883	20.6548	24.5433	22.1973	20.5956	23.9497	22.1152	21.6089	20.7269	23.9674	21.9917	21.1562	24.3792	22.0892	21.1663	24.0374	22.6723	22.9317	21.2817	24.8878
P61313	P61313	554	TRUE	Empty	sp|P61313|RL15_HUMAN 60S ribosomal protein L15 OS=Homo sapiens OX=9606 GN=RPL15 PE=1 SV=2	sp|P61313|RL15_HUMAN	24 kDa	0.999697	5	1	NA	23.8987	22.8731	22.6141	25.7595	23.1463	22.6442	22.2436	25.8005	23.092	21.8621	24.9446	23.8862	23.4611	22.3476	24.9662	23.0724	23.0636	25.1587	23.977	22.7795	25.5891	23.7828	24.2155	22.4953	24.6544
P51991	P51991	555	TRUE	Empty	sp|P51991|ROA3_HUMAN Heterogeneous nuclear ribonucleoprotein A3 OS=Homo sapiens OX=9606 GN=HNRNPA3 PE=1 SV=2	sp|P51991|ROA3_HUMAN	40 kDa	0.999635	5	1	NA	21.098	18.8357	18.556	21.1845	20.6536	18.6366	18.8824	21.9594	21.2484	18.2264	21.6671	20.709	19.5725	19.2985	22.1821	20.1077	18.4824	21.3309	20.1758	19.6972	22.4718	21.1466	20.2507	19.5735	22.4141
Q9ULL5	Q9ULL5	556	TRUE	Empty	sp|Q9ULL5|PRR12_HUMAN Proline-rich protein 12 OS=Homo sapiens OX=9606 GN=PRR12 PE=1 SV=3	sp|Q9ULL5|PRR12_HUMAN	211 kDa	0.999633	5	1	NA	21.717	20.2275	19.8088	23.1059	20.954	20.287	19.858	23.5334	20.0055	18.9409	22.2343	20.5529	20.4409	19.7201	22.5184	20.9849	20.3462	23.3299	20.6199	19.8949	23.2538	20.8563	20.7673	19.7647	23.0059
P52597	P52597	557	TRUE	Empty	sp|P52597|HNRPF_HUMAN Heterogeneous nuclear ribonucleoprotein F OS=Homo sapiens OX=9606 GN=HNRNPF PE=1 SV=3	sp|P52597|HNRPF_HUMAN	46 kDa	0.999626	5	0.8	NA	22.9665	20.0016	20.4046	23.1537	22.5115	20.2995	20.7134	23.7652	22.3606	20.0086	22.5961	22.2326	20.1529	20.0372	22.9571	22.1092	20.3471	22.8836	22.1067	20.4452	23.7225	22.3767	21.1358	20.4194	23.4105
Q8TAD8	Q8TAD8	558	TRUE	Empty	sp|Q8TAD8|SNIP1_HUMAN Smad nuclear-interacting protein 1 OS=Homo sapiens OX=9606 GN=SNIP1 PE=1 SV=1	sp|Q8TAD8|SNIP1_HUMAN	46 kDa	0.999572	5	1	NA	23.0286	19.3966	19.3496	22.9434	20.7645	18.2379	17.9224	22.5401	21.1044	17.4453	21.7832	21.3694	19.6819	18.7722	22.7339	21.1086	18.9847	23.3564	21.1437	19.9211	24.1038	22.6093	22.7531	21.1951	24.7936
Q14103	Q14103	559	TRUE	Empty	sp|Q14103|HNRPD_HUMAN Heterogeneous nuclear ribonucleoprotein D0 OS=Homo sapiens OX=9606 GN=HNRNPD PE=1 SV=1	sp|Q14103|HNRPD_HUMAN	38 kDa	0.999539	5	0.8	NA	24.6489	21.5694	21.591	25.1174	24.1257	21.9023	22.184	25.8048	23.7343	21.0853	24.6572	23.7091	21.535	21.0364	24.4429	23.1822	20.9762	24.4359	23.5036	21.0085	24.7599	24.0663	22.3153	21.473	25.2477
Q13951	Q13951	560	TRUE	Empty	sp|Q13951|PEBB_HUMAN Core-binding factor subunit beta OS=Homo sapiens OX=9606 GN=CBFB PE=1 SV=2	sp|Q13951|PEBB_HUMAN	22 kDa	0.999526	5	1	NA	21.6969	19.9029	19.6876	22.4414	21.0887	20.4614	19.3326	23.5236	20.9209	18.7723	22.4978	21.2381	20.7094	19.6889	22.8024	21.0925	20.5426	23.5075	20.9209	19.8854	22.5606	21.029	20.9862	19.5492	23.0208
P61326	P61326	561	TRUE	Empty	Group of sp|P61326|MGN_HUMAN Protein mago nashi homolog OS=Homo sapiens OX=9606 GN=MAGOH PE=1 SV=1	sp|P61326|MGN_HUMAN (+1)		0.999512	5	1	NA	25.695	23.0561	23.1124	26.4186	25.2716	22.8004	23.0522	26.5118	25.0612	22.2201	26.0154	25.3133	23.6448	22.8167	26.2956	25.2776	23.2141	26.5242	25.5466	23.2725	27.1217	25.6591	24.942	23.5592	27.0657
Q96A72	Q96A72	561.2	TRUE	Empty	sp|Q96A72|MGN2_HUMAN Protein mago nashi homolog 2 OS=Homo sapiens OX=9606 GN=MAGOHB PE=1 SV=1	sp|Q96A72|MGN2_HUMAN	17 kDa	0.999512	5	1	NA	25.695	23.0561	23.1124	26.4186	25.2716	22.8004	23.0522	26.5118	25.0612	22.2201	26.0154	25.3133	23.6448	22.8167	26.2956	25.2776	23.2141	26.5242	25.5466	23.2725	27.1217	25.6591	24.942	23.5592	27.0657
P46782	P46782	562	TRUE	Empty	sp|P46782|RS5_HUMAN 40S ribosomal protein S5 OS=Homo sapiens OX=9606 GN=RPS5 PE=1 SV=4	sp|P46782|RS5_HUMAN	23 kDa	0.999504	5	1	NA	25.0071	23.9959	24.062	27.0188	25.0163	24.4445	24.0267	27.7844	24.8345	23.8739	26.7284	25.2426	25.2172	24.4208	26.9563	24.8505	25.2039	27.2547	26.0022	25.1043	27.8201	25.096	25.8277	24.362	26.6644
P82979	P82979	563	TRUE	Empty	sp|P82979|SARNP_HUMAN SAP domain-containing ribonucleoprotein OS=Homo sapiens OX=9606 GN=SARNP PE=1 SV=3	sp|P82979|SARNP_HUMAN	24 kDa	0.999501	5	1	NA	21.6416	19.0225	18.8123	21.8868	20.7166	18.7254	18.6319	22.7136	21.7295	19.0288	22.8568	21.7266	19.64	19.0624	22.9944	20.055	18.4775	21.7536	21.9628	19.8529	23.946	21.8085	19.5969	19.8692	23.5658
Q8N9M1	Q8N9M1	564	TRUE	Empty	sp|Q8N9M1|CS047_HUMAN Uncharacterized protein C19orf47 OS=Homo sapiens OX=9606 GN=C19orf47 PE=1 SV=1	sp|Q8N9M1|CS047_HUMAN	45 kDa	0.999476	5	1	NA	23.3578	22.226	22.1044	24.858	22.4044	22.0457	21.627	24.6752	22.5948	21.557	23.8312	22.9732	23.0126	22.0266	24.3169	22.9332	23.3255	25.0165	23.8684	23.1662	26.1457	23.6357	24.0699	22.924	24.8279
Q9Y5J1	Q9Y5J1	565	TRUE	Empty	sp|Q9Y5J1|UTP18_HUMAN U3 small nucleolar RNA-associated protein 18 homolog OS=Homo sapiens OX=9606 GN=UTP18 PE=1 SV=3	sp|Q9Y5J1|UTP18_HUMAN	62 kDa	0.999444	5	1	NA	20.4285	21.435	21.3407	23.3647	19.5955	20.7143	20.5383	22.9903	20.093	19.635	22.1049	19.8434	21.6865	20.4701	22.4896	19.7105	21.6296	23.366	20.1149	21.2511	23.7794	20.2671	22.6914	21.3554	23.2728
Q8NAV1	Q8NAV1	566	TRUE	Empty	sp|Q8NAV1|PR38A_HUMAN Pre-mRNA-splicing factor 38A OS=Homo sapiens OX=9606 GN=PRPF38A PE=1 SV=1	sp|Q8NAV1|PR38A_HUMAN	37 kDa	0.999433	5	1	NA	23.9195	19.633	19.5696	23.7199	22.5115	19.3966	18.9171	23.8494	22.1603	16.8293	23.0858	22.5887	20.0866	19.4206	23.8456	22.4889	19.93	24.1809	22.6421	20.1082	24.3328	23.3436	21.7967	20.4699	25.0889
P62995	P62995	567	TRUE	Empty	sp|P62995|TRA2B_HUMAN Transformer-2 protein homolog beta OS=Homo sapiens OX=9606 GN=TRA2B PE=1 SV=1	sp|P62995|TRA2B_HUMAN	34 kDa	0.99943	5	0.8	NA	24.482	22.1027	21.7584	25.3856	23.9368	22.4528	21.0302	25.7617	23.4146	20.933	24.3158	24.3412	22.7323	21.7831	25.4048	23.7783	22.5108	25.2709	23.9586	22.4391	26.1818	24.8959	24.1664	23.0193	25.4431
P09651	P09651	568	TRUE	Empty	sp|P09651|ROA1_HUMAN Heterogeneous nuclear ribonucleoprotein A1 OS=Homo sapiens OX=9606 GN=HNRNPA1 PE=1 SV=5	sp|P09651|ROA1_HUMAN	39 kDa	0.999396	5	1	NA	21.6208	18.697	18.7079	21.7355	21.1058	18.8211	18.8291	22.2497	21.4549	18.2389	21.3054	21.1876	19.4615	18.9171	22.0213	20.7191	18.3839	21.0192	20.8509	19.2617	22.8537	21.1697	19.5289	18.9759	21.6027
Q03111	Q03111	569	TRUE	Empty	sp|Q03111|ENL_HUMAN Protein ENL OS=Homo sapiens OX=9606 GN=MLLT1 PE=1 SV=2	sp|Q03111|ENL_HUMAN	62 kDa	0.999372	5	1	NA	21.5022	20.6432	20.2249	22.9659	20.628	20.2696	19.8317	23.0582	20.5257	19.2258	22.5515	21.1951	21.0543	20.2129	22.4933	20.9916	21.1042	23.2048	21.2138	20.4711	23.2147	21.4728	21.8569	20.5279	23.3637
P06732	P06732	570	TRUE	Empty	sp|P06732|KCRM_HUMAN Creatine kinase M-type OS=Homo sapiens OX=9606 GN=CKM PE=1 SV=2	sp|P06732|KCRM_HUMAN	43 kDa	0.999341	5	1	NA	26.8584	21.7335	22.9521	26.0114	22.1956	21.6798	20.4686	22.4826	21.0508	22.4306	24.2021	21.5272	21.7157	19.7522	23.2362	21.3682	19.0867	24.1563	21.626	19.3756	21.695	22.3491	24.3016	18.9527	23.0924
Q14498	Q14498	571	TRUE	Empty	sp|Q14498|RBM39_HUMAN RNA-binding protein 39 OS=Homo sapiens OX=9606 GN=RBM39 PE=1 SV=2	sp|Q14498|RBM39_HUMAN	59 kDa	0.999326	5	1	NA	24.1423	21.3628	21.4011	24.5423	22.6267	21.022	21.1355	24.7862	22.3128	20.3512	23.9242	23.0036	21.643	21.1687	24.4118	23.1544	21.9115	24.6088	23.047	21.7848	24.5581	23.4122	23.2872	22.1125	25.3775
P16989	P16989	572	TRUE	Empty	sp|P16989|YBOX3_HUMAN Y-box-binding protein 3 OS=Homo sapiens OX=9606 GN=YBX3 PE=1 SV=4	sp|P16989|YBOX3_HUMAN	40 kDa	0.999318	5	0.2	NA	18.6448	17.3412	18.3116	19.2083	18.0352	17.8194	18.6949	20.3381	18.513	18.3316	20.0977	19.4148	18.5975	18.8791	20.282	17.7488	16.0353	19.6224	19.3779	18.9016	20.8788	18.7963	18.6606	18.5313	20.5921
Q07065	Q07065	573	TRUE	Empty	sp|Q07065|CKAP4_HUMAN Cytoskeleton-associated protein 4 OS=Homo sapiens OX=9606 GN=CKAP4 PE=1 SV=2	sp|Q07065|CKAP4_HUMAN	66 kDa	0.999283	5	1	NA	19.3092	17.659	17.4094	20.3614	16.8446	17.4938	16.1436	20.4606	16.5948	15.4267	19.6994	17.7203	17.3595	14.2128	18.6683	16.1163	16.6028	19.0418	17.6204	16.3016	16.0353	18.1601	18.8252	17.1445	17.2454
P83731	P83731	574	TRUE	Empty	sp|P83731|RL24_HUMAN 60S ribosomal protein L24 OS=Homo sapiens OX=9606 GN=RPL24 PE=1 SV=1	sp|P83731|RL24_HUMAN	18 kDa	0.999251	5	1	NA	23.6302	22.5152	22.474	25.1466	23.4428	22.6774	21.9696	26.0654	23.1355	21.9881	25.0139	23.6641	23.2723	22.2906	25.1716	23.9604	23.3917	25.778	24.5347	23.5634	25.9324	24.443	24.7507	23.3743	26.0352
O95391	O95391	575	TRUE	Empty	sp|O95391|SLU7_HUMAN Pre-mRNA-splicing factor SLU7 OS=Homo sapiens OX=9606 GN=SLU7 PE=1 SV=2	sp|O95391|SLU7_HUMAN	68 kDa	0.999229	5	1	NA	21.2688	15.8475	16.7832	19.9707	20.2745	15.4387	14.4549	20.3511	20.6591	17.1067	20.455	20.7722	16.6672	16.2375	21.2057	20.7952	16.4176	21.3108	20.872	16.9189	21.4465	21.6775	17.9866	16.8557	21.689
O95639	O95639	576	TRUE	Empty	sp|O95639|CPSF4_HUMAN Cleavage and polyadenylation specificity factor subunit 4 OS=Homo sapiens OX=9606 GN=CPSF4 PE=1 SV=1	sp|O95639|CPSF4_HUMAN	30 kDa	0.999205	5	1	NA	24.562	20.2089	20.1042	23.7872	19.5256	18.495	17.2563	21.7161	18.9802	16.1829	20.2939	19.5397	18.7546	17.8954	21.7225	18.6112	18.2174	21.1986	19.3158	18.3982	21.5727	19.8636	20.2029	18.9492	22.2419
P49711	P49711	577	TRUE	Empty	sp|P49711|CTCF_HUMAN Transcriptional repressor CTCF OS=Homo sapiens OX=9606 GN=CTCF PE=1 SV=1	sp|P49711|CTCF_HUMAN	83 kDa	0.999202	5	1	NA	19.2925	16.3304	15.3557	17.2396	18.1798	17.7676	17.9983	20.7414	17.9926	17.3422	18.6399	17.7839	17.5311	16.9109	19.7978	16.6355	16.2838	19.7594	18.4143	17.5355	20.2232	17.8634	19.6998	17.8284	21.3999
P52434	P52434	578	TRUE	Empty	sp|P52434|RPAB3_HUMAN DNA-directed RNA polymerases I, II, and III subunit RPABC3 OS=Homo sapiens OX=9606 GN=POLR2H PE=1 SV=4	sp|P52434|RPAB3_HUMAN	17 kDa	0.999171	5	1	NA	25.9059	25.9272	25.9333	26.3277	25.7428	25.9252	26.1449	26.2728	25.9454	25.7676	25.8833	25.868	25.9892	25.8656	25.9868	25.8975	26.0435	26.2412	25.9573	25.8615	26.6911	25.9492	25.9303	25.8985	25.8429
P55769	P55769	579	TRUE	Empty	sp|P55769|NH2L1_HUMAN NHP2-like protein 1 OS=Homo sapiens OX=9606 GN=SNU13 PE=1 SV=3	sp|P55769|NH2L1_HUMAN	14 kDa	0.99916	5	1	NA	24.1238	23.7833	23.551	26.2875	24.0328	23.5942	23.2557	26.4954	23.6687	22.394	25.3143	23.6102	23.9846	22.6059	25.2049	23.449	24.0118	26.354	23.8619	23.3493	26.1673	24.5264	24.9236	23.6685	26.6345
Q75QN2	Q75QN2	580	TRUE	Empty	sp|Q75QN2|INT8_HUMAN Integrator complex subunit 8 OS=Homo sapiens OX=9606 GN=INTS8 PE=1 SV=1	sp|Q75QN2|INT8_HUMAN	113 kDa	0.999157	5	1	NA	22.2967	21.5518	20.4303	20.3072	21.2441	21.0258	19.6686	20.9543	21.0245	19.4606	19.5956	21.4085	20.9011	19.6671	21.1107	21.0445	20.5081	20.696	21.2645	19.8454	20.8267	21.6922	21.8154	20.2301	20.956
Q9BU76	Q9BU76	581	TRUE	Empty	sp|Q9BU76|MMTA2_HUMAN Multiple myeloma tumor-associated protein 2 OS=Homo sapiens OX=9606 GN=MMTAG2 PE=1 SV=1	sp|Q9BU76|MMTA2_HUMAN	29 kDa	0.999085	5	1	NA	22.5371	19.9578	19.9679	23.0768	21.517	20.3384	20.4669	23.9367	21.5204	19.6978	22.54	21.5889	20.6698	19.9581	23.1334	21.3086	20.453	23.3932	21.5142	20.0105	23.1107	22.0541	21.7293	20.5076	23.8338
P62316	P62316	582	TRUE	Empty	sp|P62316|SMD2_HUMAN Small nuclear ribonucleoprotein Sm D2 OS=Homo sapiens OX=9606 GN=SNRPD2 PE=1 SV=1	sp|P62316|SMD2_HUMAN	14 kDa	0.998932	5	1	NA	25.2705	21.7972	21.8935	25.486	23.8265	21.2403	21.1055	25.2035	23.9181	20.6888	24.6796	24.2777	21.8321	21.3894	25.2309	23.8393	21.7666	24.8985	24.0171	21.5401	25.542	24.4534	23.0618	21.8642	25.6483
O43684	O43684	583	TRUE	Empty	sp|O43684|BUB3_HUMAN Mitotic checkpoint protein BUB3 OS=Homo sapiens OX=9606 GN=BUB3 PE=1 SV=1	sp|O43684|BUB3_HUMAN	37 kDa	0.998894	5	1	NA	21.8262	18.4542	18.5878	21.7844	21.2025	18.9574	19.0938	22.8307	21.0575	18.5694	21.7758	20.4103	18.5315	17.7973	21.442	20.4765	18.4311	21.4201	20.5398	18.101	20.9141	20.6247	18.8037	18.4295	22.012
P46776	P46776	584	TRUE	Empty	sp|P46776|RL27A_HUMAN 60S ribosomal protein L27a OS=Homo sapiens OX=9606 GN=RPL27A PE=1 SV=2	sp|P46776|RL27A_HUMAN	17 kDa	0.998855	5	1	NA	24.5475	23.6997	23.2515	26.4727	23.9266	23.6212	22.999	26.8016	24.0748	22.774	26.178	24.5633	24.2684	23.0605	25.7025	24.0275	24.07	26.2738	25.2464	23.746	26.272	24.4802	25.1591	23.5577	26.0125
Q9H9F9	Q9H9F9	585	TRUE	Empty	sp|Q9H9F9|ARP5_HUMAN Actin-related protein 5 OS=Homo sapiens OX=9606 GN=ACTR5 PE=1 SV=2	sp|Q9H9F9|ARP5_HUMAN	68 kDa	0.998845	5	1	NA	20.6206	16.5972	16.0706	18.8261	18.1605	17.3493	17.5618	19.9577	17.2617	15.41	19.5804	16.7672	16.1144	16.2783	18.6051	16.4283	16.968	18.004	15.7921	16.0346	16.6433	16.7491	18.0638	15.5908	20.0526
Q8N9N5	Q8N9N5	586	TRUE	Empty	sp|Q8N9N5|BANP_HUMAN Protein BANP OS=Homo sapiens OX=9606 GN=BANP PE=1 SV=3	sp|Q8N9N5|BANP_HUMAN	56 kDa	0.99884	5	1	NA	17.5729	17.3287	17.4453	19.9469	18.9137	17.0174	16.4782	21.0379	17.7694	15.4395	19.6369	18.2508	18.1255	16.4925	20.2409	18.0011	16.7128	19.7013	17.4845	17.0277	20.1029	18.3669	18.2682	16.4142	20.391
P46777	P46777	587	TRUE	Empty	sp|P46777|RL5_HUMAN 60S ribosomal protein L5 OS=Homo sapiens OX=9606 GN=RPL5 PE=1 SV=3	sp|P46777|RL5_HUMAN	34 kDa	0.998825	5	1	NA	23.1174	22.031	21.752	25.1296	22.2412	21.997	20.9131	25.2421	22.1993	21.1689	23.9427	23.2192	22.8869	21.4934	24.0351	22.0943	22.485	24.3117	23.3235	21.9781	24.4676	23.0521	23.5258	21.797	23.7518
Q8WX92	Q8WX92	588	TRUE	Empty	sp|Q8WX92|NELFB_HUMAN Negative elongation factor B OS=Homo sapiens OX=9606 GN=NELFB PE=1 SV=1	sp|Q8WX92|NELFB_HUMAN	66 kDa	0.998792	5	1	NA	21.2812	23.0184	18.4625	19.4829	19.8387	22.2681	17.8046	18.9274	19.3436	16.1683	18.9328	18.1321	21.5416	16.5582	17.2342	18.79	21.7474	18.9211	19.0871	16.9639	19.3196	19.2579	22.4783	17.4524	19.5607
P0C0S8	P0C0S8	589	TRUE	Empty	Group of sp|P0C0S8|H2A1_HUMAN Histone H2A type 1 OS=Homo sapiens OX=9606 GN=H2AC17 PE=1 SV=2	sp|P0C0S8|H2A1_HUMAN (+6)		0.998728	5	0.2	NA	23.5043	21.843	21.7737	25.3574	23.2827	22.9437	21.5949	25.2047	23.5488	20.0323	24.6875	23.4165	22.3105	20.6688	24.2701	22.2461	23.8041	24.4392	23.4241	20.7485	24.2119	22.842	22.815	21.0228	24.3457
P20671	P20671	589.2	TRUE	Empty	sp|P20671|H2A1D_HUMAN Histone H2A type 1-D OS=Homo sapiens OX=9606 GN=H2AC7 PE=1 SV=2	sp|P20671|H2A1D_HUMAN	14 kDa	0.998728	5	0.2	NA	23.5043	21.843	21.7737	25.3574	23.2827	22.9437	21.5949	25.2047	23.5488	20.0323	24.6875	23.4165	22.3105	20.6688	24.2701	22.2461	23.8041	24.4392	23.4241	20.7485	24.2119	22.842	22.815	21.0228	24.3457
Q6FI13	Q6FI13	589.3	TRUE	Empty	sp|Q6FI13|H2A2A_HUMAN Histone H2A type 2-A OS=Homo sapiens OX=9606 GN=H2AC19 PE=1 SV=3	sp|Q6FI13|H2A2A_HUMAN	14 kDa	0.998728	5	0.2	NA	23.5043	21.843	21.7737	25.3574	23.2827	22.9437	21.5949	25.2047	23.5488	20.0323	24.6875	23.4165	22.3105	20.6688	24.2701	22.2461	23.8041	24.4392	23.4241	20.7485	24.2119	22.842	22.815	21.0228	24.3457
Q9BTM1	Q9BTM1	589.4	TRUE	Empty	sp|Q9BTM1|H2AJ_HUMAN Histone H2A.J OS=Homo sapiens OX=9606 GN=H2AJ PE=1 SV=1	sp|Q9BTM1|H2AJ_HUMAN	14 kDa	0.998728	5	0.2	NA	23.5043	21.843	21.7737	25.3574	23.2827	22.9437	21.5949	25.2047	23.5488	20.0323	24.6875	23.4165	22.3105	20.6688	24.2701	22.2461	23.8041	24.4392	23.4241	20.7485	24.2119	22.842	22.815	21.0228	24.3457
Q96KK5	Q96KK5	589.5	TRUE	Empty	sp|Q96KK5|H2A1H_HUMAN Histone H2A type 1-H OS=Homo sapiens OX=9606 GN=H2AC12 PE=1 SV=3	sp|Q96KK5|H2A1H_HUMAN	14 kDa	0.998728	5	0.2	NA	23.5043	21.843	21.7737	25.3574	23.2827	22.9437	21.5949	25.2047	23.5488	20.0323	24.6875	23.4165	22.3105	20.6688	24.2701	22.2461	23.8041	24.4392	23.4241	20.7485	24.2119	22.842	22.815	21.0228	24.3457
Q16777	Q16777	589.6	TRUE	Empty	sp|Q16777|H2A2C_HUMAN Histone H2A type 2-C OS=Homo sapiens OX=9606 GN=H2AC20 PE=1 SV=4	sp|Q16777|H2A2C_HUMAN	14 kDa	0.998728	5	0.2	NA	23.5043	21.843	21.7737	25.3574	23.2827	22.9437	21.5949	25.2047	23.5488	20.0323	24.6875	23.4165	22.3105	20.6688	24.2701	22.2461	23.8041	24.4392	23.4241	20.7485	24.2119	22.842	22.815	21.0228	24.3457
Q99878	Q99878	589.7	TRUE	Empty	sp|Q99878|H2A1J_HUMAN Histone H2A type 1-J OS=Homo sapiens OX=9606 GN=H2AC14 PE=1 SV=3	sp|Q99878|H2A1J_HUMAN	14 kDa	0.998728	5	0.2	NA	23.5043	21.843	21.7737	25.3574	23.2827	22.9437	21.5949	25.2047	23.5488	20.0323	24.6875	23.4165	22.3105	20.6688	24.2701	22.2461	23.8041	24.4392	23.4241	20.7485	24.2119	22.842	22.815	21.0228	24.3457
O95218	O95218	590	TRUE	Empty	sp|O95218|ZRAB2_HUMAN Zinc finger Ran-binding domain-containing protein 2 OS=Homo sapiens OX=9606 GN=ZRANB2 PE=1 SV=2	sp|O95218|ZRAB2_HUMAN	37 kDa	0.998686	5	1	NA	15.0402	14.8341	14.6689	15.5641	17.4664	16.2015	15.3794	18.263	17.2489	13.3459	17.2059	18.3565	16.7999	16.8821	19.4932	17.3392	16.5457	19.1722	18.2926	17.0074	19.718	18.1162	17.7297	16.8119	20.0165
P62851	P62851	591	TRUE	Empty	sp|P62851|RS25_HUMAN 40S ribosomal protein S25 OS=Homo sapiens OX=9606 GN=RPS25 PE=1 SV=1	sp|P62851|RS25_HUMAN	14 kDa	0.998665	5	1	NA	25.8166	25.0459	25.0789	28.0189	25.6036	25.3767	25.2958	28.4044	25.4837	24.6106	27.4477	26.2237	26.1178	25.2308	27.6897	25.5932	26.3854	28.2109	26.9769	25.8701	28.5767	26.2443	26.6674	25.3906	27.7524
Q9Y388	Q9Y388	592	TRUE	Empty	sp|Q9Y388|RBMX2_HUMAN RNA-binding motif protein, X-linked 2 OS=Homo sapiens OX=9606 GN=RBMX2 PE=1 SV=2	sp|Q9Y388|RBMX2_HUMAN	37 kDa	0.998662	5	1	NA	22.7579	19.0444	18.4797	23.4577	21.2283	17.3391	17.8914	23.2307	21.2616	21.6792	22.2164	21.9464	19.2315	18.3369	23.0255	21.7873	19.7182	23.0581	21.669	19.3667	24.1657	22.74	20.6799	20.0712	23.8572
P36873	P36873	593	TRUE	Empty	sp|P36873|PP1G_HUMAN Serine/threonine-protein phosphatase PP1-gamma catalytic subunit OS=Homo sapiens OX=9606 GN=PPP1CC PE=1 SV=1	sp|P36873|PP1G_HUMAN	37 kDa	0.998656	5	0.2	NA	20.3244	18.3566	17.8638	21.3898	19.471	18.3167	18.4751	21.8574	19.4504	18.0195	20.7843	19.3476	18.8846	17.8258	19.7582	18.8742	19.2868	21.6965	19.6684	18.7584	22.1009	19.986	19.9223	18.6483	21.3995
P62280	P62280	594	TRUE	Empty	sp|P62280|RS11_HUMAN 40S ribosomal protein S11 OS=Homo sapiens OX=9606 GN=RPS11 PE=1 SV=3	sp|P62280|RS11_HUMAN	18 kDa	0.998548	5	1	NA	22.4259	21.9527	21.6947	24.5611	22.6382	21.8107	21.7243	25.1195	22.4347	21.317	24.3971	23.1128	22.8822	21.6531	24.4381	22.5455	22.5045	24.6354	23.3492	22.2658	25.174	23.0507	23.3565	22.0128	24.4872
Q15717	Q15717	595	TRUE	Empty	sp|Q15717|ELAV1_HUMAN ELAV-like protein 1 OS=Homo sapiens OX=9606 GN=ELAVL1 PE=1 SV=2	sp|Q15717|ELAV1_HUMAN	36 kDa	0.998521	5	1	NA	21.0657	18.3604	19.4199	21.3001	20.6901	18.3867	19.5175	22.2367	20.7632	19.5051	21.4916	20.7047	18.6472	19.5481	21.692	19.8205	17.8719	20.7337	20.3345	19.673	22.4494	20.9845	19.3138	19.3493	22.2871
Q5TA45	Q5TA45	596	TRUE	Empty	sp|Q5TA45|INT11_HUMAN Integrator complex subunit 11 OS=Homo sapiens OX=9606 GN=INTS11 PE=1 SV=2	sp|Q5TA45|INT11_HUMAN	68 kDa	0.998466	5	1	NA	22.9816	22.0946	21.1013	22.0047	22.1352	21.6716	20.5696	22.1499	21.8963	20.1221	21.1395	21.9713	21.6807	20.2972	21.5277	21.6468	21.4644	21.472	21.8956	20.5464	21.7827	22.1807	22.5827	20.8338	21.457
Q5JSJ4	Q5JSJ4	597	TRUE	Empty	sp|Q5JSJ4|INT6L_HUMAN Integrator complex subunit 6-like OS=Homo sapiens OX=9606 GN=INTS6L PE=1 SV=1	sp|Q5JSJ4|INT6L_HUMAN	97 kDa	0.99842	5	0.8	NA	21.1258	20.34	19.4102	20.1454	20.7098	19.7846	20.1693	23.3997	20.0467	18.2153	18.459	20.1446	19.5888	18.2895	22.3637	19.916	18.5721	22.7787	20.014	18.7111	21.5475	20.1573	20.9074	19.2364	20.091
Q9BZ95	Q9BZ95	598	TRUE	Empty	sp|Q9BZ95|NSD3_HUMAN Histone-lysine N-methyltransferase NSD3 OS=Homo sapiens OX=9606 GN=NSD3 PE=1 SV=1	sp|Q9BZ95|NSD3_HUMAN	162 kDa	0.998419	5	1	NA	18.3824	17.4477	16.0899	19.7479	17.8403	17.0301	16.4081	20.0299	18.2738	15.7703	18.853	17.7431	17.8919	16.5048	20.9235	17.7398	17.3454	19.9904	17.6223	17.3241	19.544	17.4256	18.1959	16.5375	19.9895
Q9Y580	Q9Y580	599	TRUE	Empty	sp|Q9Y580|RBM7_HUMAN RNA-binding protein 7 OS=Homo sapiens OX=9606 GN=RBM7 PE=1 SV=1	sp|Q9Y580|RBM7_HUMAN	31 kDa	0.998408	5	1	NA	23.1152	21.1295	21.1895	24.3786	22.2553	20.3847	20.0291	24.0676	22.2522	20.0641	23.4424	22.9925	21.0509	20.5409	24.001	22.2844	20.8689	24.0944	22.9054	20.8759	24.6413	23.362	22.1719	21.2454	24.6401
Q15022	Q15022	600	TRUE	Empty	sp|Q15022|SUZ12_HUMAN Polycomb protein SUZ12 OS=Homo sapiens OX=9606 GN=SUZ12 PE=1 SV=3	sp|Q15022|SUZ12_HUMAN	83 kDa	0.998398	5	1	NA	21.9418	20.7023	20.5758	23.8683	21.2284	20.471	19.5543	23.5718	21.1511	19.5498	22.6104	21.5867	20.8604	20.04	23.1428	21.2278	20.863	23.4998	21.5882	20.624	23.9389	21.819	22.204	20.7535	23.6335
Q9UHB6	Q9UHB6	601	TRUE	Empty	sp|Q9UHB6|LIMA1_HUMAN LIM domain and actin-binding protein 1 OS=Homo sapiens OX=9606 GN=LIMA1 PE=1 SV=1	sp|Q9UHB6|LIMA1_HUMAN	85 kDa	0.998393	5	1	NA	18.3778	14.5325	16.4831	19.2587	17.7758	16.9247	16.7743	20.8591	18.0343	16.8214	19.2212	17.2614	17.7689	15.5727	19.796	17.6997	16.4453	19.5464	17.3801	15.6789	19.8144	17.8384	17.6312	16.1427	19.1553
P04908	P04908	602	TRUE	Empty	Group of sp|P04908|H2A1B_HUMAN Histone H2A type 1-B/E OS=Homo sapiens OX=9606 GN=H2AC8 PE=1 SV=2	sp|P04908|H2A1B_HUMAN (+2)		0.998207	5	0.2	NA	19.9204	18.4124	17.7628	22.0289	20.5043	19.2593	16.6795	21.4316	20.9495	14.7719	21.5171	19.7759	18.7989	16.5573	20.725	19.5768	19.7391	21.0522	19.5275	17.0718	18.8382	19.992	19.6187	17.7861	21.2243
Q7L7L0	Q7L7L0	602.2	TRUE	Empty	sp|Q7L7L0|H2A3_HUMAN Histone H2A type 3 OS=Homo sapiens OX=9606 GN=H2AC25 PE=1 SV=3	sp|Q7L7L0|H2A3_HUMAN	14 kDa	0.998207	5	0.2	NA	19.9204	18.4124	17.7628	22.0289	20.5043	19.2593	16.6795	21.4316	20.9495	14.7719	21.5171	19.7759	18.7989	16.5573	20.725	19.5768	19.7391	21.0522	19.5275	17.0718	18.8382	19.992	19.6187	17.7861	21.2243
Q93077	Q93077	602.3	TRUE	Empty	sp|Q93077|H2A1C_HUMAN Histone H2A type 1-C OS=Homo sapiens OX=9606 GN=H2AC6 PE=1 SV=3	sp|Q93077|H2A1C_HUMAN	14 kDa	0.998207	5	0.2	NA	19.9204	18.4124	17.7628	22.0289	20.5043	19.2593	16.6795	21.4316	20.9495	14.7719	21.5171	19.7759	18.7989	16.5573	20.725	19.5768	19.7391	21.0522	19.5275	17.0718	18.8382	19.992	19.6187	17.7861	21.2243
P68371	P68371	603	TRUE	Empty	sp|P68371|TBB4B_HUMAN Tubulin beta-4B chain OS=Homo sapiens OX=9606 GN=TUBB4B PE=1 SV=1	sp|P68371|TBB4B_HUMAN	50 kDa	0.998199	5	0.2	NA	17.5728	15.6642	15.7814	18.5306	15.0786	16.7468	15.19	19.2447	15.3547	15.1481	18.0697	16.7818	17.1869	15.3799	18.7755	16.0875	16.3877	18.2609	16.2088	15.1261	16.9228	16.8638	16.7242	14.7743	18.9433
O43719	O43719	604	TRUE	Empty	sp|O43719|HTSF1_HUMAN HIV Tat-specific factor 1 OS=Homo sapiens OX=9606 GN=HTATSF1 PE=1 SV=1	sp|O43719|HTSF1_HUMAN	86 kDa	0.998127	5	1	NA	20	18.6251	18.8326	21.5257	19.8401	18.5141	18.1827	22.1405	19.6975	17.4001	21.1489	19.4029	19.0498	18.3114	21.6241	19.453	19.3151	21.8732	18.8859	18.2058	22.4571	20.6034	20.6002	19.433	22.449
Q16629	Q16629	605	TRUE	Empty	sp|Q16629|SRSF7_HUMAN Serine/arginine-rich splicing factor 7 OS=Homo sapiens OX=9606 GN=SRSF7 PE=1 SV=1	sp|Q16629|SRSF7_HUMAN	27 kDa	0.998104	5	0.8	NA	26.636	24.8581	24.677	27.7752	25.657	24.4581	24.0068	27.7667	25.817	23.8572	27.1118	26.5861	25.1902	24.3937	27.7517	25.6809	25.1226	27.8987	26.2232	25.0279	28.6005	27.1996	26.8018	25.67	28.765
Q14814	Q14814	606	TRUE	Empty	sp|Q14814|MEF2D_HUMAN Myocyte-specific enhancer factor 2D OS=Homo sapiens OX=9606 GN=MEF2D PE=1 SV=1	sp|Q14814|MEF2D_HUMAN	56 kDa	0.998067	5	1	NA	24.2268	22.137	22.1843	25.5797	22.9586	22.4184	21.2113	23.4872	20.4016	21.5759	23.2458	22.6624	19.0967	21.5075	23.6005	22.598	22.7135	22.9259	20.5913	18.8719	25.0376	23.368	20.9592	22.1317	24.5471
P55201	P55201	607	TRUE	Empty	sp|P55201|BRPF1_HUMAN Peregrin OS=Homo sapiens OX=9606 GN=BRPF1 PE=1 SV=2	sp|P55201|BRPF1_HUMAN	137 kDa	0.998044	5	0.8	NA	19.519	18.8129	18.5652	21.9269	19.3528	18.8866	18.1006	22.0399	19.3519	17.2461	21.028	20.1799	19.55	18.4593	21.6615	19.9378	19.7296	21.768	20.4738	19.1483	22.9084	20.0653	20.6823	18.8513	22.0569
Q9UIS9	Q9UIS9	608	TRUE	Empty	sp|Q9UIS9|MBD1_HUMAN Methyl-CpG-binding domain protein 1 OS=Homo sapiens OX=9606 GN=MBD1 PE=1 SV=2	sp|Q9UIS9|MBD1_HUMAN	67 kDa	0.997946	5	1	NA	20.5706	19.6076	19.1786	22.5026	19.9076	19.4377	19.3684	22.5947	19.8285	18.3839	21.3412	20.0646	20.0274	19.1995	21.6518	19.8596	20.1107	22.2921	20.0011	19.5348	22.9932	20.8212	21.5215	20.1057	22.1149
Q13123	Q13123	609	TRUE	Empty	sp|Q13123|RED_HUMAN Protein Red OS=Homo sapiens OX=9606 GN=IK PE=1 SV=3	sp|Q13123|RED_HUMAN	66 kDa	0.997925	5	1	NA	23.4463	18.7447	18.0658	23.2986	21.6835	17.9108	17.945	23.2722	21.39	16.5143	21.9697	21.998	18.7487	17.5717	22.5522	21.5062	18.4119	22.6195	21.8634	18.4079	23.2555	22.5308	19.7928	18.8909	23.7113
P07437	P07437	610	TRUE	Empty	sp|P07437|TBB5_HUMAN Tubulin beta chain OS=Homo sapiens OX=9606 GN=TUBB PE=1 SV=2	sp|P07437|TBB5_HUMAN	50 kDa	0.997915	5	0.2	NA	18.9521	17.8646	18.0521	20.9158	18.6709	17.9017	17.2687	22.0295	18.7928	18.1578	20.9975	20.0405	19.4357	17.7497	21.6352	18.4253	18.6263	20.5963	18.7751	17.893	20.5943	19.7373	18.9743	17.3776	21.23
Q9ULD4	Q9ULD4	611	TRUE	Empty	sp|Q9ULD4|BRPF3_HUMAN Bromodomain and PHD finger-containing protein 3 OS=Homo sapiens OX=9606 GN=BRPF3 PE=1 SV=2	sp|Q9ULD4|BRPF3_HUMAN	136 kDa	0.997829	5	0.6	NA	17.4104	16.4973	16.2405	19.4428	18.0257	16.7515	14.7531	20.5043	17.5823	14.683	19.6068	17.7564	17.1415	16.2711	19.5375	17.3808	17.1246	19.5884	18.5796	17.0115	18.9932	18.1109	18.5647	17.1587	20.2123
Q00610	Q00610	612	TRUE	Empty	sp|Q00610|CLH1_HUMAN Clathrin heavy chain 1 OS=Homo sapiens OX=9606 GN=CLTC PE=1 SV=5	sp|Q00610|CLH1_HUMAN	192 kDa	0.997784	5	1	NA	17.6989	15.3899	15.1902	17.9998	18.5898	16.1598	15.564	19.2962	17.7591	16.3196	19.2592	17.897	17.6137	17.0368	19.9757	17.6033	16.7157	20.0715	17.2042	16.284	19.1508	17.1974	17.8155	15.866	18.8404
Q9BSC4	Q9BSC4	613	TRUE	Empty	sp|Q9BSC4|NOL10_HUMAN Nucleolar protein 10 OS=Homo sapiens OX=9606 GN=NOL10 PE=1 SV=1	sp|Q9BSC4|NOL10_HUMAN	80 kDa	0.997743	5	1	NA	17.4675	18.8445	18.3283	20.9797	18.8231	18.9049	18.9613	22.1733	18.9886	18.4106	21.2527	18.6132	19.3943	18.2105	21.0397	18.3255	19.3704	22.0604	18.5718	19.6263	22.1728	17.4149	20.489	19.3359	22.3196
Q92560	Q92560	614	TRUE	Empty	sp|Q92560|BAP1_HUMAN Ubiquitin carboxyl-terminal hydrolase BAP1 OS=Homo sapiens OX=9606 GN=BAP1 PE=1 SV=2	sp|Q92560|BAP1_HUMAN	80 kDa	0.99766	5	1	NA	21.5233	19.0592	18.3858	22.5757	20.6891	19.2082	18.5961	23.2849	20.4596	18.6351	22.4186	19.817	19.4091	18.2461	22.2369	20.0157	19.4213	22.5487	19.6263	18.1989	22.4522	20.1972	20.209	18.4558	22.3035
Q9NQS7	Q9NQS7	615	TRUE	Empty	sp|Q9NQS7|INCE_HUMAN Inner centromere protein OS=Homo sapiens OX=9606 GN=INCENP PE=1 SV=3	sp|Q9NQS7|INCE_HUMAN	105 kDa	0.997642	5	1	NA	19.2945	17.9657	18.4061	20.9901	20.2388	18.2582	18.2673	22.3116	19.9681	17.427	21.2729	20.3991	19.0929	18.8546	22.0534	20.6229	19.379	22.2362	21.257	20.1808	21.8772	19.2448	19.6778	18.2409	21.9183
Q8IWA0	Q8IWA0	616	TRUE	Empty	sp|Q8IWA0|WDR75_HUMAN WD repeat-containing protein 75 OS=Homo sapiens OX=9606 GN=WDR75 PE=1 SV=1	sp|Q8IWA0|WDR75_HUMAN	94 kDa	0.997615	5	1	NA	16.8292	19.5251	18.8706	21.1436	16.1336	18.6658	20.0499	21.0045	16.9914	16.6852	19.1319	17.9444	19.5415	18.3571	20.1613	16.9779	19.6549	21.0011	17.9281	19.1018	21.2707	15.2317	20.9972	19.3877	21.1822
Q3B726	Q3B726	617	TRUE	Empty	sp|Q3B726|RPA43_HUMAN DNA-directed RNA polymerase I subunit RPA43 OS=Homo sapiens OX=9606 GN=POLR1F PE=1 SV=1	sp|Q3B726|RPA43_HUMAN	37 kDa	0.997609	5	1	NA	20.6104	20.0455	19.9856	23.0564	19.1771	18.4442	17.8224	21.6632	18.8391	15.578	20.5244	20.2062	18.7068	17.5059	20.8871	19.0426	18.5776	21.3132	20.1008	18.5607	22.2931	19.4043	20.0195	18.918	21.8736
Q9UHJ3	Q9UHJ3	618	TRUE	Empty	sp|Q9UHJ3|SMBT1_HUMAN Scm-like with four MBT domains protein 1 OS=Homo sapiens OX=9606 GN=SFMBT1 PE=1 SV=2	sp|Q9UHJ3|SMBT1_HUMAN	98 kDa	0.997541	5	1	NA	19.6876	18.7088	18.1648	21.8708	18.8744	18.2892	17.0577	21.518	18.4311	16.6289	20.1363	18.8327	18.6894	17.2015	20.7113	19.1026	18.0895	20.7175	18.4357	17.5657	19.6841	19.0588	19.8843	18.0532	21.0759
Q9P2E9	Q9P2E9	619	TRUE	Empty	sp|Q9P2E9|RRBP1_HUMAN Ribosome-binding protein 1 OS=Homo sapiens OX=9606 GN=RRBP1 PE=1 SV=5	sp|Q9P2E9|RRBP1_HUMAN	152 kDa	0.997309	5	1	NA	20.5704	17.4184	16.8219	18.6138	17.1589	15.8254	16.1413	18.6559	16.6385	16.9915	19.9065	18.4602	17.2521	15.242	20.1795	17.6749	16.5997	19.1754	18.9246	16.4826	17.5855	17.284	17.9435	16.0908	19.1534
Q99575	Q99575	621	TRUE	Empty	sp|Q99575|POP1_HUMAN Ribonucleases P/MRP protein subunit POP1 OS=Homo sapiens OX=9606 GN=POP1 PE=1 SV=2	sp|Q99575|POP1_HUMAN	115 kDa	0.997116	5	1	NA	18.5222	16.7266	16.2192	19.7061	18.5512	17.093	14.1665	20.2734	18.2094	14.9724	19.0839	19.1609	18.01	16.3013	19.2615	18.3705	16.5	20.2282	19.4474	18.1681	17.9931	18.1667	18.7605	16.6444	19.6733
Q13363	Q13363	622	TRUE	Empty	sp|Q13363|CTBP1_HUMAN C-terminal-binding protein 1 OS=Homo sapiens OX=9606 GN=CTBP1 PE=1 SV=2	sp|Q13363|CTBP1_HUMAN	48 kDa	0.997095	5	0.6	NA	16.4933	15.9989	13.024	19.2567	17.3971	12.6971	11.402	19.5395	17.1896	8.31599	18.7895	16.4232	15.5649	11.1024	18.4309	17.0025	14.5753	19.3111	17.6154	14.3945	20.126	19.5709	17.9184	16.2539	21.1375
Q3KQU3	Q3KQU3	623	TRUE	Empty	sp|Q3KQU3|MA7D1_HUMAN MAP7 domain-containing protein 1 OS=Homo sapiens OX=9606 GN=MAP7D1 PE=1 SV=1	sp|Q3KQU3|MA7D1_HUMAN	93 kDa	0.996955	5	1	NA	19.2518	16.6604	17.0481	20.1362	17.9168	17.7285	17.145	20.6472	18.0404	17.1373	20.1111	18.5203	17.8695	17.148	20.4632	18.5768	18.1388	20.9319	19.0486	16.5289	21.1972	18.0374	18.0097	16.0707	19.1943
Q49A26	Q49A26	624	TRUE	Empty	sp|Q49A26|GLYR1_HUMAN Cytokine-like nuclear factor N-PAC OS=Homo sapiens OX=9606 GN=GLYR1 PE=1 SV=4	sp|Q49A26|GLYR1_HUMAN	61 kDa	0.996626	5	1	NA	16.5956	16.3968	15.4287	17.8168	16.299	15.9909	14.6122	18.355	16.4918	14.5322	17.3303	17.0644	17.1805	15.9773	18.8831	16.324	16.11	19.3942	17.7034	17.9035	19.4152	17.7186	18.1785	16.3012	20.1653
Q96Q89	Q96Q89	625	TRUE	Empty	sp|Q96Q89|KI20B_HUMAN Kinesin-like protein KIF20B OS=Homo sapiens OX=9606 GN=KIF20B PE=1 SV=3	sp|Q96Q89|KI20B_HUMAN	211 kDa	0.996273	5	1	NA	19.0879	21.3149	17.5277	21.5589	17.8767	21.2411	16.5714	20.4879	18.4241	16.6469	23.9479	22.1982	18.138	16.6629	19.7861	19.2719	18.2501	20.9711	19.2542	17.8645	21.4017	19.0908	18.9041	17.755	20.5761
Q09666	Q09666	626	TRUE	Empty	sp|Q09666|AHNK_HUMAN Neuroblast differentiation-associated protein AHNAK OS=Homo sapiens OX=9606 GN=AHNAK PE=1 SV=2	sp|Q09666|AHNK_HUMAN	629 kDa	0.995678	5	1	NA	21.2124	19.3159	19.5006	22.001	20.1195	19.6993	20.0278	22.7409	20.0665	19.0642	22.1123	19.6833	19.927	19.0534	21.7715	20.0252	19.7236	22.3942	20.3807	19.2599	22.3435	20.6784	20.4543	18.9249	22.3465
Q92804	Q92804	627	TRUE	Empty	sp|Q92804|RBP56_HUMAN TATA-binding protein-associated factor 2N OS=Homo sapiens OX=9606 GN=TAF15 PE=1 SV=1	sp|Q92804|RBP56_HUMAN	62 kDa	0.999923	4	0.5	NA	21.8737	18.1339	17.2855	22.0996	21.2495	18.9079	18.8544	22.677	21.1879	17.6678	21.6753	21.5459	19.2787	18.6845	21.7962	20.727	17.3648	21.6536	20.9097	18.7685	21.6619	21.3443	20.4588	19.0879	21.5143
P36954	P36954	628	TRUE	Empty	sp|P36954|RPB9_HUMAN DNA-directed RNA polymerase II subunit RPB9 OS=Homo sapiens OX=9606 GN=POLR2I PE=1 SV=1	sp|P36954|RPB9_HUMAN	15 kDa	0.999803	4	1	NA	21.3545	22.0596	21.8425	22.2934	22.2563	22.3669	21.4109	22.2151	22.0332	22.1072	22.1511	23.1061	22.4831	21.9452	21.5518	22.3058	22.9155	22.455	22.4651	21.9983	22.3975	23.0257	21.9775	22.8661	22.3524
Q13243	Q13243	629	TRUE	Empty	sp|Q13243|SRSF5_HUMAN Serine/arginine-rich splicing factor 5 OS=Homo sapiens OX=9606 GN=SRSF5 PE=1 SV=1	sp|Q13243|SRSF5_HUMAN	31 kDa	0.999796	4	0.75	NA	22.1279	20.4221	20.4926	23.5407	21.5096	19.9156	20.2824	23.0767	21.7736	19.5886	22.8756	21.6661	20.6144	19.6678	22.7832	21.4239	20.1335	23.7172	21.9051	20.9281	24.788	22.847	21.9871	21.6562	24.3983
Q96RN5	Q96RN5	630	TRUE	Empty	sp|Q96RN5|MED15_HUMAN Mediator of RNA polymerase II transcription subunit 15 OS=Homo sapiens OX=9606 GN=MED15 PE=1 SV=2	sp|Q96RN5|MED15_HUMAN	87 kDa	0.999793	4	1	NA	20.9579	17.9326	17.0694	18.8005	18.7446	17.7007	17.6577	19.0404	18.0392	16.5068	18.0939	17.7609	17.5148	17.1127	18.7683	18.6203	17.2091	18.6082	18.139	17.6333	18.1084	18.206	18.759	18.1275	18.595
P62888	P62888	631	TRUE	Empty	sp|P62888|RL30_HUMAN 60S ribosomal protein L30 OS=Homo sapiens OX=9606 GN=RPL30 PE=1 SV=2	sp|P62888|RL30_HUMAN	13 kDa	0.999783	4	1	NA	23.5425	22.4802	22.0616	25.4011	23.0159	22.1246	20.9593	25.4826	22.7225	21.0015	24.4097	23.5311	23.1587	21.8241	24.4929	22.7056	22.6165	24.7293	23.5	22.2377	24.1922	23.3312	23.7914	22.1498	24.2936
O15446	O15446	632	TRUE	Empty	sp|O15446|RPA34_HUMAN DNA-directed RNA polymerase I subunit RPA34 OS=Homo sapiens OX=9606 GN=POLR1G PE=1 SV=1	sp|O15446|RPA34_HUMAN	55 kDa	0.999759	4	1	NA	22.0561	21.0593	21.2958	23.8514	20.1666	19.539	20.0426	22.9254	18.9764	17.8945	21.1875	18.2098	19.802	18.6377	21.9317	19.3683	19.325	22.4571	20.0532	19.7464	22.8504	20.1086	20.9021	20.0324	23.2893
O75683	O75683	633	TRUE	Empty	sp|O75683|SURF6_HUMAN Surfeit locus protein 6 OS=Homo sapiens OX=9606 GN=SURF6 PE=1 SV=3	sp|O75683|SURF6_HUMAN	41 kDa	0.999749	4	1	NA	21.2815	19.3	19.8455	23.5009	21.6475	19.8148	20.2611	24.0095	21.4194	19.0784	22.9547	20.9674	20.1098	19.1718	22.8009	20.8381	19.9225	23.0874	21.3427	19.8131	24.0953	22.1119	21.1397	20.377	23.7614
O43823	O43823	634	TRUE	Empty	sp|O43823|AKAP8_HUMAN A-kinase anchor protein 8 OS=Homo sapiens OX=9606 GN=AKAP8 PE=1 SV=1	sp|O43823|AKAP8_HUMAN	76 kDa	0.999721	4	1	NA	21.2785	18.0112	17.713	21.2433	20.8149	17.873	17.8629	21.5414	20.8067	17.5181	21.286	21.0589	18.954	18.4164	21.4441	20.8604	18.0477	21.6205	20.9506	18.7349	22.3482	20.9169	19.6547	18.5742	21.6395
P28799	P28799	635	TRUE	Empty	sp|P28799|GRN_HUMAN Progranulin OS=Homo sapiens OX=9606 GN=GRN PE=1 SV=2	sp|P28799|GRN_HUMAN	64 kDa	0.999709	4	1	NA	21.399	19.668	20.3362	22.662	20.2773	19.9037	19.5246	22.9555	21.2796	20.3294	22.8924	21.0321	21.2271	20.4352	23.0637	20.9003	20.7928	23.2952	21.3281	20.781	23.76	21.81	21.044	20.9927	23.3749
P30050	P30050	636	TRUE	Empty	sp|P30050|RL12_HUMAN 60S ribosomal protein L12 OS=Homo sapiens OX=9606 GN=RPL12 PE=1 SV=1	sp|P30050|RL12_HUMAN	18 kDa	0.999687	4	1	NA	23.6917	22.5313	22.5705	25.1978	22.9824	22.2747	22.05	25.5594	22.6522	21.4372	24.7329	23.5124	23.1152	22.036	24.6296	22.6599	22.5344	24.7392	23.678	22.5136	25.1255	23.5821	23.7564	22.2457	24.7023
Q9Y3Y2	Q9Y3Y2	637	TRUE	Empty	sp|Q9Y3Y2|CHTOP_HUMAN Chromatin target of PRMT1 protein OS=Homo sapiens OX=9606 GN=CHTOP PE=1 SV=2	sp|Q9Y3Y2|CHTOP_HUMAN	26 kDa	0.999682	4	1	NA	23.7318	20.9409	20.7915	24.916	23.3935	20.5474	20.8349	25.1192	24.0161	20.5705	24.4518	23.8475	21.597	20.9119	24.9292	23.4321	20.8795	24.9089	23.7801	21.5259	25.7152	23.9721	22.719	21.783	25.3343
Q562R1	Q562R1	638	TRUE	Empty	sp|Q562R1|ACTBL_HUMAN Beta-actin-like protein 2 OS=Homo sapiens OX=9606 GN=ACTBL2 PE=1 SV=2	sp|Q562R1|ACTBL_HUMAN	42 kDa	0.999675	4	0.25	NA	24.9686	23.4406	22.7299	26.3305	24.0838	23.761	23.0294	26.8164	23.8799	23.0654	26.1395	23.701	24.1063	22.833	25.8737	23.8619	23.9271	26.4737	23.7982	22.9583	25.5074	23.7561	24.5319	22.8939	26.1148
Q9Y3C6	Q9Y3C6	639	TRUE	Empty	sp|Q9Y3C6|PPIL1_HUMAN Peptidyl-prolyl cis-trans isomerase-like 1 OS=Homo sapiens OX=9606 GN=PPIL1 PE=1 SV=1	sp|Q9Y3C6|PPIL1_HUMAN	18 kDa	0.999666	4	1	NA	22.6298	18.2602	18.1278	22.8077	21.1133	17.9614	17.5756	22.7575	21.5298	17.6553	21.9737	21.5591	18.2141	18.0457	22.7765	21.5892	19.0992	22.8427	21.2936	18.3169	23.2754	22.1997	19.55	18.6397	23.25
Q75N03	Q75N03	640	TRUE	Empty	sp|Q75N03|HAKAI_HUMAN E3 ubiquitin-protein ligase Hakai OS=Homo sapiens OX=9606 GN=CBLL1 PE=1 SV=1	sp|Q75N03|HAKAI_HUMAN	55 kDa	0.999623	4	1	NA	23.3414	18.9458	19.0165	23.142	18.7713	16.348	16.2806	21.0034	16.7422	15.818	19.3011	18.6347	17.4384	17.297	21.4726	18.6106	16.4954	20.2804	18.9851	18.072	21.2957	19.6175	19.9888	19.1324	22.4293
Q92769	Q92769	641	TRUE	Empty	sp|Q92769|HDAC2_HUMAN Histone deacetylase 2 OS=Homo sapiens OX=9606 GN=HDAC2 PE=1 SV=2	sp|Q92769|HDAC2_HUMAN	55 kDa	0.999603	4	0.5	NA	19.9112	17.4982	17.2789	19.6842	19.0498	17.2034	18.2966	21.2036	18.7887	15.965	20.1299	18.6114	17.6062	17.4924	21.1112	18.5393	16.1651	20.6837	18.6002	17.8831	19.6387	17.8482	19.1636	16.9256	21.3222
Q8N9T8	Q8N9T8	642	TRUE	Empty	sp|Q8N9T8|KRI1_HUMAN Protein KRI1 homolog OS=Homo sapiens OX=9606 GN=KRI1 PE=1 SV=3	sp|Q8N9T8|KRI1_HUMAN	83 kDa	0.999595	4	1	NA	17.7665	17.555	17.6308	20.5315	18.0079	17.6402	17.3371	20.5631	18.2165	15.2536	19.2263	18.3248	18.7758	17.7172	20.302	17.3134	18.5867	20.8427	19.2673	19.2459	21.5975	18.1117	18.6164	17.9194	20.9669
P52435	P52435	643	TRUE	Empty	sp|P52435|RPB11_HUMAN DNA-directed RNA polymerase II subunit RPB11-a OS=Homo sapiens OX=9606 GN=POLR2J PE=1 SV=1	sp|P52435|RPB11_HUMAN	13 kDa	0.99959	4	1	NA	24.7448	24.8175	24.5275	24.5134	24.8309	24.7382	23.2818	24.7868	24.9577	24.8797	24.8368	24.6548	24.7515	24.8234	24.7125	24.7402	24.358	24.9375	24.5461	24.7721	24.2637	24.6003	24.7198	24.85	24.8696
Q9Y2F5	Q9Y2F5	644	TRUE	Empty	sp|Q9Y2F5|ICE1_HUMAN Little elongation complex subunit 1 OS=Homo sapiens OX=9606 GN=ICE1 PE=1 SV=5	sp|Q9Y2F5|ICE1_HUMAN	248 kDa	0.999572	4	1	NA	16.6427	20.1136	12.0983	23.1538	12.1721	13.8512	19.1539	9.44846	12.1867	12.3572	16.9231	20.3551	10.8228	12.9361	16.3786	19.9497	14.9552	16.3104	14.3776	7.4507	17.3477	16.1169	16.3501	15.0817	17.3
Q96GD3	Q96GD3	645	TRUE	Empty	sp|Q96GD3|SCMH1_HUMAN Polycomb protein SCMH1 OS=Homo sapiens OX=9606 GN=SCMH1 PE=1 SV=1	sp|Q96GD3|SCMH1_HUMAN	73 kDa	0.999507	4	1	NA	18.8695	18.2691	18.2006	21.2813	19.0419	18.2791	17.847	21.3004	18.7096	16.9251	20.795	19.2296	19.039	17.7897	21.3004	18.8455	19.3266	21.6851	19.5544	18.7107	21.8383	19.6222	19.7906	18.2164	21.6143
Q8TDN6	Q8TDN6	646	TRUE	Empty	sp|Q8TDN6|BRX1_HUMAN Ribosome biogenesis protein BRX1 homolog OS=Homo sapiens OX=9606 GN=BRIX1 PE=1 SV=2	sp|Q8TDN6|BRX1_HUMAN	41 kDa	0.999506	4	1	NA	21.4579	19.9782	19.4872	23.1752	21.2977	19.8235	19.6158	22.9988	21.2022	18.7204	21.9288	20.0473	20.2139	19.043	22.3705	19.7234	19.6388	22.3957	19.9404	19.7778	22.9346	21.0501	20.9805	19.6409	23.0743
Q96B54	Q96B54	647	TRUE	Empty	sp|Q96B54|ZN428_HUMAN Zinc finger protein 428 OS=Homo sapiens OX=9606 GN=ZNF428 PE=1 SV=2	sp|Q96B54|ZN428_HUMAN	20 kDa	0.999492	4	1	NA	22.0576	21.5365	21.4695	24.8134	22.0326	21.2704	20.9133	24.6856	21.5634	20.1225	23.5326	22.0272	21.8992	20.6475	24.5186	21.4711	21.983	24.3069	22.2748	21.5298	25.3377	22.9063	22.7041	21.4233	24.4455
Q9BRL6	Q9BRL6	648	TRUE	Empty	sp|Q9BRL6|SRSF8_HUMAN Serine/arginine-rich splicing factor 8 OS=Homo sapiens OX=9606 GN=SRSF8 PE=1 SV=1	sp|Q9BRL6|SRSF8_HUMAN	32 kDa	0.999485	4	1	NA	22.8534	20.8952	21.1191	24.0807	22.1173	21.0182	20.9631	24.394	22.27	20.5543	23.66	22.9222	21.8719	21.1509	24.299	22.6497	21.7757	24.4279	22.8405	21.576	25.7049	23.4438	23.1035	22.0164	25.0031
P62917	P62917	649	TRUE	Empty	sp|P62917|RL8_HUMAN 60S ribosomal protein L8 OS=Homo sapiens OX=9606 GN=RPL8 PE=1 SV=2	sp|P62917|RL8_HUMAN	28 kDa	0.999452	4	1	NA	25.1089	23.8264	23.6815	26.875	24.1236	23.6135	23.3657	26.8595	24.3158	22.9044	25.8865	24.7225	24.496	23.3814	25.9568	23.9411	24.0937	26.1077	24.8696	23.6729	26.7814	25.0887	25.2024	23.6808	25.7616
P84090	P84090	650	TRUE	Empty	sp|P84090|ERH_HUMAN Enhancer of rudimentary homolog OS=Homo sapiens OX=9606 GN=ERH PE=1 SV=1	sp|P84090|ERH_HUMAN	12 kDa	0.999445	4	1	NA	26.8902	24.409	24.3724	27.8762	26.516	25.1068	24.3295	28.4644	26.6686	24.184	27.606	27.1082	25.3284	24.5531	28.042	26.3842	25.4565	28.3323	27.1789	25.3129	29.4042	27.2556	26.0522	24.9465	28.3907
P55081	P55081	651	TRUE	Empty	sp|P55081|MFAP1_HUMAN Microfibrillar-associated protein 1 OS=Homo sapiens OX=9606 GN=MFAP1 PE=1 SV=2	sp|P55081|MFAP1_HUMAN	52 kDa	0.999442	4	1	NA	24.1534	20.502	20.1131	24.4007	22.6572	19.996	19.7936	24.534	22.7704	19.0996	23.5561	23.1318	20.7736	19.7327	24.0728	22.8713	20.9244	24.5319	22.9274	20.4957	25.4788	23.8521	21.8243	21.1441	25.2112
Q15287	Q15287	652	TRUE	Empty	sp|Q15287|RNPS1_HUMAN RNA-binding protein with serine-rich domain 1 OS=Homo sapiens OX=9606 GN=RNPS1 PE=1 SV=1	sp|Q15287|RNPS1_HUMAN	34 kDa	0.999422	4	1	NA	25.3675	22.739	23.0239	26.0383	25.0732	22.7609	23.2118	26.5054	24.746	21.4826	25.7857	24.9272	23.4173	23.3573	26.8071	24.9929	23.09	25.759	24.8058	23.8282	26.0049	24.4343	24.5715	23.3789	27.1006
O75052	O75052	653	TRUE	Empty	sp|O75052|CAPON_HUMAN Carboxyl-terminal PDZ ligand of neuronal nitric oxide synthase protein OS=Homo sapiens OX=9606 GN=NOS1AP PE=1 SV=3	sp|O75052|CAPON_HUMAN	56 kDa	0.999422	4	1	NA	20.4838	16.8446	17.7667	21.1974	18.4468	17.1725	17.4223	20.7749	17.5615	15.996	19.6227	18.113	17.8049	17.2374	20.1717	18.1709	18.5504	20.5646	18.5053	17.7755	20.4707	18.5721	18.0352	16.9327	20.2219
P56537	P56537	654	TRUE	Empty	sp|P56537|IF6_HUMAN Eukaryotic translation initiation factor 6 OS=Homo sapiens OX=9606 GN=EIF6 PE=1 SV=1	sp|P56537|IF6_HUMAN	27 kDa	0.999397	4	1	NA	19.5398	18.0126	17.54	21.2318	19.3394	19.0322	17.8004	21.5078	18.8535	17.6666	20.8779	19.4058	19.147	17.9854	20.7596	18.9358	18.9876	21.9257	19.7808	19.0383	21.5723	19.6893	19.7759	18.3757	21.8029
Q13823	Q13823	655	TRUE	Empty	sp|Q13823|NOG2_HUMAN Nucleolar GTP-binding protein 2 OS=Homo sapiens OX=9606 GN=GNL2 PE=1 SV=1	sp|Q13823|NOG2_HUMAN	84 kDa	0.999395	4	1	NA	18.023	15.7224	14.6371	18.9563	19.2457	17.2016	16.0041	20.9807	19.1998	15.0101	19.6251	18.8594	17.3068	15.8578	20.2821	18.6669	15.4111	20.613	19.6238	17.5511	20.4116	18.4129	17.6968	15.9187	20.3263
P35269	P35269	656	TRUE	Empty	sp|P35269|T2FA_HUMAN General transcription factor IIF subunit 1 OS=Homo sapiens OX=9606 GN=GTF2F1 PE=1 SV=2	sp|P35269|T2FA_HUMAN	58 kDa	0.999387	4	1	NA	20.7792	19.8434	19.7417	18.9048	20.0953	20.0431	19.6001	19.2183	20.2464	19.4438	19.4997	20.2034	20.6947	20.0691	18.9658	20.0835	19.8104	18.7667	20.1706	19.939	17.6365	19.9396	20.5673	19.5982	18.3244
P35250	P35250	657	TRUE	Empty	sp|P35250|RFC2_HUMAN Replication factor C subunit 2 OS=Homo sapiens OX=9606 GN=RFC2 PE=1 SV=3	sp|P35250|RFC2_HUMAN	39 kDa	0.999356	4	1	NA	20.2309	18.5821	18.1176	20.1314	18.3888	17.8966	17.3128	19.9377	17.5368	14.7437	18.7675	18.2254	17.9894	17.5337	20.1265	17.7003	17.7694	20.5893	18.024	17.8205	19.5353	17.4757	18.5698	17.3146	20.2756
P62829	P62829	658	TRUE	Empty	sp|P62829|RL23_HUMAN 60S ribosomal protein L23 OS=Homo sapiens OX=9606 GN=RPL23 PE=1 SV=1	sp|P62829|RL23_HUMAN	15 kDa	0.999327	4	1	NA	21.8636	20.0511	20.3991	23.5336	22.4168	22.202	22.0754	25.2822	22.2941	21.0728	24.1647	21.7764	21.6466	20.7523	23.6596	21.7422	22.4446	24.7581	22.703	21.8606	24.3563	22.3336	22.8246	21.306	24.0356
P62910	P62910	659	TRUE	Empty	sp|P62910|RL32_HUMAN 60S ribosomal protein L32 OS=Homo sapiens OX=9606 GN=RPL32 PE=1 SV=2	sp|P62910|RL32_HUMAN	16 kDa	0.999306	4	1	NA	20.8432	20.0554	19.4253	23.0467	20.3424	19.4652	19.2304	23.0897	20.2428	18.4265	22.2252	21.0341	20.9294	19.4989	22.4274	20.4032	19.6922	22.4623	21.1333	20.1454	22.4115	20.9119	21.588	19.8154	22.2436
P62244	P62244	660	TRUE	Empty	sp|P62244|RS15A_HUMAN 40S ribosomal protein S15a OS=Homo sapiens OX=9606 GN=RPS15A PE=1 SV=2	sp|P62244|RS15A_HUMAN	15 kDa	0.999304	4	1	NA	22.2607	21.3153	21.2214	23.7203	22.1825	21.6204	21.1827	24.6021	21.9686	20.7359	23.8877	22.6237	22.2944	21.2181	24.1184	21.7857	22.0091	24.1747	23.1343	21.8126	24.6701	22.4914	23.08	21.4811	24.4226
O15160	O15160	661	TRUE	Empty	sp|O15160|RPAC1_HUMAN DNA-directed RNA polymerases I and III subunit RPAC1 OS=Homo sapiens OX=9606 GN=POLR1C PE=1 SV=1	sp|O15160|RPAC1_HUMAN	39 kDa	0.9993	4	1	NA	22.2881	21.5849	21.6663	24.552	19.539	19.8846	19.6382	22.931	19.377	18.4181	21.2068	19.0657	20.0947	19.0923	22.0744	19.7679	20.4076	22.9216	20.2781	19.9095	23.554	20.6906	21.4899	20.5721	23.5229
Q9H8G2	Q9H8G2	662	TRUE	Empty	sp|Q9H8G2|CAAP1_HUMAN Caspase activity and apoptosis inhibitor 1 OS=Homo sapiens OX=9606 GN=CAAP1 PE=1 SV=2	sp|Q9H8G2|CAAP1_HUMAN	38 kDa	0.999244	4	1	NA	22.269	20.1743	20.0678	22.9575	22.109	20.2797	19.8611	23.9444	21.9891	19.207	23.0022	22.3111	20.7059	19.955	23.4099	21.8089	21.1205	23.9528	22.4044	20.8737	23.9305	22.8177	22.4118	21.3081	24.4909
P42166	P42166	663	TRUE	Empty	sp|P42166|LAP2A_HUMAN Lamina-associated polypeptide 2, isoform alpha OS=Homo sapiens OX=9606 GN=TMPO PE=1 SV=2	sp|P42166|LAP2A_HUMAN	75 kDa	0.999229	4	1	NA	22.4649	20.792	20.806	23.6441	21.5922	21.1873	20.6949	24.1293	21.4823	20.2216	23.04	21.2644	21.1824	19.6951	23.1113	21.0611	20.8994	23.4165	21.1483	20.2298	23.2602	21.8727	21.7659	20.5885	23.7691
P42677	P42677	664	TRUE	Empty	sp|P42677|RS27_HUMAN 40S ribosomal protein S27 OS=Homo sapiens OX=9606 GN=RPS27 PE=1 SV=3	sp|P42677|RS27_HUMAN	9 kDa	0.999222	4	1	NA	23.2861	21.6803	21.7878	24.9578	23.4616	23.2983	22.7157	26.28	23.4564	22.1367	25.1567	23.4615	23.3743	22.1746	25.0485	23.2526	23.6975	25.6222	23.9932	22.7868	26.0229	23.9707	23.8262	22.7669	24.9634
P41223	P41223	665	TRUE	Empty	sp|P41223|BUD31_HUMAN Protein BUD31 homolog OS=Homo sapiens OX=9606 GN=BUD31 PE=1 SV=2	sp|P41223|BUD31_HUMAN	17 kDa	0.999157	4	1	NA	23.4034	17.3335	17.8347	23.1554	21.9275	16.9204	16.3396	22.9585	21.7453	16.4	22.0057	22.4936	17.8432	17.5423	23.0788	22.2331	16.9832	23.1542	22.202	18.0883	23.9831	22.8543	19.0444	18.4436	23.8083
P08708	P08708	666	TRUE	Empty	sp|P08708|RS17_HUMAN 40S ribosomal protein S17 OS=Homo sapiens OX=9606 GN=RPS17 PE=1 SV=2	sp|P08708|RS17_HUMAN	16 kDa	0.999156	4	1	NA	22.7239	22.0087	22.0528	24.8069	22.0145	21.4779	21.1965	24.3203	21.5672	20.2272	23.5904	22.8125	22.4336	21.4877	23.9935	21.6547	22.1806	23.8895	22.9819	21.6923	24.2305	22.7842	23.1193	21.6134	24.1794
O14979	O14979	667	TRUE	Empty	sp|O14979|HNRDL_HUMAN Heterogeneous nuclear ribonucleoprotein D-like OS=Homo sapiens OX=9606 GN=HNRNPDL PE=1 SV=3	sp|O14979|HNRDL_HUMAN	46 kDa	0.999155	4	0.5	NA	23.5352	19.9241	20.0387	23.6644	23.1432	20.4298	20.5551	24.34	22.9743	19.7442	23.5521	22.6704	19.9545	19.7976	23.2428	22.2187	19.4421	23.2546	22.4992	19.7305	23.1887	22.8004	21.2093	20.0046	24.1761
O60583	O60583	668	TRUE	Empty	sp|O60583|CCNT2_HUMAN Cyclin-T2 OS=Homo sapiens OX=9606 GN=CCNT2 PE=1 SV=2	sp|O60583|CCNT2_HUMAN	81 kDa	0.999152	4	1	NA	20.2951	18.5372	18.6039	19.7512	18.5599	19.0812	19.3115	20.7491	18.8358	18.4209	19.8364	19.0081	19.3982	18.7557	20.2269	18.5836	19.5851	20.7303	18.9946	19.3395	21.1286	19.6964	20.236	19.3043	20.4601
Q4G0J3	Q4G0J3	669	TRUE	Empty	sp|Q4G0J3|LARP7_HUMAN La-related protein 7 OS=Homo sapiens OX=9606 GN=LARP7 PE=1 SV=1	sp|Q4G0J3|LARP7_HUMAN	67 kDa	0.999148	4	1	NA	18.8214	18.1624	17.8777	20.69	16.4013	17.8256	16.4756	20.3839	16.026	15.5093	19.7163	17.0501	17.9991	16.7249	19.2209	16.2184	17.42	21.3729	17.1778	17.7406	20.0663	17.4877	19.7533	17.9684	21.4561
P26373	P26373	670	TRUE	Empty	sp|P26373|RL13_HUMAN 60S ribosomal protein L13 OS=Homo sapiens OX=9606 GN=RPL13 PE=1 SV=4	sp|P26373|RL13_HUMAN	24 kDa	0.999112	4	1	NA	25.4472	24.2368	24.2104	27.1967	25.0647	24.2921	23.9739	27.4902	25.4706	24.1558	26.8401	25.4162	24.8789	24.0248	26.4619	25.4374	25.0662	27.4342	25.9401	24.7717	27.2796	25.8928	25.9434	24.68	27.3011
O15350	O15350	671	TRUE	Empty	sp|O15350|P73_HUMAN Tumor protein p73 OS=Homo sapiens OX=9606 GN=TP73 PE=1 SV=1	sp|O15350|P73_HUMAN	70 kDa	0.999104	4	1	NA	18.2726	16.6946	17.3834	19.4496	17.0038	16.543	16.8372	19.8277	16.9452	13.7652	19.026	19.6226	19.1273	18.5024	21.3896	19.6118	19.4499	21.8213	19.5474	18.5744	21.1996	16.0496	17.4072	15.3152	19.4327
Q92522	Q92522	672	TRUE	Empty	sp|Q92522|H1X_HUMAN Histone H1.10 OS=Homo sapiens OX=9606 GN=H1-10 PE=1 SV=1	sp|Q92522|H1X_HUMAN	22 kDa	0.999091	4	1	NA	20.0599	18.6425	18.0218	21.431	20.3044	20.0699	19.0378	22.7356	19.6553	17.7841	20.9073	20.2363	19.3085	17.5096	20.55	18.5267	19.7923	21.1345	19.1413	18.7811	21.3425	20.8972	20.7003	19.18	21.994
Q8WTT2	Q8WTT2	673	TRUE	Empty	sp|Q8WTT2|NOC3L_HUMAN Nucleolar complex protein 3 homolog OS=Homo sapiens OX=9606 GN=NOC3L PE=1 SV=1	sp|Q8WTT2|NOC3L_HUMAN	93 kDa	0.999041	4	1	NA	19.7158	18.8558	18.6781	21.7935	20.5322	19.5792	18.8024	22.8195	20.6707	18.1678	21.8061	20.2905	20.2833	19.2584	22.069	20.1872	19.6968	22.6167	20.7275	20.1256	22.8702	20.7939	21.1048	19.6197	22.5939
Q8N5F7	Q8N5F7	674	TRUE	Empty	sp|Q8N5F7|NKAP_HUMAN NF-kappa-B-activating protein OS=Homo sapiens OX=9606 GN=NKAP PE=1 SV=1	sp|Q8N5F7|NKAP_HUMAN	47 kDa	0.999001	4	1	NA	20.8862	18.9593	18.6971	21.7087	19.9844	18.6146	18.7658	21.8946	19.8191	18.1944	21.2483	20.3379	18.7618	18.6218	21.5299	20.3764	19.5754	22.0792	20.6548	17.9326	22.9904	21.4378	20.5899	19.3209	22.5141
P0C0S5	P0C0S5	675	TRUE	Empty	Group of sp|P0C0S5|H2AZ_HUMAN Histone H2A.Z OS=Homo sapiens OX=9606 GN=H2AZ1 PE=1 SV=2	sp|P0C0S5|H2AZ_HUMAN (+1)		0.999	4	0.5	NA	28.3867	27.5616	26.9283	30.1578	27.89	27.4006	27.2358	30.3568	27.7791	26.4651	29.4954	27.8708	27.5687	26.4136	29.25	27.396	27.6878	29.7719	27.9643	26.9745	30.0944	28.4295	28.3046	27.381	30.1563
Q71UI9	Q71UI9	675.2	TRUE	Empty	sp|Q71UI9|H2AV_HUMAN Histone H2A.V OS=Homo sapiens OX=9606 GN=H2AZ2 PE=1 SV=3	sp|Q71UI9|H2AV_HUMAN	14 kDa	0.999	4	0.5	NA	28.3867	27.5616	26.9283	30.1578	27.89	27.4006	27.2358	30.3568	27.7791	26.4651	29.4954	27.8708	27.5687	26.4136	29.25	27.396	27.6878	29.7719	27.9643	26.9745	30.0944	28.4295	28.3046	27.381	30.1563
P62277	P62277	676	TRUE	Empty	sp|P62277|RS13_HUMAN 40S ribosomal protein S13 OS=Homo sapiens OX=9606 GN=RPS13 PE=1 SV=2	sp|P62277|RS13_HUMAN	17 kDa	0.998947	4	1	NA	24.2823	23.4526	23.3505	26.1867	23.7606	23.4806	23.103	26.6385	23.5881	22.7484	25.7445	24.4341	24.2376	23.118	25.8338	23.618	24.0165	25.9836	24.8787	23.8924	26.6762	24.3299	24.9751	23.397	25.9204
Q6UXN9	Q6UXN9	677	TRUE	Empty	sp|Q6UXN9|WDR82_HUMAN WD repeat-containing protein 82 OS=Homo sapiens OX=9606 GN=WDR82 PE=1 SV=1	sp|Q6UXN9|WDR82_HUMAN	35 kDa	0.998937	4	1	NA	22.712	17.719	17.7862	22.0081	20.6174	17.0492	17.1606	22.4622	20.0814	16.6571	21.2182	20.44	17.4443	16.8049	21.5178	20.0683	16.5094	21.8659	20.2845	16.5412	22.0902	20.7028	18.3199	17.2384	21.9125
O75477	O75477	678	TRUE	Empty	sp|O75477|ERLN1_HUMAN Erlin-1 OS=Homo sapiens OX=9606 GN=ERLIN1 PE=1 SV=2	sp|O75477|ERLN1_HUMAN	39 kDa	0.998925	4	0.5	NA	19.1975	18.9234	18.667	21.5068	18.6829	18.6368	18.0593	22.0002	18.8422	18.3476	21.5839	19.2596	19.3688	17.7963	20.0756	18.2215	19.044	20.397	19.1556	18.273	20.4816	20.1581	20.4995	18.7532	20.2213
Q13601	Q13601	679	TRUE	Empty	sp|Q13601|KRR1_HUMAN KRR1 small subunit processome component homolog OS=Homo sapiens OX=9606 GN=KRR1 PE=1 SV=4	sp|Q13601|KRR1_HUMAN	44 kDa	0.998916	4	1	NA	21.1439	20.4924	20.5996	23.6983	21.1609	20.9074	21.1086	24.1042	20.9643	20.0603	23.062	21.2427	21.629	20.8314	23.3818	20.9097	21.6755	23.9214	22.0078	21.8671	24.1848	20.9849	22.1199	20.9854	23.8694
P15880	P15880	680	TRUE	Empty	sp|P15880|RS2_HUMAN 40S ribosomal protein S2 OS=Homo sapiens OX=9606 GN=RPS2 PE=1 SV=2	sp|P15880|RS2_HUMAN	31 kDa	0.998908	4	1	NA	24.1036	23.2915	23.1941	26.1592	23.7	23.1917	23.0407	26.5235	23.3475	22.4429	25.482	24.0882	23.9196	23.0665	25.7402	23.4167	24.0669	25.629	24.5449	23.6017	26.6225	23.9923	24.5434	23.0487	25.4743
P31942	P31942	681	TRUE	Empty	sp|P31942|HNRH3_HUMAN Heterogeneous nuclear ribonucleoprotein H3 OS=Homo sapiens OX=9606 GN=HNRNPH3 PE=1 SV=2	sp|P31942|HNRH3_HUMAN	37 kDa	0.998907	4	1	NA	20.6913	17.8371	17.8621	20.6385	19.7841	17.8308	17.9201	20.5854	20.2605	17.8274	20.5336	20.1336	18.4098	18.145	20.7444	19.2444	17.9032	19.9715	19.8873	18.8832	21.5162	20.5009	18.72	18.7609	21.0034
Q8NDF8	Q8NDF8	682	TRUE	Empty	sp|Q8NDF8|PAPD5_HUMAN Terminal nucleotidyltransferase 4B OS=Homo sapiens OX=9606 GN=TENT4B PE=1 SV=2	sp|Q8NDF8|PAPD5_HUMAN	63 kDa	0.998869	4	1	NA	17.0603	16.4804	16.397	17.3293	17.0574	14.6387	16.3064	18.9659	17.0149	15.4142	18.4278	17.0674	17.4541	16.4541	19.9331	17.1105	16.7432	19.5911	17.0855	17.4451	19.6206	17.5918	18.8641	16.9745	20.2914
O94763	O94763	683	TRUE	Empty	sp|O94763|RMP_HUMAN Unconventional prefoldin RPB5 interactor 1 OS=Homo sapiens OX=9606 GN=URI1 PE=1 SV=3	sp|O94763|RMP_HUMAN	60 kDa	0.998843	4	1	NA	20.9707	18.6873	18.9697	18.4782	19.3469	18.2068	18.0836	18.4278	20.3737	18.2457	20.2188	20.5902	19.7337	19.4822	19.8572	20.4849	18.8811	20.2541	20.7892	19.3609	19.7427	19.4589	19.0357	18.1246	18.8748
O75934	O75934	684	TRUE	Empty	sp|O75934|SPF27_HUMAN Pre-mRNA-splicing factor SPF27 OS=Homo sapiens OX=9606 GN=BCAS2 PE=1 SV=1	sp|O75934|SPF27_HUMAN	26 kDa	0.998809	4	1	NA	23.0581	18.2304	17.9083	23.0644	21.8099	16.8182	17.7743	23.0453	21.7646	16.5818	22.2667	22.3278	18.8868	18.1919	22.9671	22.2715	18.2986	23.2086	22.0352	18.8337	23.6683	23.1333	19.4674	19.4413	23.8512
Q9Y3X0	Q9Y3X0	685	TRUE	Empty	sp|Q9Y3X0|CCDC9_HUMAN Coiled-coil domain-containing protein 9 OS=Homo sapiens OX=9606 GN=CCDC9 PE=1 SV=1	sp|Q9Y3X0|CCDC9_HUMAN	60 kDa	0.998789	4	1	NA	18.8042	14.4169	12.4164	17.79	17.223	13.3967	14.9306	17.8682	18.2293	13.2284	16.6231	18.7856	16.1178	15.223	19.16	17.64	14.7975	18.5984	18.0379	15.0127	18.4425	18.7158	17.1252	15.991	18.5484
Q9Y2X0	Q9Y2X0	686	TRUE	Empty	sp|Q9Y2X0|MED16_HUMAN Mediator of RNA polymerase II transcription subunit 16 OS=Homo sapiens OX=9606 GN=MED16 PE=1 SV=2	sp|Q9Y2X0|MED16_HUMAN	97 kDa	0.998779	4	1	NA	23.3449	20.1892	19.7079	21.3354	20.4727	20.1722	20.2345	21.2632	20.1656	19.545	20.6167	20.6172	20.4554	19.5175	21.116	20.3058	20.6251	21.4138	20.1973	19.639	20.9539	21.0077	21.2816	20.2983	21.5617
Q9NP66	Q9NP66	687	TRUE	Empty	sp|Q9NP66|HM20A_HUMAN High mobility group protein 20A OS=Homo sapiens OX=9606 GN=HMG20A PE=1 SV=1	sp|Q9NP66|HM20A_HUMAN	40 kDa	0.998771	4	1	NA	22.056	20.4044	20.4865	23.3239	21.7057	20.5807	20.6352	23.8088	21.5715	19.7871	23.1707	21.1976	20.5545	19.467	22.7445	21.0581	20.5108	22.9338	21.2965	20.123	23.6083	21.9571	22.1387	20.989	23.8677
Q15637	Q15637	688	TRUE	Empty	sp|Q15637|SF01_HUMAN Splicing factor 1 OS=Homo sapiens OX=9606 GN=SF1 PE=1 SV=4	sp|Q15637|SF01_HUMAN	68 kDa	0.998751	4	1	NA	21.2747	16.7427	16.9775	21.176	20.2421	16.9466	16.6148	21.2335	20.4473	16.4424	20.3326	20.3553	16.9758	17.1927	20.8341	19.7645	16.7627	20.9561	20.1553	16.8266	21.2121	20.1272	18.6361	17.6966	21.1604
P35227	P35227	689	TRUE	Empty	sp|P35227|PCGF2_HUMAN Polycomb group RING finger protein 2 OS=Homo sapiens OX=9606 GN=PCGF2 PE=1 SV=1	sp|P35227|PCGF2_HUMAN	38 kDa	0.998744	4	0.75	NA	20.3024	19.1006	18.8283	22.0144	19.6155	19.0669	18.7179	22.4924	19.424	18.3757	21.3713	19.2954	19.3545	18.5996	21.5421	19.6232	19.2351	21.8874	20.0431	19.1447	22.1847	20.1675	19.8014	18.7258	21.4489
Q9NYB9	Q9NYB9	690	TRUE	Empty	sp|Q9NYB9|ABI2_HUMAN Abl interactor 2 OS=Homo sapiens OX=9606 GN=ABI2 PE=1 SV=1	sp|Q9NYB9|ABI2_HUMAN	56 kDa	0.998728	4	0.5	NA	17.6705	10.3054	13.281	11.6071	15.5306	13.453	11.753	16.4231	14.8993	11.7201	17.0512	15.0405	14.9787	13.4815	17.1834	15.9486	10.8793	17.2939	15.0965	13.2702	16.8019	12.7908	14.92	9.70998	14.9048
Q8N9Z2	Q8N9Z2	691	TRUE	Empty	sp|Q8N9Z2|CC71L_HUMAN Coiled-coil domain-containing protein 71L OS=Homo sapiens OX=9606 GN=CCDC71L PE=1 SV=2	sp|Q8N9Z2|CC71L_HUMAN	26 kDa	0.998716	4	1	NA	20.067	19.0451	18.8146	21.8414	19.6868	18.8782	17.9663	21.9438	19.5472	17.5006	21.1708	20.3307	19.348	18.4053	21.3295	19.1584	18.9785	21.744	20.3587	19.3186	21.3495	20.2552	20.8613	19.2404	22.1151
P09661	P09661	692	TRUE	Empty	sp|P09661|RU2A_HUMAN U2 small nuclear ribonucleoprotein A' OS=Homo sapiens OX=9606 GN=SNRPA1 PE=1 SV=2	sp|P09661|RU2A_HUMAN	28 kDa	0.9987	4	1	NA	21.847	17.3042	17.3099	21.2302	20.6946	17.0917	16.7069	20.8812	20.6295	15.5262	20.3273	21.3547	17.0768	17.146	20.9852	21.2214	17.6841	21.1171	21.1972	17.3529	21.0099	21.8712	18.7872	18.0552	22.0219
O15516	O15516	693	TRUE	Empty	sp|O15516|CLOCK_HUMAN Circadian locomoter output cycles protein kaput OS=Homo sapiens OX=9606 GN=CLOCK PE=1 SV=1	sp|O15516|CLOCK_HUMAN	95 kDa	0.998699	4	1	NA	20.8325	18.8036	18.4837	22.1098	20.0822	19.1465	18.5783	22.6792	19.8168	17.8186	21.8057	19.8884	19.7187	18.5673	22.1415	19.9642	19.6461	22.4408	19.624	18.7124	22.6176	20.4559	20.2913	18.8237	22.1324
Q13347	Q13347	694	TRUE	Empty	sp|Q13347|EIF3I_HUMAN Eukaryotic translation initiation factor 3 subunit I OS=Homo sapiens OX=9606 GN=EIF3I PE=1 SV=1	sp|Q13347|EIF3I_HUMAN	37 kDa	0.998694	4	1	NA	19.1692	18.422	18.4468	20.5839	19.2127	18.5438	17.2253	21.6805	18.834	16.6741	20.6323	20.3635	19.5767	18.446	21.0373	18.8488	18.8347	20.8745	19.9968	18.3582	21.9109	20.5538	21.1386	19.5917	21.9264
Q9NVP1	Q9NVP1	695	TRUE	Empty	sp|Q9NVP1|DDX18_HUMAN ATP-dependent RNA helicase DDX18 OS=Homo sapiens OX=9606 GN=DDX18 PE=1 SV=2	sp|Q9NVP1|DDX18_HUMAN	75 kDa	0.998692	4	1	NA	20.0815	19.0541	18.7174	22.1232	20.0044	19.063	18.1894	22.9828	19.249	16.6214	20.5329	19.3816	19.6108	18.2279	21.2703	18.981	19.8349	22.0267	20.5987	19.4854	22.2661	19.8428	20.4553	19.0782	22.3989
Q9P013	Q9P013	696	TRUE	Empty	sp|Q9P013|CWC15_HUMAN Spliceosome-associated protein CWC15 homolog OS=Homo sapiens OX=9606 GN=CWC15 PE=1 SV=2	sp|Q9P013|CWC15_HUMAN	27 kDa	0.998691	4	1	NA	23.755	19.089	19.3812	23.9012	22.5044	18.7105	18.9147	23.7174	22.6876	18.827	22.9361	22.9329	19.7094	19.2519	23.6157	22.8242	20.1617	23.8767	22.8652	19.6971	24.9498	23.8832	20.7718	20.1641	24.4
Q9BTV4	Q9BTV4	697	TRUE	Empty	sp|Q9BTV4|TMM43_HUMAN Transmembrane protein 43 OS=Homo sapiens OX=9606 GN=TMEM43 PE=1 SV=1	sp|Q9BTV4|TMM43_HUMAN	45 kDa	0.998685	4	1	NA	18.9035	18.1039	17.5964	20.7049	18.3709	18.3325	16.6592	21.4651	18.4993	17.4216	20.817	18.4624	18.7759	16.922	19.3682	17.2112	18.2157	19.773	18.3671	17.9529	18.5519	19.5845	19.4649	17.9264	20.6477
Q9Y6W5	Q9Y6W5	699	TRUE	Empty	sp|Q9Y6W5|WASF2_HUMAN Actin-binding protein WASF2 OS=Homo sapiens OX=9606 GN=WASF2 PE=1 SV=3	sp|Q9Y6W5|WASF2_HUMAN	54 kDa	0.998652	4	1	NA	22.8367	18.8168	18.0933	21.9235	21.1495	19.3594	18.9012	23.2625	20.9548	19.0023	22.8681	20.711	19.989	19.1386	22.8295	20.5974	19.2943	22.7145	20.3176	18.8686	21.9209	20.675	20.0871	19.0456	22.2455
O94916	O94916	700	TRUE	Empty	sp|O94916|NFAT5_HUMAN Nuclear factor of activated T-cells 5 OS=Homo sapiens OX=9606 GN=NFAT5 PE=1 SV=1	sp|O94916|NFAT5_HUMAN	166 kDa	0.998648	4	1	NA	19.5184	19.0593	17.4044	20.3389	18.9266	18.6459	17.5725	21.1577	18.69	16.2026	19.8554	18.3008	18.7768	17.7414	20.3256	18.1678	18.0118	20.8411	18.0003	17.6547	19.1466	18.6762	19.2979	16.8729	20.8377
Q9GZS3	Q9GZS3	701	TRUE	Empty	sp|Q9GZS3|SKI8_HUMAN SKI8 subunit of superkiller complex protein OS=Homo sapiens OX=9606 GN=SKIC8 PE=1 SV=1	sp|Q9GZS3|SKI8_HUMAN	34 kDa	0.998626	4	1	NA	22.9678	20.57	20.6762	24.0415	21.9679	20.1348	20.3628	23.85	21.5077	19.2293	23.0793	22.4651	20.846	20.4822	23.6452	21.9765	20.9052	23.8307	22.5831	20.9559	24.2384	22.6232	21.6969	20.9661	23.9812
Q8NEJ9	Q8NEJ9	702	TRUE	Empty	sp|Q8NEJ9|NGDN_HUMAN Neuroguidin OS=Homo sapiens OX=9606 GN=NGDN PE=1 SV=1	sp|Q8NEJ9|NGDN_HUMAN	36 kDa	0.99861	4	1	NA	16.5477	17.4687	17.9637	19.6519	17.9687	17.914	18.1426	21.3855	17.9812	17.4379	20.3488	17.4711	18.5149	17.1669	20.0137	17.235	18.5125	21.0412	18.3534	18.7228	21.2626	17.7741	19.793	18.4621	21.4994
Q9NW64	Q9NW64	703	TRUE	Empty	sp|Q9NW64|RBM22_HUMAN Pre-mRNA-splicing factor RBM22 OS=Homo sapiens OX=9606 GN=RBM22 PE=1 SV=1	sp|Q9NW64|RBM22_HUMAN	47 kDa	0.998608	4	1	NA	23.5475	18.3042	18.7209	23.2908	22.2154	17.4685	17.9739	23.4327	22.1999	17.1195	22.4895	22.6252	18.4951	18.4007	23.334	22.4518	18.2045	23.5068	22.5474	18.8679	23.8915	23.2337	19.8962	18.2715	24.1712
Q8N8A6	Q8N8A6	704	TRUE	Empty	sp|Q8N8A6|DDX51_HUMAN ATP-dependent RNA helicase DDX51 OS=Homo sapiens OX=9606 GN=DDX51 PE=1 SV=3	sp|Q8N8A6|DDX51_HUMAN	72 kDa	0.998578	4	1	NA	20.243	18.2017	18.3616	21.2987	18.2439	17.3948	16.2743	20.5137	17.8732	15.3385	19.2907	21.095	18.1711	16.6216	19.4891	17.2004	17.3684	20.5598	17.9651	18.0038	21.1983	18.4022	18.9018	18.0035	21.192
P68104	P68104	705	TRUE	Empty	Group of sp|P68104|EF1A1_HUMAN Elongation factor 1-alpha 1 OS=Homo sapiens OX=9606 GN=EEF1A1 PE=1 SV=1	sp|P68104|EF1A1_HUMAN (+1)		0.998558	4	1	NA	22.4191	20.2757	20.0354	22.8082	20.015	20.6321	19.3892	23.067	20.1472	19.7097	22.4239	20.8917	21.1457	19.8439	22.6632	20.537	20.9943	22.8342	20.6934	19.6099	23.1429	21.212	21.614	20.1643	23.0978
Q5VTE0	Q5VTE0	705.2	TRUE	Empty	sp|Q5VTE0|EF1A3_HUMAN Putative elongation factor 1-alpha-like 3 OS=Homo sapiens OX=9606 GN=EEF1A1P5 PE=5 SV=1	sp|Q5VTE0|EF1A3_HUMAN	50 kDa	0.998558	4	1	NA	22.4191	20.2757	20.0354	22.8082	20.015	20.6321	19.3892	23.067	20.1472	19.7097	22.4239	20.8917	21.1457	19.8439	22.6632	20.537	20.9943	22.8342	20.6934	19.6099	23.1429	21.212	21.614	20.1643	23.0978
Q9BTC8	Q9BTC8	706	TRUE	Empty	sp|Q9BTC8|MTA3_HUMAN Metastasis-associated protein MTA3 OS=Homo sapiens OX=9606 GN=MTA3 PE=1 SV=2	sp|Q9BTC8|MTA3_HUMAN	68 kDa	0.998557	4	0.75	NA	20.7761	19.2537	18.8386	22.1169	19.8318	18.5854	18.9669	22.2861	20.0289	18.4436	21.254	19.4685	19.2069	18.1599	20.9659	19.298	19.2649	21.838	19.6482	18.5526	22.3116	20.4973	20.2613	19.3642	21.619
Q96C12	Q96C12	707	TRUE	Empty	sp|Q96C12|ARMC5_HUMAN Armadillo repeat-containing protein 5 OS=Homo sapiens OX=9606 GN=ARMC5 PE=1 SV=2	sp|Q96C12|ARMC5_HUMAN	98 kDa	0.998469	4	1	NA	19.0514	15.3858	18.3397	20.5325	18.5305	14.6038	11.9176	20.1802	18.2476	17.782	19.6933	18.9764	15.2549	17.9144	20.4483	18.6453	15.3102	20.2202	18.6698	18.3091	19.8352	17.5278	15.5017	17.5427	20.1465
O94905	O94905	708	TRUE	Empty	sp|O94905|ERLN2_HUMAN Erlin-2 OS=Homo sapiens OX=9606 GN=ERLIN2 PE=1 SV=1	sp|O94905|ERLN2_HUMAN	38 kDa	0.998455	4	0.5	NA	19.6987	18.5999	18.7053	21.7934	18.7275	18.981	17.8957	21.8393	19.2796	18.6726	21.783	19.5352	19.5424	18.1996	20.2271	18.2521	18.8629	20.2875	18.9617	18.3364	20.5745	20.4169	20.4509	19.1338	20.9276
P26196	P26196	709	TRUE	Empty	sp|P26196|DDX6_HUMAN Probable ATP-dependent RNA helicase DDX6 OS=Homo sapiens OX=9606 GN=DDX6 PE=1 SV=2	sp|P26196|DDX6_HUMAN	54 kDa	0.998422	4	1	NA	21.3436	18.4514	18.0547	21.5613	20.0088	18.7145	17.3985	22.6807	19.1346	17.4105	21.8497	19.5131	18.9155	17.6371	21.0101	18.5273	18.146	21.2155	19.2307	17.8753	19.4582	19.2021	20.0184	18.183	21.2274
Q9H6F5	Q9H6F5	710	TRUE	Empty	sp|Q9H6F5|CCD86_HUMAN Coiled-coil domain-containing protein 86 OS=Homo sapiens OX=9606 GN=CCDC86 PE=1 SV=1	sp|Q9H6F5|CCD86_HUMAN	40 kDa	0.998415	4	1	NA	18.5395	18.2573	17.2153	19.7017	18.6816	18.8644	17.1484	21.0536	18.6474	16.8114	19.7786	19.1681	19.4537	17.653	20.6996	17.9492	17.7284	20.8941	19.6867	19.0565	22.173	19.3241	19.9709	18.5077	21.4557
P45880	P45880	711	TRUE	Empty	sp|P45880|VDAC2_HUMAN Voltage-dependent anion-selective channel protein 2 OS=Homo sapiens OX=9606 GN=VDAC2 PE=1 SV=2	sp|P45880|VDAC2_HUMAN	32 kDa	0.998412	4	1	NA	20.2961	19.0966	18.8407	21.5306	19.6393	19.2818	18.1645	22.6332	18.8307	17.1871	21.2053	18.9261	17.3684	14.8158	18.0515	16.406	17.1258	18.0835	18.9463	16.2059	18.925	19.9305	20.32	17.9925	20.6647
Q9UN81	Q9UN81	712	TRUE	Empty	sp|Q9UN81|LORF1_HUMAN LINE-1 retrotransposable element ORF1 protein OS=Homo sapiens OX=9606 GN=L1RE1 PE=1 SV=1	sp|Q9UN81|LORF1_HUMAN	40 kDa	0.99831	4	1	NA	20.2029	18.1391	18.2437	20.9523	19.8454	19.0343	18.0868	21.2878	18.977	18.8575	21.337	18.7184	19.1169	18.3053	20.8686	18.7724	18.3402	20.3887	18.5404	18.7755	21.0271	19.0303	19.8298	18.2334	21.8284
P51532	P51532	713	TRUE	Empty	sp|P51532|SMCA4_HUMAN Transcription activator BRG1 OS=Homo sapiens OX=9606 GN=SMARCA4 PE=1 SV=2	sp|P51532|SMCA4_HUMAN	185 kDa	0.998247	4	1	NA	18.7522	17.0162	16.6375	19.6084	18.3252	16.9881	17.2383	20.3286	17.6232	15.6051	19.6857	17.2754	17.3318	16.7461	19.636	16.8029	16.2657	19.8608	17.7408	17.6123	18.7811	17.7458	19.1049	15.9633	20.1358
P98175	P98175	714	TRUE	Empty	sp|P98175|RBM10_HUMAN RNA-binding protein 10 OS=Homo sapiens OX=9606 GN=RBM10 PE=1 SV=3	sp|P98175|RBM10_HUMAN	104 kDa	0.998236	4	1	NA	21.6721	17.7269	17.7345	21.3276	20.2802	17.9448	17.6805	21.5705	20.1044	15.8406	20.5217	20.1704	17.6682	17.0414	22.7318	19.642	17.4462	20.9242	20.147	17.5128	21.7788	20.3078	18.0684	17.4014	21.5832
P02042	P02042	715	TRUE	Empty	sp|P02042|HBD_HUMAN Hemoglobin subunit delta OS=Homo sapiens OX=9606 GN=HBD PE=1 SV=2	sp|P02042|HBD_HUMAN	16 kDa	0.998196	4	0.25	NA	19.3141	14.5839	15.813	18.0402	16.1337	10.611	13.9671	18.1644	15.9473	15.9491	14.4245	14.3984	15.1338	14.9133	13.2779	13.8737	14.4254	19.3369	15.3253	14.9555	13.2641	13.4878	17.0306	13.5862	16.2811
P55072	P55072	716	TRUE	Empty	sp|P55072|TERA_HUMAN Transitional endoplasmic reticulum ATPase OS=Homo sapiens OX=9606 GN=VCP PE=1 SV=4	sp|P55072|TERA_HUMAN	89 kDa	0.99814	4	1	NA	18.6447	17.1076	17.3637	20.8175	17.5629	17.3937	17.5577	21.2453	17.7776	17.3199	21.0268	17.8775	16.9542	17.4563	20.8392	16.81	16.2591	20.5345	17.7042	17.716	19.0948	18.1453	17.7516	17.4879	21.0301
Q14807	Q14807	717	TRUE	Empty	sp|Q14807|KIF22_HUMAN Kinesin-like protein KIF22 OS=Homo sapiens OX=9606 GN=KIF22 PE=1 SV=5	sp|Q14807|KIF22_HUMAN	73 kDa	0.998096	4	1	NA	20.1792	19.6887	19.2195	21.7795	19.1641	18.7607	17.6777	21.2355	18.6905	17.2925	20.2914	19.1425	18.8635	17.7009	20.5068	19.1552	19.1928	21.6941	19.9472	18.9388	21.0038	18.9117	19.1615	18.5771	21.2643
Q53HL2	Q53HL2	718	TRUE	Empty	sp|Q53HL2|BOREA_HUMAN Borealin OS=Homo sapiens OX=9606 GN=CDCA8 PE=1 SV=2	sp|Q53HL2|BOREA_HUMAN	31 kDa	0.99808	4	1	NA	20.3876	19.2634	18.7953	22.3207	20.1483	19.0618	19.0564	22.3916	20.0795	18.5276	21.5241	20.7448	19.9114	19.0758	22.1899	20.4649	20.1435	22.9431	21.4183	19.729	23.6563	20.0765	20.4135	19.0768	22.0269
Q9Y3I0	Q9Y3I0	719	TRUE	Empty	sp|Q9Y3I0|RTCB_HUMAN RNA-splicing ligase RtcB homolog OS=Homo sapiens OX=9606 GN=RTCB PE=1 SV=1	sp|Q9Y3I0|RTCB_HUMAN	55 kDa	0.998063	4	1	NA	20.7285	17.8588	17.8958	20.8497	19.7137	20.0282	17.9039	21.7422	19.6227	17.3503	20.8062	19.5722	18.3123	17.2248	20.6119	19.0235	18.1888	20.1192	19.479	17.9004	21.2033	20.0611	19.695	18.1965	21.3254
Q8N5C6	Q8N5C6	720	TRUE	Empty	sp|Q8N5C6|SRBD1_HUMAN S1 RNA-binding domain-containing protein 1 OS=Homo sapiens OX=9606 GN=SRBD1 PE=1 SV=2	sp|Q8N5C6|SRBD1_HUMAN	112 kDa	0.998018	4	1	NA	18.3613	17.6001	16.2853	19.7096	16.6155	16.0171	13.2531	19.2008	16.3553	13.2683	17.4881	16.5397	16.5015	15.4851	18.1905	15.9745	16.2937	19.3212	16.097	16.0945	17.6746	17.1824	18.0473	16.783	19.8892
P14866	P14866	721	TRUE	Empty	sp|P14866|HNRPL_HUMAN Heterogeneous nuclear ribonucleoprotein L OS=Homo sapiens OX=9606 GN=HNRNPL PE=1 SV=2	sp|P14866|HNRPL_HUMAN	64 kDa	0.997966	4	1	NA	18.7502	12.1689	14.9274	17.4825	17.5095	14.5339	14.4278	18.588	17.0975	13.4616	18.429	17.2245	14.7802	15.0281	18.8045	16.2753	9.91719	18.0897	16.519	15.107	17.7534	17.2165	16.0283	14.7001	19.3284
Q9UNX4	Q9UNX4	722	TRUE	Empty	sp|Q9UNX4|WDR3_HUMAN WD repeat-containing protein 3 OS=Homo sapiens OX=9606 GN=WDR3 PE=1 SV=1	sp|Q9UNX4|WDR3_HUMAN	106 kDa	0.997943	4	1	NA	19.0964	19.7784	19.6465	22.1267	17.4397	19.2277	18.0441	21.7618	18.5545	17.1857	20.931	18.558	19.5513	18.6964	20.4409	17.9352	19.9153	21.4195	18.8515	19.4179	21.0818	18.0322	21.0512	19.6212	21.4432
P46060	P46060	723	TRUE	Empty	sp|P46060|RAGP1_HUMAN Ran GTPase-activating protein 1 OS=Homo sapiens OX=9606 GN=RANGAP1 PE=1 SV=1	sp|P46060|RAGP1_HUMAN	64 kDa	0.997886	4	1	NA	18.0867	16.1041	15.9583	19.5913	18.6922	17.3775	15.7462	20.8951	18.3842	16.6483	19.1516	17.626	17.8763	15.5773	19.8296	17.7001	16.1435	19.13	16.9016	16.745	19.1707	17.9252	17.2244	16.2997	19.9201
Q96SI9	Q96SI9	724	TRUE	Empty	sp|Q96SI9|STRBP_HUMAN Spermatid perinuclear RNA-binding protein OS=Homo sapiens OX=9606 GN=STRBP PE=1 SV=1	sp|Q96SI9|STRBP_HUMAN	74 kDa	0.99784	4	0.25	NA	20.4727	16.9335	16.4352	19.287	21.305	17.783	16.2137	22.3701	20.5547	14.7954	20.8676	19.8447	18.0211	17.5543	21.1601	19.9694	13.4207	19.1842	19.6058	17.7986	14.7746	18.8717	18.5828	16.4912	21.1704
Q08188	Q08188	725	TRUE	Empty	sp|Q08188|TGM3_HUMAN Protein-glutamine gamma-glutamyltransferase E OS=Homo sapiens OX=9606 GN=TGM3 PE=1 SV=4	sp|Q08188|TGM3_HUMAN	77 kDa	0.997766	4	1	NA	15.2303	14.6372	11.8901	18.3005	15.933	17.6834	11.8459	16.5163	14.1594	12.3899	21.135	16.5655	13.1738	14.5926	14.376	15.0172	13.7137	20.1924	16.6468	12.0866	17.2757	15.8064	17.0672	11.2631	19.6104
P33240	P33240	726	TRUE	Empty	sp|P33240|CSTF2_HUMAN Cleavage stimulation factor subunit 2 OS=Homo sapiens OX=9606 GN=CSTF2 PE=1 SV=1	sp|P33240|CSTF2_HUMAN	61 kDa	0.99774	4	1	NA	23.0404	18.0576	18.3499	21.5414	19.533	17.0391	17.7795	20.7122	19.7279	16.5045	20.0569	18.7193	18.0798	17.8925	20.7605	18.2165	17.0608	20.5126	19.5424	18.0072	20.4777	19.4871	18.6038	18.1115	20.8036
Q13523	Q13523	727	TRUE	Empty	sp|Q13523|PRP4B_HUMAN Serine/threonine-protein kinase PRP4 homolog OS=Homo sapiens OX=9606 GN=PRPF4B PE=1 SV=3	sp|Q13523|PRP4B_HUMAN	117 kDa	0.997673	4	1	NA	19.6668	17.9967	18.658	20.1347	17.8686	17.1898	17.1325	20.7483	16.6791	15.7751	19.5523	18.9945	19.4852	18.567	21.5062	18.5778	19.331	21.9071	18.2722	19.5781	22.8574	20.794	22.1782	20.4866	23.6541
Q9Y252	Q9Y252	728	TRUE	Empty	sp|Q9Y252|RNF6_HUMAN E3 ubiquitin-protein ligase RNF6 OS=Homo sapiens OX=9606 GN=RNF6 PE=1 SV=1	sp|Q9Y252|RNF6_HUMAN	78 kDa	0.99758	4	1	NA	17.8117	15.8101	13.6467	16.4888	17.7627	15.0761	14.6923	19.5059	17.8529	13.3961	19.1864	18.8328	17.1282	16.67	20.2184	17.4782	16.3034	20.3463	19.4561	17.5462	20.0509	17.9846	17.3555	16.4413	19.4475
Q5T3I0	Q5T3I0	729	TRUE	Empty	sp|Q5T3I0|GPTC4_HUMAN G patch domain-containing protein 4 OS=Homo sapiens OX=9606 GN=GPATCH4 PE=1 SV=2	sp|Q5T3I0|GPTC4_HUMAN	50 kDa	0.997579	4	1	NA	18.9117	17.7426	17.4377	20.4112	18.8715	17.5624	16.0066	20.863	18.2423	15.6515	19.351	18.6814	18.3475	17.2785	20.1526	18.8951	18.4144	21.1982	19.4278	18.0075	21.021	18.7985	18.8793	17.9042	21.123
Q9Y5B6	Q9Y5B6	730	TRUE	Empty	sp|Q9Y5B6|PAXB1_HUMAN PAX3- and PAX7-binding protein 1 OS=Homo sapiens OX=9606 GN=PAXBP1 PE=1 SV=2	sp|Q9Y5B6|PAXB1_HUMAN	105 kDa	0.997571	4	1	NA	20.7261	16.5944	16.0461	20.5434	18.5085	16.588	16.0886	20.3237	18.3245	15.2704	19.1491	19.2635	17.5058	16.4371	20.46	19.0701	16.5654	20.9158	18.6819	16.8681	21.4669	19.8939	19.139	17.6619	21.1916
O95402	O95402	731	TRUE	Empty	sp|O95402|MED26_HUMAN Mediator of RNA polymerase II transcription subunit 26 OS=Homo sapiens OX=9606 GN=MED26 PE=1 SV=2	sp|O95402|MED26_HUMAN	65 kDa	0.997555	4	1	NA	23.0335	20.1108	19.9175	19.7813	20.321	20.2132	20.0584	20.6616	19.9098	19.2936	19.7606	20.2546	20.3855	19.3212	19.5842	20.1381	20.1177	20.449	20.0928	19.5077	20.0462	20.7831	20.9843	20.1836	20.8142
P84103	P84103	732	TRUE	Empty	sp|P84103|SRSF3_HUMAN Serine/arginine-rich splicing factor 3 OS=Homo sapiens OX=9606 GN=SRSF3 PE=1 SV=1	sp|P84103|SRSF3_HUMAN	19 kDa	0.997533	4	0.75	NA	22.6256	20.531	20.1395	23.4839	21.3063	20.3427	19.5871	23.3051	21.1915	19.3306	22.3349	22.8923	21.3728	20.5791	23.8248	21.805	21.3053	23.9854	22.5002	21.0613	24.0708	23.28	22.684	21.6238	24.82
Q9Y5K5	Q9Y5K5	733	TRUE	Empty	sp|Q9Y5K5|UCHL5_HUMAN Ubiquitin carboxyl-terminal hydrolase isozyme L5 OS=Homo sapiens OX=9606 GN=UCHL5 PE=1 SV=3	sp|Q9Y5K5|UCHL5_HUMAN	38 kDa	0.997508	4	1	NA	22.0465	18.9874	18.6442	21.037	19.4986	18.833	18.5655	21.8254	19.3287	17.8199	21.0268	18.5235	18.4133	17.5969	20.6635	18.1174	17.9755	20.8518	18.1279	17.4273	19.611	19.3854	19.7219	18.2557	21.456
Q15050	Q15050	734	TRUE	Empty	sp|Q15050|RRS1_HUMAN Ribosome biogenesis regulatory protein homolog OS=Homo sapiens OX=9606 GN=RRS1 PE=1 SV=2	sp|Q15050|RRS1_HUMAN	41 kDa	0.997454	4	1	NA	20.1716	19.3237	18.9418	22.1557	21.1086	19.2526	18.6555	23.1117	20.4715	18.0662	21.6042	19.5631	20.2357	18.9626	21.7798	18.8758	19.5342	21.6211	18.5396	19.9655	22.1423	20.2734	20.8769	19.3372	22.3981
Q86V48	Q86V48	735	TRUE	Empty	sp|Q86V48|LUZP1_HUMAN Leucine zipper protein 1 OS=Homo sapiens OX=9606 GN=LUZP1 PE=1 SV=2	sp|Q86V48|LUZP1_HUMAN	120 kDa	0.997401	4	1	NA	18.3513	15.4822	14.0719	18.7546	16.7261	15.1532	13.9317	19.4456	16.9819	15.3291	18.2018	18.076	17.7045	15.1256	19.4362	17.8882	17.0872	19.2754	17.6142	16.2989	16.5249	17.5126	16.7152	16.0349	19.5144
Q9H7L9	Q9H7L9	737	TRUE	Empty	sp|Q9H7L9|SDS3_HUMAN Sin3 histone deacetylase corepressor complex component SDS3 OS=Homo sapiens OX=9606 GN=SUDS3 PE=1 SV=2	sp|Q9H7L9|SDS3_HUMAN	38 kDa	0.9973	4	1	NA	19.501	18.3618	17.7991	20.6213	18.3703	17.7584	17.0917	20.45	18.39	15.4776	19.4207	18.8171	18.4211	17.4403	20.0409	18.5467	18.0268	20.5754	18.4071	18.0684	20.1267	18.4941	18.9692	17.5865	20.7464
Q9NRR5	Q9NRR5	738	TRUE	Empty	sp|Q9NRR5|UBQL4_HUMAN Ubiquilin-4 OS=Homo sapiens OX=9606 GN=UBQLN4 PE=1 SV=2	sp|Q9NRR5|UBQL4_HUMAN	64 kDa	0.997272	4	1	NA	21.3906	18.945	18.9277	22.4881	20.6802	18.8452	18.1259	23.2178	19.5062	16.5883	22.0864	18.4348	16.945	16.5533	20.6332	18.0799	19.5309	20.1476	18.22	17.7819	19.8665	19.505	19.6726	18.0726	21.608
Q9Y5Q9	Q9Y5Q9	739	TRUE	Empty	sp|Q9Y5Q9|TF3C3_HUMAN General transcription factor 3C polypeptide 3 OS=Homo sapiens OX=9606 GN=GTF3C3 PE=1 SV=1	sp|Q9Y5Q9|TF3C3_HUMAN	101 kDa	0.997227	4	1	NA	19.5602	17.8631	17.7793	20.8121	18.3752	17.1701	16.0736	20.3643	18.0351	15.9177	19.6467	17.6292	17.3059	16.3667	19.5367	16.2842	17.6794	20.1204	16.5798	16.984	17.6238	19.9826	19.9452	18.8253	21.8042
Q15910	Q15910	740	TRUE	Empty	sp|Q15910|EZH2_HUMAN Histone-lysine N-methyltransferase EZH2 OS=Homo sapiens OX=9606 GN=EZH2 PE=1 SV=2	sp|Q15910|EZH2_HUMAN	85 kDa	0.997126	4	1	NA	22.9866	22.1433	22.2417	25.0717	22.3599	22.3928	22.3632	25.4016	22.5023	21.6524	24.4999	23.1517	23.1432	22.2242	24.7006	22.6588	23.3658	25.2371	23.7603	22.9055	25.8288	23.3636	23.6148	22.2984	24.8746
Q9UBB9	Q9UBB9	741	TRUE	Empty	sp|Q9UBB9|TFP11_HUMAN Tuftelin-interacting protein 11 OS=Homo sapiens OX=9606 GN=TFIP11 PE=1 SV=1	sp|Q9UBB9|TFP11_HUMAN	97 kDa	0.997082	4	1	NA	20.5654	17.0027	15.8312	23.74	18.3485	20.6988	16.3864	23.9658	18.2745	17.0331	19.2946	21.6035	21.0733	14.9925	20.3373	19.2408	17.61	20.5104	18.6022	16.8803	20.3197	19.9936	19.0612	18.0112	21.6927
P32119	P32119	743	TRUE	Empty	sp|P32119|PRDX2_HUMAN Peroxiredoxin-2 OS=Homo sapiens OX=9606 GN=PRDX2 PE=1 SV=5	sp|P32119|PRDX2_HUMAN	22 kDa	0.996969	4	0.75	NA	21.2734	18.1425	17.9293	21.442	17.672	18.6236	16.7853	23.7509	18.3403	17.587	22.2086	18.7914	17.8457	16.7907	18.7406	19.0032	17.8601	21.3109	19.1326	17.1897	20.2544	18.9152	19.5604	16.658	19.9885
Q9H7B2	Q9H7B2	745	TRUE	Empty	sp|Q9H7B2|RPF2_HUMAN Ribosome production factor 2 homolog OS=Homo sapiens OX=9606 GN=RPF2 PE=1 SV=2	sp|Q9H7B2|RPF2_HUMAN	36 kDa	0.99692	4	1	NA	18.3712	17.6936	17.2825	20.4765	19.5478	17.884	17.1234	21.4956	19.2578	16.4748	19.8603	18.1652	18.9468	17.4617	20.4734	16.8581	18.6049	19.853	16.8215	18.4161	20.8175	18.8458	19.823	18.3953	20.8571
Q9HBM6	Q9HBM6	746	TRUE	Empty	Group of sp|Q9HBM6|TAF9B_HUMAN Transcription initiation factor TFIID subunit 9B OS=Homo sapiens OX=9606 GN=TAF9B PE=1 SV=1	sp|Q9HBM6|TAF9B_HUMAN (+1)		0.996804	4	1	NA	21.8093	19.9385	20.5494	22.1098	20.2836	20.3077	19.0062	22.9737	19.6958	17.4184	21.392	20.5132	20.7067	19.5484	22.3385	19.8516	20.7734	23.1802	20.6742	17.7361	20.3007	21.4129	20.7075	19.8825	23.6412
Q16594	Q16594	746.2	TRUE	Empty	sp|Q16594|TAF9_HUMAN Transcription initiation factor TFIID subunit 9 OS=Homo sapiens OX=9606 GN=TAF9 PE=1 SV=1	sp|Q16594|TAF9_HUMAN	29 kDa	0.996804	4	1	NA	21.8093	19.9385	20.5494	22.1098	20.2836	20.3077	19.0062	22.9737	19.6958	17.4184	21.392	20.5132	20.7067	19.5484	22.3385	19.8516	20.7734	23.1802	20.6742	17.7361	20.3007	21.4129	20.7075	19.8825	23.6412
Q9HCD5	Q9HCD5	747	TRUE	Empty	sp|Q9HCD5|NCOA5_HUMAN Nuclear receptor coactivator 5 OS=Homo sapiens OX=9606 GN=NCOA5 PE=1 SV=2	sp|Q9HCD5|NCOA5_HUMAN	66 kDa	0.996675	4	1	NA	20.7055	18.2681	18.0467	20.7889	20.3455	18.6385	18.6711	21.6629	20.3756	18.178	20.9487	20.502	19.6111	18.6259	21.2383	19.8941	18.8787	21.6078	20.0693	19.0614	22.6357	20.979	20.3636	19.358	21.9673
Q8WYB5	Q8WYB5	748	TRUE	Empty	sp|Q8WYB5|KAT6B_HUMAN Histone acetyltransferase KAT6B OS=Homo sapiens OX=9606 GN=KAT6B PE=1 SV=3	sp|Q8WYB5|KAT6B_HUMAN	231 kDa	0.996573	4	0.75	NA	18.2397	18.0885	16.5296	19.8686	18.3636	16.6906	15.7961	20.8583	16.8739	15.1477	20.7396	18.3039	18.4843	16.2178	21.4169	17.901	19.8626	21.5665	18.1904	16.6221	21.9855	18.6977	17.8937	17.0932	21.1573
O75529	O75529	749	TRUE	Empty	sp|O75529|TAF5L_HUMAN TAF5-like RNA polymerase II p300/CBP-associated factor-associated factor 65 kDa subunit 5L OS=Homo sapiens OX=9606 GN=TAF5L PE=1 SV=1	sp|O75529|TAF5L_HUMAN	66 kDa	0.996401	4	1	NA	20.007	16.55	16.7824	18.2381	17.4717	16.8878	14.8915	20.1837	17.3202	13.98	18.4883	16.9451	17.5994	15.2486	18.5671	16.9876	17.5591	21.1464	16.2882	15.9378	18.0955	17.6297	18.1675	17.253	19.2233
P27635	P27635	750	TRUE	Empty	Group of sp|P27635|RL10_HUMAN 60S ribosomal protein L10 OS=Homo sapiens OX=9606 GN=RPL10 PE=1 SV=5	sp|P27635|RL10_HUMAN (+1)		0.996228	4	1	NA	22.7695	21.5345	21.191	24.6033	22.217	22.052	21.5815	25.3846	22.3415	21.2939	24.0541	22.7007	22.5328	21.3609	24.1414	22.0303	22.3013	24.4813	23.2788	22.2296	25.0912	22.8526	23.306	21.6001	23.5476
Q96L21	Q96L21	750.2	TRUE	Empty	sp|Q96L21|RL10L_HUMAN 60S ribosomal protein L10-like OS=Homo sapiens OX=9606 GN=RPL10L PE=1 SV=3	sp|Q96L21|RL10L_HUMAN	25 kDa	0.996228	4	1	NA	22.7695	21.5345	21.191	24.6033	22.217	22.052	21.5815	25.3846	22.3415	21.2939	24.0541	22.7007	22.5328	21.3609	24.1414	22.0303	22.3013	24.4813	23.2788	22.2296	25.0912	22.8526	23.306	21.6001	23.5476
Q96QE3	Q96QE3	751	TRUE	Empty	sp|Q96QE3|ATAD5_HUMAN ATPase family AAA domain-containing protein 5 OS=Homo sapiens OX=9606 GN=ATAD5 PE=1 SV=4	sp|Q96QE3|ATAD5_HUMAN	208 kDa	0.996212	4	1	NA	18.5133	17.9583	17.3434	19.9613	17.3713	17.1735	14.8021	19.4894	17.262	15.6692	18.2222	18.2165	17.1929	16.2462	19.0962	17.5922	17.1267	19.4397	17.7118	16.6649	17.7503	16.5162	17.6028	16.2199	18.7531
P62258	P62258	752	TRUE	Empty	sp|P62258|1433E_HUMAN 14-3-3 protein epsilon OS=Homo sapiens OX=9606 GN=YWHAE PE=1 SV=1	sp|P62258|1433E_HUMAN	29 kDa	0.996168	4	0.75	NA	18.949	17.4201	16.6752	20.2862	18.4816	18.2004	17.6156	21.4758	18.1923	17.2514	20.878	18.6198	18.1114	16.0497	19.5886	16.9276	17.9004	20.5199	18.6216	17.41	21.6137	19.1493	19.6468	17.8623	20.6045
Q9Y2L9	Q9Y2L9	753	TRUE	Empty	sp|Q9Y2L9|LRCH1_HUMAN Leucine-rich repeat and calponin homology domain-containing protein 1 OS=Homo sapiens OX=9606 GN=LRCH1 PE=1 SV=3	sp|Q9Y2L9|LRCH1_HUMAN	81 kDa	0.99575	4	1	NA	19.3214	17.153	16.4215	20.9728	18.807	17.7416	17.6005	20.8443	17.8919	16.6004	20.1989	18.363	18.3934	16.7322	19.9447	19.2214	17.3281	20.7853	17.7077	17.7537	15.583	17.9245	19.458	16.9725	19.7978
O95049	O95049	754	TRUE	Empty	sp|O95049|ZO3_HUMAN Tight junction protein ZO-3 OS=Homo sapiens OX=9606 GN=TJP3 PE=1 SV=3	sp|O95049|ZO3_HUMAN	101 kDa	0.995693	4	0.75	NA	19.9184	17.1932	17.4786	20.7315	17.8312	16.8443	15.8517	20.9686	18.609	16.2748	19.8493	17.9594	18.6288	17.4653	19.8376	18.0609	18.7531	20.5415	18.189	17.7243	20.6996	19.0224	17.1138	17.3467	19.1873
P53814	P53814	755	TRUE	Empty	sp|P53814|SMTN_HUMAN Smoothelin OS=Homo sapiens OX=9606 GN=SMTN PE=1 SV=7	sp|P53814|SMTN_HUMAN	99 kDa	0.995527	4	1	NA	17.8173	15.8416	13.5891	18.2858	15.5055	15.8389	12.1921	18.6314	14.1828	15.2071	17.1824	15.633	15.9433	15.3623	18.0313	16.3242	16.073	18.5346	15.7144	14.2998	19.074	14.8495	15.065	13.7905	17.9905
Q7L2E3	Q7L2E3	756	TRUE	Empty	sp|Q7L2E3|DHX30_HUMAN ATP-dependent RNA helicase DHX30 OS=Homo sapiens OX=9606 GN=DHX30 PE=1 SV=1	sp|Q7L2E3|DHX30_HUMAN	134 kDa	0.994944	4	1	NA	17.5244	16.5342	15.7879	18.3515	17.7218	16.5279	14.5913	19.2606	17.4675	15.4121	18.8322	17.7278	17.644	17.185	18.9265	16.9728	17.6392	19.6163	17.8986	17.04	17.7951	18.4609	18.492	17.19	19.412
Q6RI45	Q6RI45	757	TRUE	Empty	sp|Q6RI45|BRWD3_HUMAN Bromodomain and WD repeat-containing protein 3 OS=Homo sapiens OX=9606 GN=BRWD3 PE=1 SV=2	sp|Q6RI45|BRWD3_HUMAN	204 kDa	0.994914	4	0.75	NA	16.9484	16.2856	16.0123	19.3508	16.3436	14.7405	17.2991	18.5092	16.1339	11.816	18.1101	17.4814	16.1912	15.69	18.1406	16.5842	13.3129	18.4671	17.4283	16.2039	16.8608	16.8847	17.3198	15.7061	18.955
Q9UPW6	Q9UPW6	758	TRUE	Empty	sp|Q9UPW6|SATB2_HUMAN DNA-binding protein SATB2 OS=Homo sapiens OX=9606 GN=SATB2 PE=1 SV=2	sp|Q9UPW6|SATB2_HUMAN	83 kDa	0.99478	4	0.5	NA	15.2926	14.0133	12.1154	16.4981	12.0939	13.3921	11.3152	14.9857	13.8298	11.6077	15.5182	12.3487	12.791	13.0093	13.6851	12.8301	12.0088	15.5731	12.6159	13.0395	14.4941	13.0197	14.8709	9.95031	15.9727
P12956	P12956	759	TRUE	Empty	sp|P12956|XRCC6_HUMAN X-ray repair cross-complementing protein 6 OS=Homo sapiens OX=9606 GN=XRCC6 PE=1 SV=2	sp|P12956|XRCC6_HUMAN	70 kDa	0.994563	4	1	NA	16.3077	14.7864	13.6068	17.1396	14.9358	12.8968	8.6594	16.4401	15.9791	10.8214	17.445	15.9829	16.4314	15.099	18.4217	15.3544	16.043	18.1329	15.6825	14.2387	16.8301	17.0875	17.1168	14.7098	18.4794
O60673	O60673	760	TRUE	Empty	sp|O60673|REV3L_HUMAN DNA polymerase zeta catalytic subunit OS=Homo sapiens OX=9606 GN=REV3L PE=1 SV=2	sp|O60673|REV3L_HUMAN	353 kDa	0.994438	4	1	NA	15.7299	14.473	14.4178	16.5261	16.7616	15.3979	16.0537	18.6905	16.5139	14.3758	18.1539	15.7741	13.765	13.9205	17.0605	15.1022	12.442	14.4195	15.8076	15.052	15.8303	15.63	16.1738	14.5429	16.0912
Q9P2K3	Q9P2K3	761	TRUE	Empty	sp|Q9P2K3|RCOR3_HUMAN REST corepressor 3 OS=Homo sapiens OX=9606 GN=RCOR3 PE=1 SV=2	sp|Q9P2K3|RCOR3_HUMAN	56 kDa	0.994381	4	0.5	NA	19.739	17.3341	17.6479	20.9123	18.1941	17.869	17.2804	20.386	18.4229	17.0035	20.644	18.1958	18.274	16.7724	19.6622	18.3358	18.1681	20.6061	17.921	17.1248	21.1396	19.1811	19.2229	17.7564	21.0852
O15514	O15514	762	TRUE	Empty	sp|O15514|RPB4_HUMAN DNA-directed RNA polymerase II subunit RPB4 OS=Homo sapiens OX=9606 GN=POLR2D PE=1 SV=1	sp|O15514|RPB4_HUMAN	16 kDa	0.999725	3	1	NA	25.263	24.9948	25.122	25.0739	25.4691	25.0232	25.7645	25.3157	25.1668	25.0212	25.5704	24.77	24.8605	25.0606	25.4178	25.2751	24.6905	24.8215	25.1384	25.2973	24.6279	24.8015	24.9096	24.8913	25.216
P62318	P62318	763	TRUE	Empty	sp|P62318|SMD3_HUMAN Small nuclear ribonucleoprotein Sm D3 OS=Homo sapiens OX=9606 GN=SNRPD3 PE=1 SV=1	sp|P62318|SMD3_HUMAN	14 kDa	0.999721	3	1	NA	25.2731	21.8147	22.0461	25.6645	23.9836	21.5902	21.3427	25.5121	23.8896	21.2499	24.605	24.1706	21.8501	21.2893	25.0186	23.865	21.818	24.9448	24.1258	21.7321	25.1992	24.4736	23.1711	21.9653	25.8268
P18621	P18621	764	TRUE	Empty	sp|P18621|RL17_HUMAN 60S ribosomal protein L17 OS=Homo sapiens OX=9606 GN=RPL17 PE=1 SV=3	sp|P18621|RL17_HUMAN	21 kDa	0.999701	3	1	NA	23.5228	22.4818	22.3391	25.28	22.5615	22.2876	22.0513	25.489	22.759	21.8462	25.023	23.4869	23.0372	21.8309	24.603	22.4729	22.4941	24.5712	23.9518	22.6908	25.4516	23.4199	23.8142	22.2268	24.5797
O15371	O15371	765	TRUE	Empty	sp|O15371|EIF3D_HUMAN Eukaryotic translation initiation factor 3 subunit D OS=Homo sapiens OX=9606 GN=EIF3D PE=1 SV=1	sp|O15371|EIF3D_HUMAN	64 kDa	0.999628	3	1	NA	18.6365	18.0529	18.3044	19.9883	18.4859	17.8003	17.1171	20.9934	17.5856	16.9002	19.9981	19.6228	19.1784	17.9195	20.5233	18.4777	17.9949	20.3466	19.4135	17.8156	20.5871	19.7655	20.268	18.9171	21.3089
Q5T3J3	Q5T3J3	766	TRUE	Empty	sp|Q5T3J3|LRIF1_HUMAN Ligand-dependent nuclear receptor-interacting factor 1 OS=Homo sapiens OX=9606 GN=LRIF1 PE=1 SV=1	sp|Q5T3J3|LRIF1_HUMAN	85 kDa	0.999627	3	1	NA	18.8457	16.6251	16.6776	19.4334	18.3665	16.74	15.9353	19.5037	18.3719	15.1156	19.986	18.2652	17.3692	16.7195	20.2008	18.5331	16.5408	20.482	18.6216	17.6628	19.7571	18.5514	18.7134	17.1503	21.14
P62841	P62841	767	TRUE	Empty	sp|P62841|RS15_HUMAN 40S ribosomal protein S15 OS=Homo sapiens OX=9606 GN=RPS15 PE=1 SV=2	sp|P62841|RS15_HUMAN	17 kDa	0.999586	3	1	NA	21.3727	19.3083	19.3778	22.236	21.0496	19.1012	19.2768	22.791	20.8804	19.55	21.9572	20.7891	20.4002	19.8271	24.391	20.9749	20.0485	23.1366	21.1156	20.2688	22.9086	20.387	20.8411	19.6766	21.9444
P62906	P62906	768	TRUE	Empty	sp|P62906|RL10A_HUMAN 60S ribosomal protein L10a OS=Homo sapiens OX=9606 GN=RPL10A PE=1 SV=2	sp|P62906|RL10A_HUMAN	25 kDa	0.999581	3	1	NA	22.0683	20.8513	21.0183	23.7823	21.1185	20.548	20.3503	23.9765	20.9343	19.6302	22.8766	21.6559	21.4479	20.5335	23.1791	20.8372	20.8212	23.2866	21.8461	20.8178	23.6051	21.6164	22.3489	20.4277	23.0152
Q1ED39	Q1ED39	769	TRUE	Empty	sp|Q1ED39|KNOP1_HUMAN Lysine-rich nucleolar protein 1 OS=Homo sapiens OX=9606 GN=KNOP1 PE=1 SV=1	sp|Q1ED39|KNOP1_HUMAN	52 kDa	0.99958	3	1	NA	19.0892	18.1484	18.1254	21.4127	19.1109	18.0291	18.1833	21.3203	19.059	17.0407	20.4729	18.2996	18.3783	17.2399	20.5292	19.084	18.1396	21.9982	19.2955	18.5231	21.5631	19.3801	19.4354	18.2925	21.9629
O00303	O00303	770	TRUE	Empty	sp|O00303|EIF3F_HUMAN Eukaryotic translation initiation factor 3 subunit F OS=Homo sapiens OX=9606 GN=EIF3F PE=1 SV=1	sp|O00303|EIF3F_HUMAN	38 kDa	0.999577	3	1	NA	18.9277	18.7409	18.244	20.6598	19.5873	18.5934	18.3946	22.3332	18.9431	16.8547	21.1036	20.4168	19.6434	18.6894	21.2659	19.3123	18.3535	20.9975	20.0641	18.3841	21.3138	20.3667	21.2311	19.8356	22.0771
Q9NX24	Q9NX24	771	TRUE	Empty	sp|Q9NX24|NHP2_HUMAN H/ACA ribonucleoprotein complex subunit 2 OS=Homo sapiens OX=9606 GN=NHP2 PE=1 SV=1	sp|Q9NX24|NHP2_HUMAN	17 kDa	0.999573	3	1	NA	23.403	22.9116	22.903	25.8156	23.3284	22.4447	22.2357	25.721	23.0467	21.4081	24.6148	22.2852	22.6447	21.5647	24.358	22.6031	22.6413	25.3744	22.598	22.1374	25.4676	23.3726	23.652	22.4215	25.757
P84098	P84098	772	TRUE	Empty	sp|P84098|RL19_HUMAN 60S ribosomal protein L19 OS=Homo sapiens OX=9606 GN=RPL19 PE=1 SV=1	sp|P84098|RL19_HUMAN	23 kDa	0.999569	3	1	NA	24.3993	23.3157	23.3096	26.3346	24.1831	23.329	23.2203	26.6555	24.3358	22.6853	25.8743	24.3839	23.9128	23.1412	25.7308	23.9262	24.0205	25.9079	24.8088	23.7081	26.4818	24.5088	24.7164	23.4146	25.8079
Q8WUU5	Q8WUU5	773	TRUE	Empty	sp|Q8WUU5|GATD1_HUMAN GATA zinc finger domain-containing protein 1 OS=Homo sapiens OX=9606 GN=GATAD1 PE=1 SV=1	sp|Q8WUU5|GATD1_HUMAN	29 kDa	0.999548	3	1	NA	19.2627	16.0712	14.4203	18.9268	17.1969	16.372	16.4692	19.2884	17.2973	13.0641	18.4458	16.2468	15.9736	15.0307	18.5828	17.1677	14.4712	19.2691	17.1545	15.7694	18.9413	17.3991	16.9883	15.2942	18.7007
Q6UWP8	Q6UWP8	774	TRUE	Empty	sp|Q6UWP8|SBSN_HUMAN Suprabasin OS=Homo sapiens OX=9606 GN=SBSN PE=1 SV=2	sp|Q6UWP8|SBSN_HUMAN	61 kDa	0.999527	3	1	NA	19.4093	15.8702	14.6576	20.0658	17.7751	19.212	16.4947	19.3621	17.3933	13.6746	21.5119	17.495	17.1956	15.966	19.3617	18.8074	15.7906	21.7613	19.0436	17.3318	21.2534	18.3357	19.7763	17.1714	20.8379
P05387	P05387	775	TRUE	Empty	sp|P05387|RLA2_HUMAN 60S acidic ribosomal protein P2 OS=Homo sapiens OX=9606 GN=RPLP2 PE=1 SV=1	sp|P05387|RLA2_HUMAN	12 kDa	0.999506	3	1	NA	24.0963	22.3999	22.9171	25.0294	23.5635	22.5442	22.2869	26.0121	23.0886	21.7409	25.3123	23.4587	23.0327	22.3048	24.8349	22.8666	22.4882	24.4683	23.9237	22.7165	24.3941	23.2964	23.9261	22.2143	25.3259
Q5D862	Q5D862	776	TRUE	Empty	sp|Q5D862|FILA2_HUMAN Filaggrin-2 OS=Homo sapiens OX=9606 GN=FLG2 PE=1 SV=1	sp|Q5D862|FILA2_HUMAN	248 kDa	0.999474	3	1	NA	20.4992	19.127	16.3456	21.8049	17.9282	19.2782	14.4045	21.6554	18.276	18.1617	21.9872	19.3422	16.9412	18.9223	17.7665	18.8419	18.149	23.0712	20.4561	18.0001	21.1766	19.2327	19.2407	16.0214	20.7728
Q9H3P2	Q9H3P2	777	TRUE	Empty	sp|Q9H3P2|NELFA_HUMAN Negative elongation factor A OS=Homo sapiens OX=9606 GN=NELFA PE=1 SV=3	sp|Q9H3P2|NELFA_HUMAN	57 kDa	0.999468	3	1	NA	20.8505	23.0728	17.3114	16.8289	19.2472	22.2962	16.4406	17.1545	17.8034	15.5578	16.6397	17.3822	21.5129	18.0692	17.0661	18.3011	21.3984	21.7629	19.7514	18.6104	16.6361	18.1919	22.2704	15.887	21.7966
P63167	P63167	778	TRUE	Empty	Group of sp|P63167|DYL1_HUMAN Dynein light chain 1, cytoplasmic OS=Homo sapiens OX=9606 GN=DYNLL1 PE=1 SV=1	sp|P63167|DYL1_HUMAN (+1)		0.999454	3	1	NA	23.8823	23.2219	22.9503	26.4291	23.6138	23.1176	22.3441	26.508	23.0343	21.7516	24.9796	23.4778	23.4622	22.0502	25.2643	23.3292	24.0019	25.9306	23.4737	22.6728	25.6346	24.2072	24.0309	22.9384	25.8417
Q96FJ2	Q96FJ2	778.2	TRUE	Empty	sp|Q96FJ2|DYL2_HUMAN Dynein light chain 2, cytoplasmic OS=Homo sapiens OX=9606 GN=DYNLL2 PE=1 SV=1	sp|Q96FJ2|DYL2_HUMAN	10 kDa	0.999454	3	1	NA	23.8823	23.2219	22.9503	26.4291	23.6138	23.1176	22.3441	26.508	23.0343	21.7516	24.9796	23.4778	23.4622	22.0502	25.2643	23.3292	24.0019	25.9306	23.4737	22.6728	25.6346	24.2072	24.0309	22.9384	25.8417
P18827	P18827	779	TRUE	Empty	sp|P18827|SDC1_HUMAN Syndecan-1 OS=Homo sapiens OX=9606 GN=SDC1 PE=1 SV=3	sp|P18827|SDC1_HUMAN	32 kDa	0.999449	3	1	NA	22.0473	20.1455	20.47	22.7835	21.8855	20.8105	20.5442	24.4824	21.3103	19.4531	23.8605	21.0895	20.4646	20.1785	23.0227	21.1558	19.8806	21.9777	21.926	21.1351	21.5289	20.1303	21.3418	19.7875	22.7602
Q9P0L0	Q9P0L0	780	TRUE	Empty	sp|Q9P0L0|VAPA_HUMAN Vesicle-associated membrane protein-associated protein A OS=Homo sapiens OX=9606 GN=VAPA PE=1 SV=3	sp|Q9P0L0|VAPA_HUMAN	28 kDa	0.999434	3	1	NA	17.6052	16.7451	15.8009	19.2747	17.3983	16.7223	16.0523	20.3666	17.29	15.3572	20.0291	17.1421	17.6204	15.9637	18.7509	16.5473	16.5212	18.4287	16.6094	15.9465	19.6612	17.5965	18.0917	16.7664	19.1689
Q9Y3B4	Q9Y3B4	781	TRUE	Empty	sp|Q9Y3B4|SF3B6_HUMAN Splicing factor 3B subunit 6 OS=Homo sapiens OX=9606 GN=SF3B6 PE=1 SV=1	sp|Q9Y3B4|SF3B6_HUMAN	15 kDa	0.999434	3	1	NA	23.1575	19.0194	18.8898	23.0226	21.6463	18.8356	19.2005	23.2215	21.8175	18.618	22.707	22.1412	19.4885	18.9957	23.2332	21.8645	19.085	23.2661	22.1184	19.4219	24.2116	22.7755	21.0546	19.9054	23.9843
P15408	P15408	782	TRUE	Empty	sp|P15408|FOSL2_HUMAN Fos-related antigen 2 OS=Homo sapiens OX=9606 GN=FOSL2 PE=1 SV=1	sp|P15408|FOSL2_HUMAN	35 kDa	0.999433	3	1	NA	22.003	19.597	19.0475	23.2903	20.536	19.6374	19.3782	23.3618	20.3681	19.0191	22.6175	20.5027	20.1721	18.9215	22.4476	20.4036	19.9598	22.9924	19.9907	19.0777	23.1705	20.8194	20.5791	19.5542	22.6784
Q14241	Q14241	783	TRUE	Empty	sp|Q14241|ELOA1_HUMAN Elongin-A OS=Homo sapiens OX=9606 GN=ELOA PE=1 SV=2	sp|Q14241|ELOA1_HUMAN	90 kDa	0.999422	3	1	NA	22.0112	20.8005	20.7367	21.5231	19.999	19.3216	19.9691	20.4284	20.0117	19.0159	19.3762	20.224	19.5126	19.592	20.5484	19.3474	17.9553	19.8893	20.341	19.6785	20.9162	20.2902	19.7409	19.6709	20.9259
P61981	P61981	784	TRUE	Empty	sp|P61981|1433G_HUMAN 14-3-3 protein gamma OS=Homo sapiens OX=9606 GN=YWHAG PE=1 SV=2	sp|P61981|1433G_HUMAN	28 kDa	0.999415	3	0.67	NA	20.3032	18.6216	18.2161	21.7131	19.6431	19.1098	19.0973	22.5124	19.7171	18.8385	22.1178	18.9397	19.1904	17.8242	21.5015	18.765	19.4768	21.8802	19.7073	19.2215	22.3348	20.5368	20.3163	19.1265	22.2433
Q9NWS0	Q9NWS0	785	TRUE	Empty	sp|Q9NWS0|PIHD1_HUMAN PIH1 domain-containing protein 1 OS=Homo sapiens OX=9606 GN=PIH1D1 PE=1 SV=1	sp|Q9NWS0|PIHD1_HUMAN	32 kDa	0.999336	3	1	NA	21.3619	19.6176	19.2995	19.9944	19.9503	19.1236	18.9639	19.8781	20.209	18.6545	20.3616	21.5068	20.4318	20.0551	20.0098	20.7668	19.9489	20.5598	21.285	19.9435	19.8526	20.229	19.9907	19.0663	19.6953
P50914	P50914	786	TRUE	Empty	sp|P50914|RL14_HUMAN 60S ribosomal protein L14 OS=Homo sapiens OX=9606 GN=RPL14 PE=1 SV=4	sp|P50914|RL14_HUMAN	23 kDa	0.999302	3	1	NA	23.9333	22.8929	22.7038	25.7942	23.1333	22.4648	22.3263	26.021	22.9939	21.7739	24.997	23.7126	23.468	22.4804	25.2075	23.1146	23.2218	25.0491	24.0217	22.8038	25.8626	23.6291	24.2056	22.6069	24.826
P51948	P51948	787	TRUE	Empty	sp|P51948|MAT1_HUMAN CDK-activating kinase assembly factor MAT1 OS=Homo sapiens OX=9606 GN=MNAT1 PE=1 SV=1	sp|P51948|MAT1_HUMAN	36 kDa	0.999289	3	1	NA	19.8504	18.3641	18.3662	17.0833	18.528	18.389	17.7743	16.0856	18.4499	17.706	14.421	18.7423	19.3222	18.2671	16.7148	18.4073	18.4905	16.038	18.9755	18.1431	12.2728	19.1152	19.4013	18.4416	18.203
P62314	P62314	788	TRUE	Empty	sp|P62314|SMD1_HUMAN Small nuclear ribonucleoprotein Sm D1 OS=Homo sapiens OX=9606 GN=SNRPD1 PE=1 SV=1	sp|P62314|SMD1_HUMAN	13 kDa	0.999262	3	1	NA	24.692	21.3715	21.4643	24.9106	23.2428	20.9902	19.6327	24.6539	23.2932	20.2246	23.9383	23.5753	21.3251	20.7196	24.2452	23.3052	21.2284	24.3178	23.3441	20.9376	23.9955	23.8638	22.2002	21.471	25.1847
P60866	P60866	789	TRUE	Empty	sp|P60866|RS20_HUMAN 40S ribosomal protein S20 OS=Homo sapiens OX=9606 GN=RPS20 PE=1 SV=1	sp|P60866|RS20_HUMAN	13 kDa	0.999227	3	1	NA	22.1144	21.9534	21.3458	24.8856	21.8147	21.3634	20.84	24.6508	20.4032	19.8666	22.5489	22.4464	22.2739	20.6529	22.634	21.8227	22.3817	23.9191	22.8158	21.3064	24.2507	22.5761	22.3375	21.5802	23.0192
P62266	P62266	790	TRUE	Empty	sp|P62266|RS23_HUMAN 40S ribosomal protein S23 OS=Homo sapiens OX=9606 GN=RPS23 PE=1 SV=3	sp|P62266|RS23_HUMAN	16 kDa	0.999221	3	1	NA	22.9174	21.9164	21.7175	24.843	23.0056	22.3452	21.7463	25.9487	23.1174	21.9313	24.7169	23.3905	23.2545	22.1523	24.7945	23.2443	23.505	25.318	24.1971	23.3558	25.7358	23.3956	23.774	22.5847	24.9914
Q9H0E3	Q9H0E3	791	TRUE	Empty	sp|Q9H0E3|SP130_HUMAN Histone deacetylase complex subunit SAP130 OS=Homo sapiens OX=9606 GN=SAP130 PE=1 SV=1	sp|Q9H0E3|SP130_HUMAN	110 kDa	0.999192	3	1	NA	19.8969	18.5802	17.848	21.1379	18.8982	18.0515	18.269	21.3091	19.1773	17.2284	20.8247	18.8248	18.9456	17.7924	20.7226	18.9579	18.936	20.9357	19.0349	17.9705	21.2537	19.5203	19.6126	18.5616	21.0671
P46783	P46783	792	TRUE	Empty	sp|P46783|RS10_HUMAN 40S ribosomal protein S10 OS=Homo sapiens OX=9606 GN=RPS10 PE=1 SV=1	sp|P46783|RS10_HUMAN	19 kDa	0.999177	3	1	NA	22.9333	21.621	22.04	24.5303	22.1174	21.015	20.6757	24.6092	21.6674	20.5223	23.7851	22.4253	22.1095	21.6274	24.234	21.8664	21.9746	23.7183	22.7032	22.0407	23.707	22.1546	23.0835	21.447	24.1329
Q86U42	Q86U42	793	TRUE	Empty	sp|Q86U42|PABP2_HUMAN Polyadenylate-binding protein 2 OS=Homo sapiens OX=9606 GN=PABPN1 PE=1 SV=3	sp|Q86U42|PABP2_HUMAN	33 kDa	0.999164	3	1	NA	22.5774	20.1646	20.1892	23.1764	22.3302	20.1691	20.3787	24.1033	22.3896	19.4081	23.1354	21.9856	20.431	19.9973	23.6119	21.8849	20.6564	23.0055	22.508	20.9862	23.6718	22.1301	22.3356	21.1058	24.4689
Q8NCA5	Q8NCA5	794	TRUE	Empty	sp|Q8NCA5|FA98A_HUMAN Protein FAM98A OS=Homo sapiens OX=9606 GN=FAM98A PE=1 SV=2	sp|Q8NCA5|FA98A_HUMAN	55 kDa	0.999152	3	1	NA	20.4239	17.501	16.7256	20.2104	20.0261	17.2062	16.8567	21.7199	19.4666	15.1803	20.5945	19.5173	17.9277	17.5257	20.5864	19.1579	16.5697	19.7951	19.3018	18.1465	18.0042	18.4406	18.5857	16.8459	20.0703
Q8IX15	Q8IX15	795	TRUE	Empty	sp|Q8IX15|HOMEZ_HUMAN Homeobox and leucine zipper protein Homez OS=Homo sapiens OX=9606 GN=HOMEZ PE=1 SV=2	sp|Q8IX15|HOMEZ_HUMAN	61 kDa	0.999126	3	1	NA	21.9211	20.9238	20.9287	24.1529	21.2912	20.5177	20.0889	23.7875	20.47	18.8242	22.5434	20.4953	20.5196	19.2562	22.8387	20.1049	19.8587	22.9404	20.0553	19.5789	23.4837	21.9776	21.8481	20.6776	23.9031
Q96HR3	Q96HR3	796	TRUE	Empty	sp|Q96HR3|MED30_HUMAN Mediator of RNA polymerase II transcription subunit 30 OS=Homo sapiens OX=9606 GN=MED30 PE=1 SV=1	sp|Q96HR3|MED30_HUMAN	20 kDa	0.999126	3	1	NA	22.4874	19.3491	18.8515	19.0604	19.9562	19.5341	18.3633	20.322	19.5453	18.4891	19.299	19.453	19.5612	18.7836	19.74	19.5693	19.2644	20.1993	19.2282	18.468	19.8264	20.2118	20.3733	19.461	19.9764
Q9BWF3	Q9BWF3	797	TRUE	Empty	sp|Q9BWF3|RBM4_HUMAN RNA-binding protein 4 OS=Homo sapiens OX=9606 GN=RBM4 PE=1 SV=1	sp|Q9BWF3|RBM4_HUMAN	40 kDa	0.999119	3	1	NA	20.5836	18.1561	18.4319	21.0484	20.2601	18.4297	18.4677	21.5085	20.0461	17.883	20.5789	20.1459	18.8994	18.4339	20.7725	19.6374	19.0033	20.8682	19.8961	17.99	19.8319	19.7587	19.1421	18.6081	21.1966
Q9BXY0	Q9BXY0	798	TRUE	Empty	sp|Q9BXY0|MAK16_HUMAN Protein MAK16 homolog OS=Homo sapiens OX=9606 GN=MAK16 PE=1 SV=2	sp|Q9BXY0|MAK16_HUMAN	35 kDa	0.999118	3	1	NA	28.3219	27.1913	27.1833	29.8617	28.1089	27.4224	27.033	30.3634	27.988	26.5115	29.6966	18.0342	19.0434	26.7663	29.6623	27.7088	27.6155	29.8026	28.3564	27.3853	30.3318	28.8256	28.8905	27.5129	21.384
P69905	P69905	799	TRUE	Empty	sp|P69905|HBA_HUMAN Hemoglobin subunit alpha OS=Homo sapiens OX=9606 GN=HBA2 PE=1 SV=2	sp|P69905|HBA_HUMAN	15 kDa	0.999097	3	1	NA	25.0986	20.5418	20.9667	25.2612	21.9369	21.2332	19.5228	21.9768	21.6293	20.6366	20.6331	20.9628	21.4697	18.3218	21.0874	19.105	16.392	25.3585	21.8468	16.4018	20.8099	20.718	22.4378	17.3903	22.7025
Q7RTV0	Q7RTV0	800	TRUE	Empty	sp|Q7RTV0|PHF5A_HUMAN PHD finger-like domain-containing protein 5A OS=Homo sapiens OX=9606 GN=PHF5A PE=1 SV=1	sp|Q7RTV0|PHF5A_HUMAN	12 kDa	0.999086	3	1	NA	23.0721	18.6994	18.8898	22.6763	21.5136	18.5042	18.1983	23.098	21.6462	17.6718	22.7731	22.2899	19.1002	18.6761	22.9718	21.7202	19.4467	23.3708	21.9495	19.3372	24.1725	22.8014	20.1981	19.64	24.2065
Q6DN03	Q6DN03	801	TRUE	Empty	Group of sp|Q6DN03|H2B2C_HUMAN Putative histone H2B type 2-C OS=Homo sapiens OX=9606 GN=H2BC20P PE=5 SV=3	sp|Q6DN03|H2B2C_HUMAN (+1)		0.99907	3	1	NA	28.5393	27.0946	27.2539	29.7436	28.1321	27.4612	26.536	30.2316	27.8562	26.1606	29.4644	28.2135	27.5288	26.6563	29.7827	27.3709	27.6321	29.7478	28.2206	27.0618	29.9305	28.5768	27.8466	27.1605	30.4025
Q6DRA6	Q6DRA6	801.2	TRUE	Empty	sp|Q6DRA6|H2B2D_HUMAN Putative histone H2B type 2-D OS=Homo sapiens OX=9606 GN=H2BC19P PE=5 SV=3	sp|Q6DRA6|H2B2D_HUMAN	18 kDa	0.99907	3	1	NA	28.5393	27.0946	27.2539	29.7436	28.1321	27.4612	26.536	30.2316	27.8562	26.1606	29.4644	28.2135	27.5288	26.6563	29.7827	27.3709	27.6321	29.7478	28.2206	27.0618	29.9305	28.5768	27.8466	27.1605	30.4025
Q8NEY8	Q8NEY8	802	TRUE	Empty	sp|Q8NEY8|PPHLN_HUMAN Periphilin-1 OS=Homo sapiens OX=9606 GN=PPHLN1 PE=1 SV=2	sp|Q8NEY8|PPHLN_HUMAN	53 kDa	0.999046	3	1	NA	20.4045	17.7051	17.8497	20.4561	19.3856	17.9842	16.2326	20.7344	19.6229	17.5935	20.1137	19.791	18.5465	17.9081	20.9961	19.3587	18.7398	21.0068	19.7845	18.2174	21.5228	20.018	19.4944	18.4091	21.4308
Q9NV56	Q9NV56	803	TRUE	Empty	sp|Q9NV56|MRGBP_HUMAN MRG/MORF4L-binding protein OS=Homo sapiens OX=9606 GN=MRGBP PE=1 SV=1	sp|Q9NV56|MRGBP_HUMAN	22 kDa	0.999035	3	1	NA	23.9586	22.801	22.1056	25.5395	22.8722	23.0236	22.4369	25.9858	22.7178	22.0408	24.7272	22.9305	23.5869	22.2229	25.0349	23.0588	24.1855	25.6907	22.9183	22.3772	25.9021	23.2337	23.1409	22.3754	24.862
Q9UFC0	Q9UFC0	804	TRUE	Empty	sp|Q9UFC0|LRWD1_HUMAN Leucine-rich repeat and WD repeat-containing protein 1 OS=Homo sapiens OX=9606 GN=LRWD1 PE=1 SV=2	sp|Q9UFC0|LRWD1_HUMAN	71 kDa	0.999019	3	1	NA	20.5412	19.1457	19.2495	21.7908	20.0742	18.996	17.9974	22.2661	19.3712	17.1411	21.5079	20.0215	19.4992	18.5971	21.8526	19.5891	19.338	22.0086	19.8876	18.962	22.1825	20.1889	20.712	19.1571	22.3672
P17275	P17275	805	TRUE	Empty	sp|P17275|JUNB_HUMAN Transcription factor JunB OS=Homo sapiens OX=9606 GN=JUNB PE=1 SV=1	sp|P17275|JUNB_HUMAN	36 kDa	0.999017	3	1	NA	21.8066	18.8827	18.6478	22.8645	19.9337	18.8313	18.6837	22.7456	19.9779	18.3075	21.7657	19.8554	19.3126	18.2757	21.7406	19.8601	18.8987	22.433	19.8109	18.1936	22.1101	20.2765	19.6653	18.2035	21.9477
P52298	P52298	806	TRUE	Empty	sp|P52298|NCBP2_HUMAN Nuclear cap-binding protein subunit 2 OS=Homo sapiens OX=9606 GN=NCBP2 PE=1 SV=1	sp|P52298|NCBP2_HUMAN	18 kDa	0.999013	3	1	NA	22.8715	21.552	21.5482	23.958	21.8596	20.8986	20.4473	24.1415	21.9584	19.9305	23.4256	22.37	20.9723	20.4621	23.8539	21.8491	21.1043	24.0169	22.7605	21.2473	24.7372	23.4068	22.5523	21.762	24.9391
O43929	O43929	807	TRUE	Empty	sp|O43929|ORC4_HUMAN Origin recognition complex subunit 4 OS=Homo sapiens OX=9606 GN=ORC4 PE=1 SV=2	sp|O43929|ORC4_HUMAN	50 kDa	0.998993	3	1	NA	15.0734	10.6763	14.0715	15.2841	14.605	14.1987	12.2908	16.024	15.7268	12.6406	17.0471	15.9385	14.1814	13.6623	17.8263	14.9771	12.8384	17.4783	16.3018	13.9775	16.1427	16.9212	15.823	13.9912	18.7039
P32969	P32969	808	TRUE	Empty	sp|P32969|RL9_HUMAN 60S ribosomal protein L9 OS=Homo sapiens OX=9606 GN=RPL9P9 PE=1 SV=1	sp|P32969|RL9_HUMAN	22 kDa	0.998988	3	1	NA	21.1921	19.9933	20.0497	22.9084	19.8887	19.681	18.8644	22.4777	20.0963	17.7756	21.8251	20.8523	20.3191	19.188	21.6886	19.6006	19.708	21.3223	20.9409	19.4965	21.21	20.8645	21.5801	19.5138	22.1233
P40938	P40938	809	TRUE	Empty	sp|P40938|RFC3_HUMAN Replication factor C subunit 3 OS=Homo sapiens OX=9606 GN=RFC3 PE=1 SV=2	sp|P40938|RFC3_HUMAN	41 kDa	0.998981	3	1	NA	20.1607	18.2707	18.0096	20.5321	17.6988	17.4632	16.5412	20.2187	17.6367	15.6573	18.0764	18.15	17.7448	17.0563	19.5469	18.0058	17.55	20.2268	17.7651	17.3678	20.4205	18.0146	18.3204	17.2458	19.3032
O43447	O43447	810	TRUE	Empty	sp|O43447|PPIH_HUMAN Peptidyl-prolyl cis-trans isomerase H OS=Homo sapiens OX=9606 GN=PPIH PE=1 SV=1	sp|O43447|PPIH_HUMAN	19 kDa	0.998946	3	1	NA	20.0747	16.0446	15.6547	20.23	18.8502	17.1163	16.3089	20.1796	18.5887	16.9083	18.5728	19.6984	17.0956	16.0964	20.3024	19.3474	17.3092	20.6687	19.3641	16.7447	21.4717	20.2315	18.3056	16.542	21.1757
Q6UX04	Q6UX04	811	TRUE	Empty	sp|Q6UX04|CWC27_HUMAN Spliceosome-associated protein CWC27 homolog OS=Homo sapiens OX=9606 GN=CWC27 PE=1 SV=1	sp|Q6UX04|CWC27_HUMAN	54 kDa	0.998927	3	1	NA	21.5342	16.4113	16.2953	20.7656	20.232	15.2056	15.8998	21.0525	19.6795	14.3422	20.4001	20.139	16.2369	16.3601	21.2539	20.2062	15.4557	20.5853	20.0687	16.9645	21.9667	20.6809	17.5786	17.238	22.2876
Q9Y3U8	Q9Y3U8	812	TRUE	Empty	sp|Q9Y3U8|RL36_HUMAN 60S ribosomal protein L36 OS=Homo sapiens OX=9606 GN=RPL36 PE=1 SV=3	sp|Q9Y3U8|RL36_HUMAN	12 kDa	0.998896	3	1	NA	23.4446	22.4991	22.3457	25.0942	22.5255	22.0818	21.8724	25.2665	22.2922	21.2257	24.208	23.3254	23.1143	21.9545	24.4622	22.447	22.0866	24.4111	23.6353	22.2999	25.1272	23.3866	23.82	22.0769	24.6132
P27540	P27540	813	TRUE	Empty	sp|P27540|ARNT_HUMAN Aryl hydrocarbon receptor nuclear translocator OS=Homo sapiens OX=9606 GN=ARNT PE=1 SV=1	sp|P27540|ARNT_HUMAN	87 kDa	0.99886	3	1	NA	15.7983	15.6108	18.8624	20.9034	16.0839	15.2006	18.4246	21.5603	16.883	18.1654	20.4	15.7603	15.6242	18.2605	20.8256	17.7429	16.3605	21.5378	14.6327	18.6012	21.4875	17.5974	16.2272	18.78	21.1013
Q02543	Q02543	814	TRUE	Empty	sp|Q02543|RL18A_HUMAN 60S ribosomal protein L18a OS=Homo sapiens OX=9606 GN=RPL18A PE=1 SV=2	sp|Q02543|RL18A_HUMAN	21 kDa	0.998849	3	1	NA	23.3793	22.3397	22.4517	25.2186	22.6214	22.0714	21.3157	25.2956	22.4138	21.3167	24.4139	23.361	22.9899	21.8547	24.4614	22.7468	22.8709	24.797	23.626	22.2888	24.9395	22.9436	23.389	22.101	24.4079
Q96A32	Q96A32	815	TRUE	Empty	sp|Q96A32|MYL11_HUMAN Myosin regulatory light chain 11 OS=Homo sapiens OX=9606 GN=MYL11 PE=1 SV=1	sp|Q96A32|MYL11_HUMAN	19 kDa	0.998848	3	1	NA	24.7451	20.1348	21.4404	24.218	20.7639	19.637	18.8357	23.92	18.3599	20.9949	20.7664	19.3491	19.9077	17.1473	21.8553	18.5978	17.9812	21.0688	22.5888	17.4344	21.1531	19.9482	22.7736	17.3872	21.4149
P63104	P63104	816	TRUE	Empty	sp|P63104|1433Z_HUMAN 14-3-3 protein zeta/delta OS=Homo sapiens OX=9606 GN=YWHAZ PE=1 SV=1	sp|P63104|1433Z_HUMAN	28 kDa	0.998834	3	0.67	NA	19.4047	16.7316	16.0316	19.7172	17.7788	18.4031	17.2034	21.1882	18.3513	16.7886	20.0558	16.8384	16.8885	15.9282	19.4354	16.5906	16.8487	19.7332	17.0229	16.9877	20.2023	18.2422	18.4369	17.1768	20.1662
Q9UNP9	Q9UNP9	817	TRUE	Empty	sp|Q9UNP9|PPIE_HUMAN Peptidyl-prolyl cis-trans isomerase E OS=Homo sapiens OX=9606 GN=PPIE PE=1 SV=1	sp|Q9UNP9|PPIE_HUMAN	33 kDa	0.998814	3	1	NA	21.051	14.0772	15.6568	20.6075	19.8034	15.5342	13.9283	20.2901	19.9714	16.7898	20.0629	20.4094	16.4517	15.9815	20.9413	20.4279	17.1538	21.1352	20.0312	16.7835	20.504	20.5214	18.0805	16.7095	21.6823
Q14331	Q14331	818	TRUE	Empty	sp|Q14331|FRG1_HUMAN Protein FRG1 OS=Homo sapiens OX=9606 GN=FRG1 PE=1 SV=1	sp|Q14331|FRG1_HUMAN	29 kDa	0.998811	3	1	NA	20.1764	15.5656	15.7302	18.6613	19.0974	15.7213	13.9138	19.6874	18.9463	14.0894	18.793	19.0658	13.9008	14.3923	19.3895	19.1806	15.2509	18.6981	18.6036	15.0623	17.3563	18.7497	18.2345	15.8435	19.7125
Q9NZ01	Q9NZ01	819	TRUE	Empty	sp|Q9NZ01|TECR_HUMAN Very-long-chain enoyl-CoA reductase OS=Homo sapiens OX=9606 GN=TECR PE=1 SV=1	sp|Q9NZ01|TECR_HUMAN	36 kDa	0.998805	3	1	NA	20.4084	19.2669	19.775	22.2073	20.1215	19.7924	19.099	22.535	19.9369	18.6675	21.7125	19.9885	19.7316	18.7828	21.2179	19.7073	20.0404	21.0555	19.9771	18.6516	21.4479	20.5355	20.1801	19.042	21.4336
Q8IXQ5	Q8IXQ5	820	TRUE	Empty	sp|Q8IXQ5|KLHL7_HUMAN Kelch-like protein 7 OS=Homo sapiens OX=9606 GN=KLHL7 PE=1 SV=2	sp|Q8IXQ5|KLHL7_HUMAN	66 kDa	0.998783	3	1	NA	21.1659	19.7341	19.8052	22.5745	17.971	18.3206	16.7144	21.1317	18.1626	16.3369	19.8853	18.2769	18.8375	17.2757	20.6522	18.0366	18.2723	21.5237	19.8106	18.2236	21.5142	18.9836	19.6505	18.1083	21.1968
A6NHQ2	A6NHQ2	821	TRUE	Empty	sp|A6NHQ2|FBLL1_HUMAN rRNA/tRNA 2'-O-methyltransferase fibrillarin-like protein 1 OS=Homo sapiens OX=9606 GN=FBLL1 PE=3 SV=2	sp|A6NHQ2|FBLL1_HUMAN	35 kDa	0.998747	3	0.67	NA	25.0352	24.6858	24.518	27.5418	24.7667	24.4183	24.0314	27.2271	24.454	23.3393	25.957	24.1158	24.7551	23.4597	25.8095	24.0452	24.9722	27.0636	24.6068	24.2018	26.764	25.0848	25.7693	24.4898	27.0043
Q8IXQ4	Q8IXQ4	822	TRUE	Empty	sp|Q8IXQ4|GPAM1_HUMAN GPALPP motifs-containing protein 1 OS=Homo sapiens OX=9606 GN=GPALPP1 PE=1 SV=1	sp|Q8IXQ4|GPAM1_HUMAN	38 kDa	0.998739	3	1	NA	18.4949	16.1173	15.7071	19.7266	18.2025	17.0499	14.8323	19.8678	18.7848	14.6189	20.0164	19.1155	17.5249	16.9184	20.3836	18.9312	17.0738	20.1697	18.6857	17.3618	21.1711	19.5646	17.748	16.9849	20.6041
Q9HAF1	Q9HAF1	823	TRUE	Empty	sp|Q9HAF1|EAF6_HUMAN Chromatin modification-related protein MEAF6 OS=Homo sapiens OX=9606 GN=MEAF6 PE=1 SV=1	sp|Q9HAF1|EAF6_HUMAN	22 kDa	0.998717	3	1	NA	25.1598	23.7133	23.2032	26.6412	24.2252	23.609	23.2063	26.9074	24.308	23.2699	26.4465	24.0705	24.3281	23.2442	26.5124	24.3156	24.6747	26.848	24.3265	23.6316	27.2666	24.5504	24.8385	23.4779	26.1838
P35680	P35680	824	TRUE	Empty	sp|P35680|HNF1B_HUMAN Hepatocyte nuclear factor 1-beta OS=Homo sapiens OX=9606 GN=HNF1B PE=1 SV=1	sp|P35680|HNF1B_HUMAN	61 kDa	0.998674	3	1	NA	19.3605	17.3365	17.4841	21.1031	18.4178	17.4606	17.4015	20.6461	17.5612	15.4372	19.4497	18.2415	18.3556	17.0949	19.7696	18.4457	17.6674	20.5371	18.2778	16.968	20.813	18.4304	16.9507	16.7122	19.6311
Q9H981	Q9H981	825	TRUE	Empty	sp|Q9H981|ARP8_HUMAN Actin-related protein 8 OS=Homo sapiens OX=9606 GN=ACTR8 PE=1 SV=2	sp|Q9H981|ARP8_HUMAN	70 kDa	0.998616	3	1	NA	20.9067	17.7139	17.4865	19.3931	18.2147	17.1986	17.1903	20.1566	17.9713	15.5623	19.6918	19.9729	17.7457	17.2744	20.3493	16.5427	16.907	19.6975	20.1245	16.3539	19.2892	18.4332	19.0304	17.1309	20.2841
P31431	P31431	826	TRUE	Empty	sp|P31431|SDC4_HUMAN Syndecan-4 OS=Homo sapiens OX=9606 GN=SDC4 PE=1 SV=2	sp|P31431|SDC4_HUMAN	22 kDa	0.998601	3	1	NA	19.7181	18.7337	18.4797	21.855	19.3803	18.3747	18.7782	22.1335	20.1406	18.0808	21.8069	20.1128	19.3902	18.35	21.8044	19.3024	18.8376	22.1326	20.5196	19.2628	22.9043	20.5285	20.5959	19.3233	21.2325
P81605	P81605	827	TRUE	Empty	sp|P81605|DCD_HUMAN Dermcidin OS=Homo sapiens OX=9606 GN=DCD PE=1 SV=2	sp|P81605|DCD_HUMAN	11 kDa	0.998579	3	1	NA	25.657	22.9952	24.8144	27.1827	23.6222	23.974	22.6511	25.8016	22.8247	23.4166	27.0591	24.3164	21.9471	22.8694	24.5982	24.5292	23.7736	25.7833	25.2339	22.5605	26.6701	24.9194	25.1327	23.8891	28.4673
P46779	P46779	828	TRUE	Empty	sp|P46779|RL28_HUMAN 60S ribosomal protein L28 OS=Homo sapiens OX=9606 GN=RPL28 PE=1 SV=3	sp|P46779|RL28_HUMAN	16 kDa	0.998579	3	1	NA	23.5967	21.6931	21.8578	25.0622	22.1685	21.9016	21.9876	25.3268	22.4455	21.4484	23.9117	23.166	22.8182	21.7593	24.2942	22.3918	22.321	24.6216	23.1732	21.9698	25.2627	23.2146	23.8749	22.0511	23.6998
Q9ULX6	Q9ULX6	829	TRUE	Empty	sp|Q9ULX6|AKP8L_HUMAN A-kinase anchor protein 8-like OS=Homo sapiens OX=9606 GN=AKAP8L PE=1 SV=4	sp|Q9ULX6|AKP8L_HUMAN	72 kDa	0.998548	3	1	NA	20.2921	17.8633	18.2324	21.054	19.6202	17.8674	17.9869	21.5786	19.8047	17.7915	20.5483	19.8554	18.2317	17.542	20.6097	19.7694	18.0567	20.9676	20.1122	18.0372	21.6774	20.4429	19.553	18.267	21.3967
P35579	P35579	830	TRUE	Empty	sp|P35579|MYH9_HUMAN Myosin-9 OS=Homo sapiens OX=9606 GN=MYH9 PE=1 SV=4	sp|P35579|MYH9_HUMAN	227 kDa	0.998548	3	1	NA	18.5562	16.8098	14.9028	19.914	17.8573	16.9105	16.3518	20.8347	17.1554	15.9007	18.4972	17.0299	17.4219	15.722	18.2514	16.5548	15.5268	18.774	15.966	14.898	18.9574	17.5084	17.0488	15.7637	18.6352
P12273	P12273	831	TRUE	Empty	sp|P12273|PIP_HUMAN Prolactin-inducible protein OS=Homo sapiens OX=9606 GN=PIP PE=1 SV=1	sp|P12273|PIP_HUMAN	17 kDa	0.998532	3	1	NA	18.8753	18.3715	18.1203	20.2438	17.5097	18.1033	16.7902	19.4881	17.7464	14.6049	21.0946	19.5217	15.8708	18.319	19.8133	18.4484	16.8267	18.8686	17.5509	16.0764	19.9037	20.1502	20.3349	16.4902	26.4814
P68400	P68400	832	TRUE	Empty	Group of sp|P68400|CSK21_HUMAN Casein kinase II subunit alpha OS=Homo sapiens OX=9606 GN=CSNK2A1 PE=1 SV=1	sp|P68400|CSK21_HUMAN (+1)		0.998505	3	1	NA	18.9651	17.7094	17.6227	19.9076	18.816	17.3885	17.1115	20.0321	18.6274	15.8371	19.3209	19.9766	18.7364	18.0907	21.4872	20.2676	19.4444	21.6613	20.115	18.6369	21.9078	19.8366	19.7737	18.4026	21.6193
Q8NEV1	Q8NEV1	832.2	TRUE	Empty	sp|Q8NEV1|CSK23_HUMAN Casein kinase II subunit alpha 3 OS=Homo sapiens OX=9606 GN=CSNK2A3 PE=1 SV=2	sp|Q8NEV1|CSK23_HUMAN	45 kDa	0.998505	3	1	NA	18.9651	17.7094	17.6227	19.9076	18.816	17.3885	17.1115	20.0321	18.6274	15.8371	19.3209	19.9766	18.7364	18.0907	21.4872	20.2676	19.4444	21.6613	20.115	18.6369	21.9078	19.8366	19.7737	18.4026	21.6193
P08238	P08238	833	TRUE	Empty	Group of sp|P08238|HS90B_HUMAN Heat shock protein HSP 90-beta OS=Homo sapiens OX=9606 GN=HSP90AB1 PE=1 SV=4	sp|P08238|HS90B_HUMAN (+1)		0.998496	3	1	NA	18.8755	16.6992	15.8371	20.1887	17.6972	17.1976	16.6399	20.8099	18.1551	16.2197	19.7236	18.0979	17.8469	16.4839	20.501	17.7368	17.8229	19.6516	18.2163	17.1935	20.0284	17.9072	17.5646	17.6494	19.8259
Q58FF7	Q58FF7	833.2	TRUE	Empty	sp|Q58FF7|H90B3_HUMAN Putative heat shock protein HSP 90-beta-3 OS=Homo sapiens OX=9606 GN=HSP90AB3P PE=5 SV=1	sp|Q58FF7|H90B3_HUMAN	68 kDa	0.998496	3	1	NA	18.8755	16.6992	15.8371	20.1887	17.6972	17.1976	16.6399	20.8099	18.1551	16.2197	19.7236	18.0979	17.8469	16.4839	20.501	17.7368	17.8229	19.6516	18.2163	17.1935	20.0284	17.9072	17.5646	17.6494	19.8259
Q9NQB0	Q9NQB0	834	TRUE	Empty	sp|Q9NQB0|TF7L2_HUMAN Transcription factor 7-like 2 OS=Homo sapiens OX=9606 GN=TCF7L2 PE=1 SV=2	sp|Q9NQB0|TF7L2_HUMAN	68 kDa	0.998453	3	1	NA	20.8269	19.1131	18.5977	21.95	19.8764	19.095	19.4637	22.0435	19.947	18.8062	21.0511	19.925	19.9102	19.147	21.8532	19.7782	20.1345	22.234	19.8911	18.8888	21.8539	20.647	20.2717	18.8293	21.6767
O75821	O75821	835	TRUE	Empty	sp|O75821|EIF3G_HUMAN Eukaryotic translation initiation factor 3 subunit G OS=Homo sapiens OX=9606 GN=EIF3G PE=1 SV=2	sp|O75821|EIF3G_HUMAN	36 kDa	0.998445	3	1	NA	17.2755	16.6937	17.0859	18.1983	17.2708	16.5064	16.4368	20.2079	16.7242	14.4222	18.5952	18.8174	18.0753	16.8036	19.1679	16.8287	17.1229	19.3916	18.0019	16.5806	20.2969	18.9478	18.9741	18.0769	20.0108
P49848	P49848	836	TRUE	Empty	sp|P49848|TAF6_HUMAN Transcription initiation factor TFIID subunit 6 OS=Homo sapiens OX=9606 GN=TAF6 PE=1 SV=1	sp|P49848|TAF6_HUMAN	73 kDa	0.998441	3	1	NA	19.5859	17.7649	16.7837	18.0379	17.7233	17.9058	16.5242	18.3201	17.6178	16.5168	16.7881	17.4221	18.1906	16.9409	17.2888	17.5133	17.9091	18.4829	17.0699	16.4772	17.8917	18.4092	18.3465	17.0616	23.9532
P07305	P07305	837	TRUE	Empty	sp|P07305|H10_HUMAN Histone H1.0 OS=Homo sapiens OX=9606 GN=H1-0 PE=1 SV=3	sp|P07305|H10_HUMAN	21 kDa	0.998431	3	1	NA	22.6078	18.9374	19.9904	23.182	20.4319	20.17	21.4636	23.7891	21.4078	19.9334	21.9053	20.6054	20.9687	20.0346	23.1098	20.4081	20.4485	23.0878	20.972	19.8771	23.7201	21.9599	22.8862	20.6846	22.1747
Q8NDT2	Q8NDT2	838	TRUE	Empty	sp|Q8NDT2|RB15B_HUMAN Putative RNA-binding protein 15B OS=Homo sapiens OX=9606 GN=RBM15B PE=1 SV=3	sp|Q8NDT2|RB15B_HUMAN	97 kDa	0.998408	3	1	NA	21.0736	17.8753	18.3848	21.4566	17.9116	16.7928	14.7994	20.0098	17.2647	13.7775	18.4994	17.9534	16.4833	15.7917	19.689	17.4742	16.4704	19.8022	17.6703	16.6919	20.559	19.6507	19.4196	18.4852	21.6481
Q5C9Z4	Q5C9Z4	839	TRUE	Empty	sp|Q5C9Z4|NOM1_HUMAN Nucleolar MIF4G domain-containing protein 1 OS=Homo sapiens OX=9606 GN=NOM1 PE=1 SV=1	sp|Q5C9Z4|NOM1_HUMAN	96 kDa	0.998399	3	1	NA	17.9769	16.9818	15.9122	19.6149	17.4762	16.8895	16.5718	19.9787	17.8198	15.4224	17.9398	17.1103	16.5135	16.2184	18.9844	17.2381	17.0427	19.5592	15.503	16.5485	20.0306	17.4925	17.8976	16.7449	18.1722
Q8NFW8	Q8NFW8	840	TRUE	Empty	sp|Q8NFW8|NEUA_HUMAN N-acylneuraminate cytidylyltransferase OS=Homo sapiens OX=9606 GN=CMAS PE=1 SV=2	sp|Q8NFW8|NEUA_HUMAN	48 kDa	0.998358	3	1	NA	21.9848	19.3357	19.2821	22.0347	18.1936	17.683	17.3696	21.1299	18.0129	15.8857	19.2266	18.2522	17.906	16.8193	20.2095	17.8399	18.0941	20.3617	18.4398	17.3974	21.3644	19.5028	19.878	18.1589	21.4533
Q9NPJ6	Q9NPJ6	841	TRUE	Empty	sp|Q9NPJ6|MED4_HUMAN Mediator of RNA polymerase II transcription subunit 4 OS=Homo sapiens OX=9606 GN=MED4 PE=1 SV=1	sp|Q9NPJ6|MED4_HUMAN	30 kDa	0.998353	3	1	NA	22.7258	19.4737	18.9356	19.8654	19.984	19.4819	19.1054	20.9546	19.4758	18.6499	19.5418	19.6594	19.6143	18.9689	20.3371	19.5521	19.9321	20.4255	19.4679	18.9579	20.1611	20.1773	20.5539	19.6173	19.9624
Q9H944	Q9H944	842	TRUE	Empty	sp|Q9H944|MED20_HUMAN Mediator of RNA polymerase II transcription subunit 20 OS=Homo sapiens OX=9606 GN=MED20 PE=1 SV=1	sp|Q9H944|MED20_HUMAN	23 kDa	0.998333	3	1	NA	22.0491	19.0654	18.3164	19.24	19.1488	19.124	17.4121	20.4197	19.0458	17.8554	19.2169	19.3603	19.0117	18.2397	18.9718	18.8316	19.1492	19.5216	18.7609	18.2428	17.2044	19.7245	20.2065	18.9941	19.8319
P10809	P10809	843	TRUE	Empty	sp|P10809|CH60_HUMAN 60 kDa heat shock protein, mitochondrial OS=Homo sapiens OX=9606 GN=HSPD1 PE=1 SV=2	sp|P10809|CH60_HUMAN	61 kDa	0.998332	3	1	NA	18.5013	16.6195	16.1127	19.5359	16.0274	16.6175	16.5183	19.1468	16.5607	15.7597	18.6645	16.8699	17.2615	15.9211	18.6699	15.2486	17.0438	18.5622	15.4936	16.1656	18.5665	17.404	17.0828	16.1264	17.6439
Q5TEC6	Q5TEC6	844	TRUE	Empty	sp|Q5TEC6|H37_HUMAN Histone H3-7 OS=Homo sapiens OX=9606 GN=H3-7 PE=1 SV=1	sp|Q5TEC6|H37_HUMAN	15 kDa	0.998313	3	0.33	NA	26.249	25.8403	25.0463	28.7443	26.9431	25.8641	24.9637	29.3231	26.1015	24.4027	27.7627	26.9889	26.2342	24.6349	27.6492	26.4751	26.6929	28.4712	27.0099	25.5429	28.524	27.6396	26.8875	26.3272	28.3345
Q8N2I9	Q8N2I9	845	TRUE	Empty	sp|Q8N2I9|STK40_HUMAN Serine/threonine-protein kinase 40 OS=Homo sapiens OX=9606 GN=STK40 PE=1 SV=2	sp|Q8N2I9|STK40_HUMAN	49 kDa	0.998311	3	1	NA	20.1741	20.7036	20.8062	23.7882	17.1906	21.0677	21.1446	24.0917	21.4023	20.5718	23.6119	19.0894	17.6175	17.3229	20.6543	19.2158	21.9088	21.0547	18.8452	21.6243	24.0006	21.9725	22.1564	20.8858	23.2476
O75179	O75179	846	TRUE	Empty	sp|O75179|ANR17_HUMAN Ankyrin repeat domain-containing protein 17 OS=Homo sapiens OX=9606 GN=ANKRD17 PE=1 SV=3	sp|O75179|ANR17_HUMAN	274 kDa	0.99829	3	1	NA	16.2775	14.7228	14.1849	16.8574	16.8862	12.5259	13.6157	19.024	16.2639	9.47102	17.9887	16.6844	15.7285	14.2256	19.1093	17.3569	15.0655	19.0523	17.5606	15.2863	17.9972	14.963	15.7314	14.3995	18.3026
Q5VYV7	Q5VYV7	847	TRUE	Empty	sp|Q5VYV7|SLX4I_HUMAN Protein SLX4IP OS=Homo sapiens OX=9606 GN=SLX4IP PE=1 SV=1	sp|Q5VYV7|SLX4I_HUMAN	46 kDa	0.998284	3	1	NA	16.3696	13.708	10.3894	16.659	16.4977	14.2952	13.8762	16.7864	13.5871	12.0339	16.3013	15.4914	15.1415	12.7715	15.9999	16.002	14.2472	18.216	15.4013	10.5568	16.6154	14.9354	12.98	11.7874	16.4291
P40429	P40429	848	TRUE	Empty	sp|P40429|RL13A_HUMAN 60S ribosomal protein L13a OS=Homo sapiens OX=9606 GN=RPL13A PE=1 SV=2	sp|P40429|RL13A_HUMAN	24 kDa	0.998282	3	1	NA	22.7057	21.6112	21.7043	24.6874	22.0325	21.4138	21.1885	24.6479	21.7075	20.9987	23.8812	22.5539	22.2769	21.2512	23.822	21.8035	21.866	23.6526	22.676	21.7254	24.1448	22.2488	22.9079	21.1532	23.4389
Q96IT1	Q96IT1	849	TRUE	Empty	sp|Q96IT1|ZN496_HUMAN Zinc finger protein 496 OS=Homo sapiens OX=9606 GN=ZNF496 PE=1 SV=1	sp|Q96IT1|ZN496_HUMAN	67 kDa	0.99824	3	1	NA	18.9629	18.7738	18.3097	21.9256	18.7896	18.0802	17.1298	20.993	18.5997	16.7987	19.9887	19.2814	19.364	18.2054	21.427	19.5166	19.2844	22.0053	19.7015	18.7933	21.9936	19.0917	19.3186	18.2157	21.3509
Q86TJ2	Q86TJ2	851	TRUE	Empty	sp|Q86TJ2|TAD2B_HUMAN Transcriptional adapter 2-beta OS=Homo sapiens OX=9606 GN=TADA2B PE=1 SV=2	sp|Q86TJ2|TAD2B_HUMAN	48 kDa	0.998186	3	1	NA	21.1045	18.529	18.1565	21.1341	17.9714	18.1834	18.3153	20.4904	16.954	15.7861	17.985	17.9905	18.0205	17.0673	20.0566	17.533	18.2432	20.0152	18.0418	16.8825	20.3011	18.2891	19.0363	17.009	20.2261
Q9Y3B9	Q9Y3B9	852	TRUE	Empty	sp|Q9Y3B9|RRP15_HUMAN RRP15-like protein OS=Homo sapiens OX=9606 GN=RRP15 PE=1 SV=2	sp|Q9Y3B9|RRP15_HUMAN	31 kDa	0.998167	3	1	NA	16.769	17.101	16.3087	19.8603	18.6131	18.3842	15.0934	21.1233	18.3194	16.3622	19.7713	18.2356	18.9764	17.6515	20.1195	16.8511	19.3015	20.8317	18.1539	19.1234	20.4816	18.6388	18.9208	18.0491	21.1214
P68431	P68431	853	TRUE	Empty	Group of sp|P68431|H31_HUMAN Histone H3.1 OS=Homo sapiens OX=9606 GN=H3C12 PE=1 SV=2	sp|P68431|H31_HUMAN (+3)		0.998122	3	0.33	NA	21.184	20.227	19.7751	23.9456	21.8294	20.9912	19.5603	23.5889	21.6088	18.332	22.6825	21.4311	20.4976	18.369	22.1168	21.1294	21.8515	22.8158	21.3887	19.0754	22.4237	21.7223	21.3779	20.1365	22.72
P84243	P84243	853.2	TRUE	Empty	sp|P84243|H33_HUMAN Histone H3.3 OS=Homo sapiens OX=9606 GN=H3-3B PE=1 SV=2	sp|P84243|H33_HUMAN	15 kDa	0.998122	3	0.33	NA	21.184	20.227	19.7751	23.9456	21.8294	20.9912	19.5603	23.5889	21.6088	18.332	22.6825	21.4311	20.4976	18.369	22.1168	21.1294	21.8515	22.8158	21.3887	19.0754	22.4237	21.7223	21.3779	20.1365	22.72
Q71DI3	Q71DI3	853.3	TRUE	Empty	sp|Q71DI3|H32_HUMAN Histone H3.2 OS=Homo sapiens OX=9606 GN=H3C13 PE=1 SV=3	sp|Q71DI3|H32_HUMAN	15 kDa	0.998122	3	0.33	NA	21.184	20.227	19.7751	23.9456	21.8294	20.9912	19.5603	23.5889	21.6088	18.332	22.6825	21.4311	20.4976	18.369	22.1168	21.1294	21.8515	22.8158	21.3887	19.0754	22.4237	21.7223	21.3779	20.1365	22.72
Q16695	Q16695	853.4	TRUE	Empty	sp|Q16695|H31T_HUMAN Histone H3.1t OS=Homo sapiens OX=9606 GN=H3-4 PE=1 SV=3	sp|Q16695|H31T_HUMAN	16 kDa	0.998122	3	0.33	NA	21.184	20.227	19.7751	23.9456	21.8294	20.9912	19.5603	23.5889	21.6088	18.332	22.6825	21.4311	20.4976	18.369	22.1168	21.1294	21.8515	22.8158	21.3887	19.0754	22.4237	21.7223	21.3779	20.1365	22.72
O00327	O00327	854	TRUE	Empty	sp|O00327|BMAL1_HUMAN Basic helix-loop-helix ARNT-like protein 1 OS=Homo sapiens OX=9606 GN=BMAL1 PE=1 SV=2	sp|O00327|BMAL1_HUMAN	69 kDa	0.99811	3	1	NA	17.1898	14.0488	13.8109	17.5135	16.4207	12.1021	14.1512	18.6104	17.9675	12.5902	16.7508	14.009	13.4862	13.5283	16.3517	14.2463	14.8547	17.3687	16.1472	14.621	15.9259	16.7943	16.4765	14.8734	18.0172
Q5VWQ0	Q5VWQ0	855	TRUE	Empty	sp|Q5VWQ0|RSBN1_HUMAN Lysine-specific demethylase 9 OS=Homo sapiens OX=9606 GN=RSBN1 PE=1 SV=2	sp|Q5VWQ0|RSBN1_HUMAN	90 kDa	0.99811	3	1	NA	17.2022	15.154	15.1657	17.5926	16.3573	14.0416	14.9754	18.4043	15.8543	12.2343	17.0517	14.9356	15.544	15.2068	17.6873	16.0297	13.7086	17.9894	15.0046	13.7033	17.7404	17.3967	17.2672	14.9368	20.304
P35251	P35251	857	TRUE	Empty	sp|P35251|RFC1_HUMAN Replication factor C subunit 1 OS=Homo sapiens OX=9606 GN=RFC1 PE=1 SV=4	sp|P35251|RFC1_HUMAN	128 kDa	0.998062	3	1	NA	19.4661	16.9075	17.3257	19.0416	17.2868	16.1889	16.3549	18.9728	17.1907	14.439	18.4034	16.6925	16.7674	16.0666	19.0841	17.2434	16.2128	19.4748	16.7235	16.4638	19.2205	16.7945	17.8231	16.4251	19.5016
P04843	P04843	858	TRUE	Empty	sp|P04843|RPN1_HUMAN Dolichyl-diphosphooligosaccharide--protein glycosyltransferase subunit 1 OS=Homo sapiens OX=9606 GN=RPN1 PE=1 SV=1	sp|P04843|RPN1_HUMAN	69 kDa	0.998029	3	1	NA	19.486	16.6696	16.6139	19.0848	17.0908	15.6052	13.0955	18.6091	17.1883	13.8448	19.0452	16.4471	15.971	14.3055	17.8006	16.2106	14.8853	17.6124	16.4151	15.639	17.5474	17.0734	17.8779	15.6782	19.0331
Q8N1F7	Q8N1F7	859	TRUE	Empty	sp|Q8N1F7|NUP93_HUMAN Nuclear pore complex protein Nup93 OS=Homo sapiens OX=9606 GN=NUP93 PE=1 SV=2	sp|Q8N1F7|NUP93_HUMAN	93 kDa	0.99795	3	1	NA	17.0975	13.6402	14.0692	16.0626	17.4677	15.9414	15.2615	19.2526	17.2284	14.834	18.2962	16.2409	16.6181	13.6919	18.8534	16.1088	13.0838	17.533	16.3009	15.1807	17.5273	16.3118	16.8407	13.9587	18.3599
Q8IXH7	Q8IXH7	860	TRUE	Empty	sp|Q8IXH7|NELFD_HUMAN Negative elongation factor C/D OS=Homo sapiens OX=9606 GN=NELFCD PE=1 SV=2	sp|Q8IXH7|NELFD_HUMAN	66 kDa	0.997923	3	1	NA	20.4952	22.3768	17.024	19.9882	20.013	21.5647	17.689	19.8169	17.6288	17.0823	20.1246	16.9969	20.6602	15.4304	19.8953	17.8253	20.5034	19.9688	17.7383	15.8692	19.0111	17.4072	21.7188	15.2718	17.7576
Q96GD4	Q96GD4	861	TRUE	Empty	sp|Q96GD4|AURKB_HUMAN Aurora kinase B OS=Homo sapiens OX=9606 GN=AURKB PE=1 SV=3	sp|Q96GD4|AURKB_HUMAN	39 kDa	0.997906	3	1	NA	18.4628	17.3913	16.8215	19.3354	18.0061	17.0712	16.3628	20.3801	18.2387	15.8455	19.3164	18.6431	17.5942	16.8257	20.5109	18.4525	17.764	21.7215	19.6077	18.1464	21.7471	18.1145	18.3956	17.1812	20.2836
Q9UNY4	Q9UNY4	863	TRUE	Empty	sp|Q9UNY4|TTF2_HUMAN Transcription termination factor 2 OS=Homo sapiens OX=9606 GN=TTF2 PE=1 SV=2	sp|Q9UNY4|TTF2_HUMAN	130 kDa	0.997866	3	1	NA	19.4819	18.5141	18.7658	21.56	19.4386	17.7768	17.6135	22.402	19.4635	17.5142	21.2492	20.2037	18.4854	18.394	20.8833	18.9909	17.9926	21.6646	19.7457	18.4397	22.0385	20.2922	18.2129	18.571	20.2912
P61254	P61254	864	TRUE	Empty	Group of sp|P61254|RL26_HUMAN 60S ribosomal protein L26 OS=Homo sapiens OX=9606 GN=RPL26 PE=1 SV=1	sp|P61254|RL26_HUMAN (+1)		0.997855	3	1	NA	23.784	22.6701	22.6126	25.3857	22.6407	22.5711	22.281	25.5662	22.8668	22.0546	25.1043	23.5476	23.0831	21.8661	24.4834	22.663	22.8419	24.6975	24.0891	22.6375	25.0142	23.5981	23.988	22.5107	24.7357
Q9UNX3	Q9UNX3	864.2	TRUE	Empty	sp|Q9UNX3|RL26L_HUMAN 60S ribosomal protein L26-like 1 OS=Homo sapiens OX=9606 GN=RPL26L1 PE=1 SV=1	sp|Q9UNX3|RL26L_HUMAN	17 kDa	0.997855	3	1	NA	23.784	22.6701	22.6126	25.3857	22.6407	22.5711	22.281	25.5662	22.8668	22.0546	25.1043	23.5476	23.0831	21.8661	24.4834	22.663	22.8419	24.6975	24.0891	22.6375	25.0142	23.5981	23.988	22.5107	24.7357
P21796	P21796	865	TRUE	Empty	sp|P21796|VDAC1_HUMAN Voltage-dependent anion-selective channel protein 1 OS=Homo sapiens OX=9606 GN=VDAC1 PE=1 SV=2	sp|P21796|VDAC1_HUMAN	31 kDa	0.997824	3	1	NA	19.534	17.8067	17.0674	19.725	17.9291	17.4119	17.2322	21.0303	17.4235	15.878	19.7599	17.3275	16.1622	12.0553	15.437	13.4197	12.4759	16.0264	17.603	14.4628	14.7156	18.7205	18.7728	15.911	18.9353
P31944	P31944	866	TRUE	Empty	sp|P31944|CASPE_HUMAN Caspase-14 OS=Homo sapiens OX=9606 GN=CASP14 PE=1 SV=2	sp|P31944|CASPE_HUMAN	28 kDa	0.99779	3	1	NA	20.4423	17.2029	18.488	20.893	18.1962	19.9584	17.6367	20.7027	17.9092	17.6082	22.3029	19.0449	17.2088	17.3901	19.7373	18.6297	18.0112	22.8771	19.536	17.6177	20.9149	18.7217	19.7267	18.5445	22.3618
Q14004	Q14004	867	TRUE	Empty	sp|Q14004|CDK13_HUMAN Cyclin-dependent kinase 13 OS=Homo sapiens OX=9606 GN=CDK13 PE=1 SV=2	sp|Q14004|CDK13_HUMAN	165 kDa	0.99775	3	0.67	NA	20.6181	18.7453	18.8051	20.5684	18.3903	18.6815	18.1734	20.7794	19.116	18.8083	20.7133	18.6533	19.25	18.9724	20.8018	18.7158	19.1837	21.5943	19.0147	19.2234	21.3356	19.3678	20.3115	18.6897	21.5238
P46736	P46736	868	TRUE	Empty	sp|P46736|BRCC3_HUMAN Lys-63-specific deubiquitinase BRCC36 OS=Homo sapiens OX=9606 GN=BRCC3 PE=1 SV=2	sp|P46736|BRCC3_HUMAN	36 kDa	0.997749	3	1	NA	19.8366	14.6946	14.2939	16.4693	18.5985	14.8507	14.1286	19.7438	18.7013	14.8079	20.2106	17.5482	15.7202	15.0373	19.6422	17.9954	14.43	19.7215	17.4533	15.8726	19.5451	17.7899	16.4566	15.3779	19.6154
Q14137	Q14137	870	TRUE	Empty	sp|Q14137|BOP1_HUMAN Ribosome biogenesis protein BOP1 OS=Homo sapiens OX=9606 GN=BOP1 PE=1 SV=2	sp|Q14137|BOP1_HUMAN	84 kDa	0.997663	3	1	NA	16.8538	16.2076	16.7072	18.7747	17.3905	17.5637	15.5243	19.3795	17.4046	12.5011	17.42	16.3112	17.5891	16.334	19.3497	15.9072	17.3785	18.7886	16.4307	17.0475	20.1318	17.2754	18.3184	17.1324	19.5988
Q9C086	Q9C086	871	TRUE	Empty	sp|Q9C086|IN80B_HUMAN INO80 complex subunit B OS=Homo sapiens OX=9606 GN=INO80B PE=1 SV=2	sp|Q9C086|IN80B_HUMAN	39 kDa	0.99765	3	1	NA	18.5981	14.8743	14.6211	15.641	15.7949	14.7265	15.112	17.2816	15.7476	14.5326	17.5639	14.4833	15.1641	13.6589	16.2832	15.3843	14.8948	17.1542	14.4728	14.7951	16.7187	12.7845	13.4014	15.0657	17.5228
O14776	O14776	872	TRUE	Empty	sp|O14776|TCRG1_HUMAN Transcription elongation regulator 1 OS=Homo sapiens OX=9606 GN=TCERG1 PE=1 SV=2	sp|O14776|TCRG1_HUMAN	124 kDa	0.997603	3	1	NA	20.3936	16.9764	16.5503	20.1789	19.3016	17.2095	17.2647	20.8933	19.2507	16.2525	19.7395	18.5323	17.1204	15.9049	19.6245	18.5218	16.3385	20.5176	18.3632	16.7305	18.9247	19.1748	18.1037	16.9933	20.4626
Q86T24	Q86T24	873	TRUE	Empty	sp|Q86T24|KAISO_HUMAN Transcriptional regulator Kaiso OS=Homo sapiens OX=9606 GN=ZBTB33 PE=1 SV=2	sp|Q86T24|KAISO_HUMAN	74 kDa	0.997585	3	1	NA	18.1808	17.8683	16.9672	21.4237	18.5379	17.3462	15.3678	21.2089	18.048	15.5956	19.818	18.4558	18.3518	16.8639	20.8835	18.8344	18.6094	21.8497	18.4361	17.3807	20.5403	18.6943	18.6037	17.3247	21.3433
Q9BYW2	Q9BYW2	874	TRUE	Empty	sp|Q9BYW2|SETD2_HUMAN Histone-lysine N-methyltransferase SETD2 OS=Homo sapiens OX=9606 GN=SETD2 PE=1 SV=3	sp|Q9BYW2|SETD2_HUMAN	288 kDa	0.997581	3	1	NA	16.6761	14.1889	13.9882	18.5182	16.9358	13.5765	15.6274	18.305	17.1108	10.6305	17.7737	16.861	14.5216	12.0065	18.3915	16.5324	13.1701	17.5435	16.7576	13.1577	18.7476	16.3286	16.3933	13.7659	17.7559
P04040	P04040	875	TRUE	Empty	sp|P04040|CATA_HUMAN Catalase OS=Homo sapiens OX=9606 GN=CAT PE=1 SV=3	sp|P04040|CATA_HUMAN	60 kDa	0.997491	3	1	NA	17.9863	13.5342	14.7836	18.8496	15.7268	15.5357	15.509	17.2059	16.4728	13.7855	21.4558	15.5074	15.2396	14.5981	18.4656	15.1436	15.7351	21.3945	16.581	14.3351	18.0755	16.4618	17.0774	15.312	17.6429
Q9HD67	Q9HD67	876	TRUE	Empty	sp|Q9HD67|MYO10_HUMAN Unconventional myosin-X OS=Homo sapiens OX=9606 GN=MYO10 PE=1 SV=3	sp|Q9HD67|MYO10_HUMAN	237 kDa	0.997444	3	1	NA	17.9263	17.178	16.9361	19.5329	15.4251	15.5636	14.6476	18.7667	15.7219	16.2373	17.7613	17.0568	18.2946	17.4044	19.0382	17.1042	18.5177	20.0039	17.893	17.4649	20.1591	16.9012	17.4826	15.4488	18.2755
Q06830	Q06830	877	TRUE	Empty	sp|Q06830|PRDX1_HUMAN Peroxiredoxin-1 OS=Homo sapiens OX=9606 GN=PRDX1 PE=1 SV=1	sp|Q06830|PRDX1_HUMAN	22 kDa	0.997327	3	0.67	NA	20.8684	18.3242	18.1618	21.0595	17.2996	17.9438	15.5469	19.4749	17.782	15.8279	21.2828	18.7588	17.6835	16.2652	18.9785	18.0295	17.8572	19.7312	18.989	16.772	19.3206	19.4974	19.3544	16.8465	20.5804
P61619	P61619	878	TRUE	Empty	sp|P61619|S61A1_HUMAN Protein transport protein Sec61 subunit alpha isoform 1 OS=Homo sapiens OX=9606 GN=SEC61A1 PE=1 SV=2	sp|P61619|S61A1_HUMAN	52 kDa	0.997261	3	1	NA	21.4935	20.1255	19.9141	23.0959	20.406	19.671	19.6133	23.0252	20.6046	19.128	22.7368	20.1277	20.3074	19.367	22.3783	19.9223	20.3358	22.7268	20.2118	19.7735	23.1796	20.8365	20.9636	19.4342	21.9671
Q9BTK6	Q9BTK6	879	TRUE	Empty	sp|Q9BTK6|PAGR1_HUMAN PAXIP1-associated glutamate-rich protein 1 OS=Homo sapiens OX=9606 GN=PAGR1 PE=1 SV=1	sp|Q9BTK6|PAGR1_HUMAN	28 kDa	0.997215	3	1	NA	23.7407	21.4375	21.2837	25.1213	22.8117	21.9135	21.8307	25.4148	22.6722	21.6012	24.8846	22.3391	22.1262	21.1483	24.6277	22.3217	22.4085	24.9444	21.6504	20.9509	25.2118	23.0536	22.7263	21.4867	24.6869
O60684	O60684	880	TRUE	Empty	sp|O60684|IMA7_HUMAN Importin subunit alpha-7 OS=Homo sapiens OX=9606 GN=KPNA6 PE=1 SV=1	sp|O60684|IMA7_HUMAN	60 kDa	0.997194	3	1	NA	18.8268	17.3769	16.9601	19.7458	17.3668	16.2694	16.4331	20.7181	17.2449	15.1984	19.5231	16.645	17.315	15.9787	19.0933	17.3244	16.539	19.0842	16.6142	16.5519	19.3452	17.916	18.1517	16.6022	19.7339
Q9BT49	Q9BT49	881	TRUE	Empty	sp|Q9BT49|THAP7_HUMAN THAP domain-containing protein 7 OS=Homo sapiens OX=9606 GN=THAP7 PE=1 SV=2	sp|Q9BT49|THAP7_HUMAN	34 kDa	0.997144	3	1	NA	19.2718	17.3773	17.8164	20.8131	18.7749	16.9662	18.3888	21.099	18.5043	17.472	20.7312	17.817	17.3467	17.3737	19.7896	18.5756	17.8391	21.184	18.5737	17.5045	21.0701	19.0864	18.4364	17.816	20.5655
P60228	P60228	882	TRUE	Empty	sp|P60228|EIF3E_HUMAN Eukaryotic translation initiation factor 3 subunit E OS=Homo sapiens OX=9606 GN=EIF3E PE=1 SV=1	sp|P60228|EIF3E_HUMAN	52 kDa	0.99711	3	1	NA	17.6764	16.9081	16.8562	19.08	18.1878	16.7063	15.0161	20.24	16.6767	14.8261	18.7555	19.0514	18.2615	16.5778	19.3306	17.4461	17.0624	18.665	18.1579	16.0817	18.1007	18.3433	19.6533	17.9914	20.0085
Q6P1K8	Q6P1K8	884	TRUE	Empty	Group of sp|Q6P1K8|T2H2L_HUMAN General transcription factor IIH subunit 2-like protein OS=Homo sapiens OX=9606 GN=GTF2H2C_2 PE=1 SV=1	sp|Q6P1K8|T2H2L_HUMAN (+1)		0.997082	3	1	NA	19.4862	17.9464	18.4896	16.4349	18.2007	18.0072	17.3625	18.2	17.756	17.023	15.9012	17.9163	18.4934	17.1922	14.6926	17.9975	17.9227	16.919	18.3248	17.521	13.7252	18.264	18.9679	17.8108	17.8527
Q13888	Q13888	884.2	TRUE	Empty	sp|Q13888|TF2H2_HUMAN General transcription factor IIH subunit 2 OS=Homo sapiens OX=9606 GN=GTF2H2 PE=1 SV=1	sp|Q13888|TF2H2_HUMAN	44 kDa	0.997082	3	1	NA	19.4862	17.9464	18.4896	16.4349	18.2007	18.0072	17.3625	18.2	17.756	17.023	15.9012	17.9163	18.4934	17.1922	14.6926	17.9975	17.9227	16.919	18.3248	17.521	10.7606	18.264	18.9679	17.8108	17.8527
Q96EY1	Q96EY1	885	TRUE	Empty	sp|Q96EY1|DNJA3_HUMAN DnaJ homolog subfamily A member 3, mitochondrial OS=Homo sapiens OX=9606 GN=DNAJA3 PE=1 SV=2	sp|Q96EY1|DNJA3_HUMAN	52 kDa	0.997011	3	1	NA	21.5429	20.0353	20.021	22.8992	20.9966	20.2305	18.9269	23.4277	20.9335	18.8772	22.6156	20.5076	20.1142	19.3054	22.1246	20.5646	20.0144	22.6092	20.8406	19.9715	22.2533	21.0279	21.5756	20.1996	22.9102
Q92989	Q92989	887	TRUE	Empty	sp|Q92989|CLP1_HUMAN Polyribonucleotide 5'-hydroxyl-kinase Clp1 OS=Homo sapiens OX=9606 GN=CLP1 PE=1 SV=1	sp|Q92989|CLP1_HUMAN	48 kDa	0.996975	3	1	NA	21.6789	18.8826	19.7548	21.1492	20.6113	18.8338	19.4789	21.2447	20.574	19.4007	20.6604	20.3178	18.25	19.6604	20.8333	19.8885	18.7983	20.3942	20.1387	19.095	20.839	20.4804	18.6844	19.6797	20.6925
Q15697	Q15697	888	TRUE	Empty	sp|Q15697|ZN174_HUMAN Zinc finger protein 174 OS=Homo sapiens OX=9606 GN=ZNF174 PE=1 SV=1	sp|Q15697|ZN174_HUMAN	46 kDa	0.996959	3	1	NA	19.9534	19.5258	19.5816	22.8189	18.9752	18.5948	18.8275	21.9071	18.6755	18.0287	20.6714	18.9457	19.1359	17.9874	21.2986	19.0425	19.4208	21.8192	19.1667	18.636	22.7544	19.5717	19.985	18.4488	21.7743
Q9ULM3	Q9ULM3	889	TRUE	Empty	sp|Q9ULM3|YETS2_HUMAN YEATS domain-containing protein 2 OS=Homo sapiens OX=9606 GN=YEATS2 PE=1 SV=2	sp|Q9ULM3|YETS2_HUMAN	151 kDa	0.996908	3	1	NA	20.7647	17.9941	16.8122	20.7384	18.6598	17.7756	17.1368	21.0933	17.9728	16.5677	20.3185	18.4163	18.1222	16.7405	20.271	18.833	18.0711	21.1689	18.2152	17.0197	19.1445	17.0747	18.1569	16.2614	19.4883
Q15434	Q15434	890	TRUE	Empty	sp|Q15434|RBMS2_HUMAN RNA-binding motif, single-stranded-interacting protein 2 OS=Homo sapiens OX=9606 GN=RBMS2 PE=1 SV=1	sp|Q15434|RBMS2_HUMAN	44 kDa	0.996786	3	1	NA	17.3596	15.6941	15.9765	19.4616	17.0349	15.2948	14.7108	19.674	16.4264	12.5297	17.952	17.0374	14.6664	15.7487	16.9357	14.2621	14.993	19.6106	15.5384	16.3052	16.6348	15.8416	17.7235	17.1501	18.2628
Q6MZP7	Q6MZP7	891	TRUE	Empty	sp|Q6MZP7|LIN54_HUMAN Protein lin-54 homolog OS=Homo sapiens OX=9606 GN=LIN54 PE=1 SV=3	sp|Q6MZP7|LIN54_HUMAN	79 kDa	0.99678	3	1	NA	19.3049	17.6606	16.6489	20.0165	18.0274	17.8994	18.3661	20.8445	17.4694	15.2427	19.4524	17.5604	18.3121	16.39	19.7526	17.3806	18.8955	20.8988	16.9116	16.8648	20.0857	16.9315	17.4628	15.1314	18.6097
Q96N67	Q96N67	892	TRUE	Empty	sp|Q96N67|DOCK7_HUMAN Dedicator of cytokinesis protein 7 OS=Homo sapiens OX=9606 GN=DOCK7 PE=1 SV=4	sp|Q96N67|DOCK7_HUMAN	243 kDa	0.996773	3	1	NA	17.5659	13.8069	12.047	16.4866	12.4301	14.4389	13.7933	17.7802	16.268	12.8676	16.8712	16.9115	17.6141	16.3342	18.3416	16.7562	17.5167	18.5768	16.3671	15.3564	18.4277	15.6293	17.1001	15.2122	17.2686
Q9NX63	Q9NX63	893	TRUE	Empty	sp|Q9NX63|MIC19_HUMAN MICOS complex subunit MIC19 OS=Homo sapiens OX=9606 GN=CHCHD3 PE=1 SV=1	sp|Q9NX63|MIC19_HUMAN	26 kDa	0.996699	3	1	NA	17.7118	16.4141	16.0884	19.6394	18.2059	17.4043	15.847	20.4168	17.5756	17.0995	19.836	18.1041	17.719	15.5082	18.795	15.8157	16.5238	19.023	17.9778	16.2327	18.5214	18.1956	18.882	16.1153	19.6252
P50613	P50613	894	TRUE	Empty	sp|P50613|CDK7_HUMAN Cyclin-dependent kinase 7 OS=Homo sapiens OX=9606 GN=CDK7 PE=1 SV=1	sp|P50613|CDK7_HUMAN	39 kDa	0.996615	3	1	NA	22.5613	20.7598	20.7135	23.6021	21.398	20.3908	20.563	22.3402	21.7537	20.0359	21.6451	22.2139	21.3201	20.4929	20.5437	21.5381	21.2948	23.5494	21.9135	20.9457	24.7118	22.8688	22.5216	21.4408	24.3159
Q9Y6J9	Q9Y6J9	895	TRUE	Empty	sp|Q9Y6J9|TAF6L_HUMAN TAF6-like RNA polymerase II p300/CBP-associated factor-associated factor 65 kDa subunit 6L OS=Homo sapiens OX=9606 GN=TAF6L PE=1 SV=1	sp|Q9Y6J9|TAF6L_HUMAN	68 kDa	0.996555	3	1	NA	19.7076	16.8402	16.2315	19.3593	17.0092	16.3792	15.7085	19.0711	15.8979	14.1479	17.9125	16.3352	15.6561	14.9304	17.7155	16.6601	16.3093	19.4869	16.2317	15.1368	18.1927	16.2068	17.555	15.1377	18.2164
P49207	P49207	896	TRUE	Empty	sp|P49207|RL34_HUMAN 60S ribosomal protein L34 OS=Homo sapiens OX=9606 GN=RPL34 PE=1 SV=3	sp|P49207|RL34_HUMAN	13 kDa	0.996474	3	1	NA	23.7882	22.5384	22.6056	25.3374	22.5098	22.2415	21.693	25.1638	22.2901	21.3617	24.4474	23.3437	23.1336	22.1061	24.5415	22.7709	22.739	24.7618	23.6742	22.4893	25.8101	23.3899	23.875	22.223	24.6425
P19447	P19447	897	TRUE	Empty	sp|P19447|ERCC3_HUMAN General transcription and DNA repair factor IIH helicase subunit XPB OS=Homo sapiens OX=9606 GN=ERCC3 PE=1 SV=1	sp|P19447|ERCC3_HUMAN	89 kDa	0.996419	3	1	NA	19.3296	17.6823	17.6628	18.6734	17.7552	17.5307	16.8033	21.0256	17.44	16.6095	17.3686	17.9935	18.2518	17.6067	17.2882	17.4602	18.0996	17.7972	17.7265	17.509	18.972	18.2708	18.7116	19.061	17.8656
Q8NEM7	Q8NEM7	898	TRUE	Empty	sp|Q8NEM7|SP20H_HUMAN Transcription factor SPT20 homolog OS=Homo sapiens OX=9606 GN=SUPT20H PE=1 SV=2	sp|Q8NEM7|SP20H_HUMAN	86 kDa	0.996355	3	1	NA	20.3371	16.8674	16.0159	18.1389	17.7804	16.6826	15.4278	19.658	17.1302	15.0885	18.469	16.2285	16.347	15.156	18.379	17.0285	16.0348	19.1753	16.8196	16.0494	18.612	17.6553	17.9756	15.5199	19.1333
P31946	P31946	899	TRUE	Empty	sp|P31946|1433B_HUMAN 14-3-3 protein beta/alpha OS=Homo sapiens OX=9606 GN=YWHAB PE=1 SV=3	sp|P31946|1433B_HUMAN	28 kDa	0.99627	3	0.67	NA	17.4702	15.5584	14.2024	18.4756	17.1384	17.1679	17.2505	20.1134	17.3378	16.5178	19.4233	16.2846	16.9112	15.0606	18.6629	15.9831	16.971	19.4179	17.1627	16.573	20.2907	18.0691	18.4005	16.4668	20.0368
Q9NS91	Q9NS91	900	TRUE	Empty	sp|Q9NS91|RAD18_HUMAN E3 ubiquitin-protein ligase RAD18 OS=Homo sapiens OX=9606 GN=RAD18 PE=1 SV=2	sp|Q9NS91|RAD18_HUMAN	56 kDa	0.996244	3	1	NA	16.3424	13.1828	13.7882	16.634	14.362	14.6729	14.5412	16.8016	14.7284	13.3526	16.6477	14.3206	14.9289	14.3985	16.4593	10.5892	14.3689	17.8826	15.2369	14.4288	17.7724	15.5952	15.1951	13.9943	15.8824
P38646	P38646	902	TRUE	Empty	sp|P38646|GRP75_HUMAN Stress-70 protein, mitochondrial OS=Homo sapiens OX=9606 GN=HSPA9 PE=1 SV=2	sp|P38646|GRP75_HUMAN	74 kDa	0.996001	3	1	NA	19.4162	15.3411	15.9848	17.9926	17.4915	16.2986	13.9149	19.4684	17.821	14.2131	18.3819	17.7387	15.6087	14.8311	18.2432	17.7525	12.9147	18.0807	17.6425	15.0803	17.0729	18.7294	16.7884	15.8484	19.2634
Q15326	Q15326	903	TRUE	Empty	sp|Q15326|ZMY11_HUMAN Zinc finger MYND domain-containing protein 11 OS=Homo sapiens OX=9606 GN=ZMYND11 PE=1 SV=2	sp|Q15326|ZMY11_HUMAN	71 kDa	0.995781	3	1	NA	15.8041	16.1033	15.2741	17.8486	15.6408	12.9126	12.3062	17.2825	14.788	12.8317	16.5523	17.5048	16.4498	15.4017	18.7606	16.3175	14.8311	18.8996	17.8902	16.3527	19.6864	16.9186	17.1296	13.9156	19.2775
Q9UQR1	Q9UQR1	904	TRUE	Empty	sp|Q9UQR1|ZN148_HUMAN Zinc finger protein 148 OS=Homo sapiens OX=9606 GN=ZNF148 PE=1 SV=2	sp|Q9UQR1|ZN148_HUMAN	89 kDa	0.995759	3	1	NA	15.8131	15.7078	13.9174	13.258	16.9608	16.4385	14.8132	17.1999	16.3786	14.0706	16.0697	15.9869	15.2789	13.51	18.0106	17.0281	15.0047	18.0053	13.9499	12.0572	15.3349	16.2647	14.6982	12.8375	16.4781
Q96MX6	Q96MX6	905	TRUE	Empty	sp|Q96MX6|DAA10_HUMAN Dynein axonemal assembly factor 10 OS=Homo sapiens OX=9606 GN=DNAAF10 PE=1 SV=1	sp|Q96MX6|DAA10_HUMAN	40 kDa	0.995668	3	1	NA	20.6899	18.9318	18.491	18.9004	18.957	18.2621	18.1207	19.3985	19.5499	18.2551	19.1887	20.56	19.8829	19.428	19.4763	20.0121	19.2859	19.6275	20.2826	19.1832	20.6155	19.5167	19.7033	17.8061	19.3641
P22670	P22670	906	TRUE	Empty	sp|P22670|RFX1_HUMAN MHC class II regulatory factor RFX1 OS=Homo sapiens OX=9606 GN=RFX1 PE=1 SV=2	sp|P22670|RFX1_HUMAN	105 kDa	0.995632	3	1	NA	26.318	24.167	24.1871	15.5114	24.5415	22.5247	22.015	27.3952	24.2989	24.0425	15.0265	18.2403	24.4126	23.8716	26.4675	14.1276	25.3893	26.867	24.5759	24.2126	14.9865	23.984	25.3501	24.2797	27.0964
P23497	P23497	907	TRUE	Empty	sp|P23497|SP100_HUMAN Nuclear autoantigen Sp-100 OS=Homo sapiens OX=9606 GN=SP100 PE=1 SV=3	sp|P23497|SP100_HUMAN	100 kDa	0.995555	3	1	NA	18.2879	16.8709	15.8943	17.7179	18.5982	16.4935	15.105	20.5567	17.9989	14.7616	19.4484	17.7492	17.3203	15.9246	19.6411	18.0096	15.6763	18.5542	18.1918	17.4012	16.2731	17.4248	18.5565	16.7815	20.1745
O94832	O94832	908	TRUE	Empty	sp|O94832|MYO1D_HUMAN Unconventional myosin-Id OS=Homo sapiens OX=9606 GN=MYO1D PE=1 SV=2	sp|O94832|MYO1D_HUMAN	116 kDa	0.995482	3	1	NA	16.0748	14.4401	9.67484	17.5941	16.1549	15.7595	14.4373	18.7381	16.4121	15.0913	17.5935	16.7257	16.3759	13.3469	18.2989	16.1086	15.3719	17.6791	14.3976	14.903	15.1699	15.7524	16.4467	12.7072	18.079
Q9NWT1	Q9NWT1	909	TRUE	Empty	sp|Q9NWT1|PK1IP_HUMAN p21-activated protein kinase-interacting protein 1 OS=Homo sapiens OX=9606 GN=PAK1IP1 PE=1 SV=2	sp|Q9NWT1|PK1IP_HUMAN	44 kDa	0.995304	3	1	NA	21.8201	15.3112	15.9546	17.9386	16.8169	16.032	17.0482	19.8869	16.8397	15.7004	18.5772	16.4572	17.4971	16.6315	19.0055	16.2155	17.258	20.3929	16.8336	17.7822	20.1507	17.4399	18.1056	16.5301	20.095
Q9H5Z1	Q9H5Z1	910	TRUE	Empty	sp|Q9H5Z1|DHX35_HUMAN Probable ATP-dependent RNA helicase DHX35 OS=Homo sapiens OX=9606 GN=DHX35 PE=1 SV=2	sp|Q9H5Z1|DHX35_HUMAN	79 kDa	0.995259	3	1	NA	16.3034	12.6664	13.8323	14.9086	14.9551	12.0913	13.4605	16.7534	15.9441	10.541	17.1932	16.09	13.6078	14.7052	18.4434	16.5188	11.1784	18.3566	16.3055	15.1498	18.0277	17.3755	16.5228	14.6535	18.822
Q8IUE6	Q8IUE6	912	TRUE	Empty	sp|Q8IUE6|H2A2B_HUMAN Histone H2A type 2-B OS=Homo sapiens OX=9606 GN=H2AC21 PE=1 SV=3	sp|Q8IUE6|H2A2B_HUMAN	14 kDa	0.995119	3	0.33	NA	25.1971	22.5985	22.433	26.5467	24.5629	23.6927	23.2887	27.2549	24.9882	22.2372	25.7042	25.049	23.9488	23.4482	26.6715	24.2288	23.0536	26.1017	24.2313	23.6166	25.0961	24.1456	25.9692	24.1237	25.871
Q14676	Q14676	913	TRUE	Empty	sp|Q14676|MDC1_HUMAN Mediator of DNA damage checkpoint protein 1 OS=Homo sapiens OX=9606 GN=MDC1 PE=1 SV=3	sp|Q14676|MDC1_HUMAN	227 kDa	0.99503	3	1	NA	18.8164	17.0158	16.8468	19.7786	17.2636	16.7848	15.8839	19.6141	16.9918	15.9174	19.1668	16.8808	16.7129	15.4493	18.0725	14.328	16.4632	18.4389	17.7732	16.3799	19.47	17.8601	17.622	16.5384	18.4911
P62826	P62826	914	TRUE	Empty	sp|P62826|RAN_HUMAN GTP-binding nuclear protein Ran OS=Homo sapiens OX=9606 GN=RAN PE=1 SV=3	sp|P62826|RAN_HUMAN	24 kDa	0.994953	3	1	NA	21.3186	18.926	18.3766	19.896	18.5339	17.824	18.5011	21.1064	18.8411	18.2334	21.6223	18.1693	18.4365	18.4514	20.3372	17.7382	17.8559	19.6904	17.4685	17.6685	22.7669	18.5529	18.4575	17.1162	22.401
P51116	P51116	915	TRUE	Empty	sp|P51116|FXR2_HUMAN RNA-binding protein FXR2 OS=Homo sapiens OX=9606 GN=FXR2 PE=1 SV=2	sp|P51116|FXR2_HUMAN	74 kDa	0.994657	3	0.33	NA	15.8807	11.4648	13.4177	16.335	15.1176	6.37111	14.2226	17.5715	13.939	9.23736	14.5404	16.2948	11.6141	12.6832	15.3716	14.5237	12.4139	16.3293	15.7345	13.9134	15.9142	15.7154	12.9626	13.2525	17.912
Q9UNL4	Q9UNL4	916	TRUE	Empty	sp|Q9UNL4|ING4_HUMAN Inhibitor of growth protein 4 OS=Homo sapiens OX=9606 GN=ING4 PE=1 SV=1	sp|Q9UNL4|ING4_HUMAN	29 kDa	0.994481	3	1	NA	20.8047	19.5935	19.0418	22.9928	20.0766	19.3201	18.2512	22.8241	20.4211	18.8323	21.7207	20.6115	20.2295	19.0545	22.1657	20.6186	20.0098	23.0811	20.73	19.7918	23.3214	21.0388	20.9975	19.813	22.3348
Q5TKA1	Q5TKA1	917	TRUE	Empty	sp|Q5TKA1|LIN9_HUMAN Protein lin-9 homolog OS=Homo sapiens OX=9606 GN=LIN9 PE=1 SV=1	sp|Q5TKA1|LIN9_HUMAN	62 kDa	0.994384	3	1	NA	18.0916	15.8185	16.03	19.2325	17.8363	17.0316	16.7999	20.2822	17.2757	14.1867	18.827	16.1777	17.5375	15.5416	19.1272	16.9505	17.8466	20.2965	17.4155	16.6255	20.2468	16.4696	17.1299	15.1609	16.8325
A0A075B7F1	A0A075B7F1	918	TRUE	Empty	Group of tr|A0A075B7F1|A0A075B7F1_HUMAN Immunoglobulin heavy variable 3/OR16-8 (non-functional) (Fragment) OS=Homo sapiens OX=9606 GN=IGHV3OR16-8 PE=1 SV=1	tr|A0A075B7F1|A0A075B7F1_HUMAN (+1)		0.999909	2	0.5	NA	28.3578	26.8704	26.5631	29.7426	27.5848	26.2392	27.5152	31.0249	28.83	28.1041	30.719	26.4202	27.2725	26.4605	29.0862	28.7181	26.6423	30.3708	27.0405	26.9252	28.5672	27.5243	28.279	27.3135	29.9147
S4R3C0	S4R3C0	918.2	TRUE	Empty	tr|S4R3C0|S4R3C0_HUMAN Immunoglobulin heavy variable 3/OR16-17 (non-functional) (Fragment) OS=Homo sapiens OX=9606 GN=IGHV3OR16-17 PE=1 SV=1	tr|S4R3C0|S4R3C0_HUMAN	13 kDa	0.999909	2	0.5	NA	28.3578	26.8704	26.5631	29.7426	27.5848	26.2392	27.5152	31.0249	28.83	28.1041	30.719	26.4202	27.2725	26.4605	29.0862	28.7181	26.6423	30.3708	27.0405	26.9252	28.5672	27.5243	28.279	27.3135	29.9147
A0A0J9YX35	A0A0J9YX35	919	TRUE	Empty	sp|A0A0J9YX35|HV64D_HUMAN Immunoglobulin heavy variable 3-64D OS=Homo sapiens OX=9606 GN=IGHV3-64D PE=3 SV=1	sp|A0A0J9YX35|HV64D_HUMAN	13 kDa	0.999891	2	0.5	NA	23.7589	22.2634	21.7012	25.243	22.7455	22.281	22.0866	25.2748	22.2232	21.3597	23.9897	22.4284	22.4477	21.4654	23.811	22.3668	22.8824	24.5271	22.6882	21.7706	23.9102	23.1319	23.0048	22.1629	24.0208
A0A0B4J1X5	A0A0B4J1X5	920	TRUE	Empty	Group of sp|A0A0B4J1X5|HV374_HUMAN Immunoglobulin heavy variable 3-74 OS=Homo sapiens OX=9606 GN=IGHV3-74 PE=3 SV=1	sp|A0A0B4J1X5|HV374_HUMAN (+9)		0.999842	2	0.5	NA	23.788	22.5134	22.5778	25.0056	23.0203	23.1662	22.2811	26.3879	22.7045	21.8873	24.7749	22.8994	23.107	22.0638	23.8077	23.5564	23.8697	25.7426	23.3741	21.3124	23.4893	22.633	23.0291	22.0291	24.4418
A0A0B4J1Y9	A0A0B4J1Y9	920.2	TRUE	Empty	sp|A0A0B4J1Y9|HV372_HUMAN Immunoglobulin heavy variable 3-72 OS=Homo sapiens OX=9606 GN=IGHV3-72 PE=3 SV=1	sp|A0A0B4J1Y9|HV372_HUMAN	13 kDa	0.999842	2	0.5	NA	23.788	22.5134	22.5778	25.0056	23.0203	23.1662	22.2811	26.3879	22.7045	21.8873	24.7749	22.8994	23.107	22.0638	23.8077	23.5564	23.8697	25.7426	23.3741	21.3124	23.4893	22.633	23.0291	22.0291	24.4418
A0A0C4DH30	A0A0C4DH30	920.3	TRUE	Empty	sp|A0A0C4DH30|HV316_HUMAN Probable non-functional immunoglobulin heavy variable 3-16 OS=Homo sapiens OX=9606 GN=IGHV3-16 PE=1 SV=1	sp|A0A0C4DH30|HV316_HUMAN	13 kDa	0.999842	2	0.5	NA	23.788	22.5134	22.5778	25.0056	23.0203	23.1662	22.2811	26.3879	22.7045	21.8873	24.7749	22.8994	23.107	22.0638	23.8077	23.5564	23.8697	25.7426	23.3741	21.3124	23.4893	22.633	23.0291	22.0291	24.4418
A0A0C4DH35	A0A0C4DH35	920.4	TRUE	Empty	sp|A0A0C4DH35|HV335_HUMAN Probable non-functional immunoglobulin heavy variable 3-35 OS=Homo sapiens OX=9606 GN=IGHV3-35 PE=1 SV=1	sp|A0A0C4DH35|HV335_HUMAN	13 kDa	0.999842	2	0.5	NA	23.788	22.5134	22.5778	25.0056	23.0203	23.1662	22.2811	26.3879	22.7045	21.8873	24.7749	22.8994	23.107	22.0638	23.8077	23.5564	23.8697	25.7426	23.3741	21.3124	23.4893	22.633	23.0291	22.0291	24.4418
P01763	P01763	920.5	TRUE	Empty	sp|P01763|HV348_HUMAN Immunoglobulin heavy variable 3-48 OS=Homo sapiens OX=9606 GN=IGHV3-48 PE=1 SV=2	sp|P01763|HV348_HUMAN	13 kDa	0.999842	2	0.5	NA	23.788	22.5134	22.5778	25.0056	23.0203	23.1662	22.2811	26.3879	22.7045	21.8873	24.7749	22.8994	23.107	22.0638	23.8077	23.5564	23.8697	25.7426	23.3741	21.3124	23.4893	22.633	23.0291	22.0291	24.4418
P01764	P01764	920.6	TRUE	Empty	sp|P01764|HV323_HUMAN Immunoglobulin heavy variable 3-23 OS=Homo sapiens OX=9606 GN=IGHV3-23 PE=1 SV=2	sp|P01764|HV323_HUMAN	13 kDa	0.999842	2	0.5	NA	23.788	22.5134	22.5778	25.0056	23.0203	23.1662	22.2811	26.3879	22.7045	21.8873	24.7749	22.8994	23.107	22.0638	23.8077	23.5564	23.8697	25.7426	23.3741	21.3124	23.4893	22.633	23.0291	22.0291	24.4418
P01766	P01766	920.7	TRUE	Empty	sp|P01766|HV313_HUMAN Immunoglobulin heavy variable 3-13 OS=Homo sapiens OX=9606 GN=IGHV3-13 PE=1 SV=2	sp|P01766|HV313_HUMAN	13 kDa	0.999842	2	0.5	NA	23.788	22.5134	22.5778	25.0056	23.0203	23.1662	22.2811	26.3879	22.7045	21.8873	24.7749	22.8994	23.107	22.0638	23.8077	23.5564	23.8697	25.7426	23.3741	21.3124	23.4893	22.633	23.0291	22.0291	24.4418
P01780	P01780	920.8	TRUE	Empty	sp|P01780|HV307_HUMAN Immunoglobulin heavy variable 3-7 OS=Homo sapiens OX=9606 GN=IGHV3-7 PE=1 SV=2	sp|P01780|HV307_HUMAN	13 kDa	0.999842	2	0.5	NA	23.788	22.5134	22.5778	25.0056	23.0203	23.1662	22.2811	26.3879	22.7045	21.8873	24.7749	22.8994	23.107	22.0638	23.8077	23.5564	23.8697	25.7426	23.3741	21.3124	23.4893	22.633	23.0291	22.0291	24.4418
A0A075B7D8	A0A075B7D8	920.9	TRUE	Empty	tr|A0A075B7D8|A0A075B7D8_HUMAN Immunoglobulin heavy variable 3/OR15-7 (pseudogene) (Fragment) OS=Homo sapiens OX=9606 GN=IGHV3OR15-7 PE=1 SV=1	tr|A0A075B7D8|A0A075B7D8_HUMAN	13 kDa	0.999842	2	0.5	NA	23.788	22.5134	22.5778	25.0056	23.0203	23.1662	22.2811	26.3879	22.7045	21.8873	24.7749	22.8994	23.107	22.0638	23.8077	23.5564	23.8697	25.7426	23.3741	21.3124	23.4893	22.633	23.0291	22.0291	24.4418
A0A075B7E8	A0A075B7E8	920.1	TRUE	Empty	tr|A0A075B7E8|A0A075B7E8_HUMAN Immunoglobulin heavy variable 3/OR16-13 (non-functional) (Fragment) OS=Homo sapiens OX=9606 GN=IGHV3OR16-13 PE=1 SV=1	tr|A0A075B7E8|A0A075B7E8_HUMAN	13 kDa	0.999842	2	0.5	NA	23.788	22.5134	22.5778	25.0056	23.0203	23.1662	22.2811	26.3879	22.7045	21.8873	24.7749	22.8994	23.107	22.0638	23.8077	23.5564	23.8697	25.7426	23.3741	21.3124	23.4893	22.633	23.0291	22.0291	24.4418
Q9BRJ6	Q9BRJ6	921	TRUE	Empty	sp|Q9BRJ6|CG050_HUMAN Uncharacterized protein C7orf50 OS=Homo sapiens OX=9606 GN=C7orf50 PE=1 SV=1	sp|Q9BRJ6|CG050_HUMAN	22 kDa	0.999834	2	1	NA	16.8602	12.656	13.6461	17.2459	16.9217	15.2081	13.0345	19.2979	16.6793	12.0976	19.4768	16.7691	15.7914	16.2345	19.3328	14.7675	9.45874	17.8011	18.0039	17.2879	16.3747	14.8095	16.4623	11.9547	18.8243
Q6IQ49	Q6IQ49	922	TRUE	Empty	sp|Q6IQ49|SDE2_HUMAN Splicing regulator SDE2 OS=Homo sapiens OX=9606 GN=SDE2 PE=1 SV=1	sp|Q6IQ49|SDE2_HUMAN	50 kDa	0.999741	2	1	NA	20.8486	14.4902	14.6396	19.4705	19.8574	14.8895	14.5742	19.7848	20.055	14.6747	19.3993	20.1673	15.8291	15.5652	19.4706	20.2705	15.0799	20.3392	20.1987	15.9052	20.9223	20.8801	16.8167	15.8385	20.5733
Q5SNT2	Q5SNT2	924	TRUE	Empty	sp|Q5SNT2|TM201_HUMAN Transmembrane protein 201 OS=Homo sapiens OX=9606 GN=TMEM201 PE=1 SV=1	sp|Q5SNT2|TM201_HUMAN	72 kDa	0.999644	2	1	NA	13.4223	14.1376	14.0467	18.1406	15.6305	15.4339	19.3366	19.5426	15.6684	15.8261	18.7389	18.6711	19.0925	18.586	20.7725	18.9917	18.6481	21.0789	18.5535	18.2789	17.4743	15.4642	17.2543	14.6034	17.3935
P02144	P02144	925	TRUE	Empty	sp|P02144|MYG_HUMAN Myoglobin OS=Homo sapiens OX=9606 GN=MB PE=1 SV=2	sp|P02144|MYG_HUMAN	17 kDa	0.999609	2	1	NA	25.5342	20.6526	22.3513	25.0418	21.1303	20.2358	19.4624	20.6405	19.4018	21.6892	20.3429	20.3462	20.9138	17.6207	21.4794	19.3555	15.4257	23.0078	19.8334	16.1147	20.149	21.0039	23.4307	17.9332	21.3025
P46778	P46778	926	TRUE	Empty	sp|P46778|RL21_HUMAN 60S ribosomal protein L21 OS=Homo sapiens OX=9606 GN=RPL21 PE=1 SV=2	sp|P46778|RL21_HUMAN	19 kDa	0.999607	2	1	NA	20.6384	19.7677	19.9629	21.9636	20.3317	19.5099	18.666	22.8441	19.9773	18.4879	22.0465	20.8499	20.6782	19.224	22.0192	19.9853	19.449	22.1632	21.3186	19.8884	21.4309	20.9603	21.2664	19.6199	22.0899
O75607	O75607	927	TRUE	Empty	sp|O75607|NPM3_HUMAN Nucleoplasmin-3 OS=Homo sapiens OX=9606 GN=NPM3 PE=1 SV=3	sp|O75607|NPM3_HUMAN	19 kDa	0.999588	2	1	NA	20.2977	19.2139	19.1483	21.6939	19.6617	18.7561	17.9336	21.693	19.2616	17.6995	21.0347	19.4825	19.4478	18.3077	21.3935	19.0307	18.7556	21.5346	18.8703	18.2494	21.7316	20.4473	20.1124	19.1009	22.3143
Q13501	Q13501	928	TRUE	Empty	sp|Q13501|SQSTM_HUMAN Sequestosome-1 OS=Homo sapiens OX=9606 GN=SQSTM1 PE=1 SV=1	sp|Q13501|SQSTM_HUMAN	48 kDa	0.999533	2	1	NA	17.5608	16.7201	16.1733	19.397	16.7512	16.3116	15.6447	19.3301	16.026	15.0765	18.2331	17.7293	16.4642	15.8292	19.21	17.0911	17.1849	19.6485	17.6247	16.3814	19.6495	17.6376	17.3377	15.9952	18.2515
Q9C0A6	Q9C0A6	929	TRUE	Empty	sp|Q9C0A6|SETD5_HUMAN Histone-lysine N-methyltransferase SETD5 OS=Homo sapiens OX=9606 GN=SETD5 PE=1 SV=2	sp|Q9C0A6|SETD5_HUMAN	158 kDa	0.999502	2	1	NA	17.3986	13.288	14.2256	18.0515	15.5378	13.7979	13.8874	17.4603	15.911	12.4092	16.7858	16.7521	14.7672	15.9776	17.6069	18.4048	15.6195	17.5671	16.1113	13.4604	17.8305	18.7462	15.1681	14.9996	16.6849
Q96JP5	Q96JP5	930	TRUE	Empty	sp|Q96JP5|ZFP91_HUMAN E3 ubiquitin-protein ligase ZFP91 OS=Homo sapiens OX=9606 GN=ZFP91 PE=1 SV=1	sp|Q96JP5|ZFP91_HUMAN	63 kDa	0.999499	2	1	NA	17.259	16.5767	16.0196	18.7365	17.7809	17.2259	16.8191	20.6882	17.8659	16.0656	19.9155	16.5643	16.7817	16.1936	19.0114	15.0274	15.8274	19.3083	16.4101	16.8678	19.602	17.4161	18.1884	16.4287	19.7225
P09234	P09234	931	TRUE	Empty	sp|P09234|RU1C_HUMAN U1 small nuclear ribonucleoprotein C OS=Homo sapiens OX=9606 GN=SNRPC PE=1 SV=1	sp|P09234|RU1C_HUMAN	17 kDa	0.999488	2	1	NA	20.6441	15.8542	15.1309	18.6938	20.3321	14.8141	15.8572	20.3424	19.3619	12.2518	19.8761	18.7459	14.2252	15.7698	20.5242	18.9308	14.7411	18.4282	17.6597	17.4635	16.8755	14.358	16.1392	15.6858	20.6021
Q8WUD4	Q8WUD4	933	TRUE	Empty	sp|Q8WUD4|CCD12_HUMAN Coiled-coil domain-containing protein 12 OS=Homo sapiens OX=9606 GN=CCDC12 PE=1 SV=1	sp|Q8WUD4|CCD12_HUMAN	19 kDa	0.999376	2	1	NA	22.1822	17.7386	18.0302	21.7104	20.5411	17.456	17.6351	21.4669	20.6529	17.0771	21.3931	21.2006	18.0872	17.742	21.9494	21.2045	17.6858	22.0733	20.8535	18.2232	23.1564	21.7786	18.4592	18.4762	22.9616
P07451	P07451	934	TRUE	Empty	sp|P07451|CAH3_HUMAN Carbonic anhydrase 3 OS=Homo sapiens OX=9606 GN=CA3 PE=1 SV=3	sp|P07451|CAH3_HUMAN	30 kDa	0.999319	2	1	NA	23.9313	19.0872	20.4382	23.6242	19.2391	19.0688	18.714	18.642	19.1845	20.6426	21.0994	18.7276	19.2989	16.555	20.1146	17.6952	17.9274	22.9719	19.2964	14.6844	19.383	19.3376	21.4608	16.9586	19.8279
P62854	P62854	935	TRUE	Empty	Group of sp|P62854|RS26_HUMAN 40S ribosomal protein S26 OS=Homo sapiens OX=9606 GN=RPS26 PE=1 SV=3	sp|P62854|RS26_HUMAN (+1)		0.999311	2	1	NA	22.2688	21.4051	21.1967	24.3752	22.1969	21.5917	21.7524	25.1758	22.3626	21.5777	24.4662	22.8514	22.7235	21.9025	24.7265	22.4707	23.0225	24.8817	23.3341	22.7172	25.5579	23.0629	23.4464	22.1695	24.482
Q5JNZ5	Q5JNZ5	935.2	TRUE	Empty	sp|Q5JNZ5|RS26L_HUMAN Putative 40S ribosomal protein S26-like 1 OS=Homo sapiens OX=9606 GN=RPS26P11 PE=5 SV=1	sp|Q5JNZ5|RS26L_HUMAN	13 kDa	0.999311	2	1	NA	22.2688	21.4051	21.1967	24.3752	22.1969	21.5917	21.7524	25.1758	22.3626	21.5777	24.4662	22.8514	22.7235	21.9025	24.7265	22.4707	23.0225	24.8817	23.3341	22.7172	25.5579	23.0629	23.4464	22.1695	24.482
P62913	P62913	936	TRUE	Empty	sp|P62913|RL11_HUMAN 60S ribosomal protein L11 OS=Homo sapiens OX=9606 GN=RPL11 PE=1 SV=2	sp|P62913|RL11_HUMAN	20 kDa	0.999307	2	1	NA	24.0152	22.8427	22.9116	25.5076	22.9444	22.6731	22.49	25.851	22.9574	21.9436	25.2436	23.5372	23.2577	22.2889	24.8559	22.7423	22.6178	25.0371	23.7899	22.6686	24.8913	23.5209	24.3349	22.4957	25.1841
O43670	O43670	937	TRUE	Empty	sp|O43670|ZN207_HUMAN BUB3-interacting and GLEBS motif-containing protein ZNF207 OS=Homo sapiens OX=9606 GN=ZNF207 PE=1 SV=1	sp|O43670|ZN207_HUMAN	51 kDa	0.999291	2	1	NA	20.208	15.5713	16.6386	18.4942	19.4175	15.9255	17.5338	20.8524	19.0423	14.8571	19.3944	18.3949	14.4347	15.078	19.3059	17.5401	14.4234	18.8202	18.1517	14.2597	16.9567	18.6548	15.1723	14.3522	19.859
Q9NX70	Q9NX70	938	TRUE	Empty	sp|Q9NX70|MED29_HUMAN Mediator of RNA polymerase II transcription subunit 29 OS=Homo sapiens OX=9606 GN=MED29 PE=1 SV=1	sp|Q9NX70|MED29_HUMAN	21 kDa	0.999284	2	1	NA	20.727	16.1421	15.8058	19.8381	17.4859	16.7947	16.4834	18.8	17.3089	13.9432	16.975	17.3398	17.2527	16.1782	18.6801	16.482	16.2635	17.575	16.0194	15.8989	17.9669	17.6548	17.905	17.143	18.1569
Q9Y2K7	Q9Y2K7	939	TRUE	Empty	sp|Q9Y2K7|KDM2A_HUMAN Lysine-specific demethylase 2A OS=Homo sapiens OX=9606 GN=KDM2A PE=1 SV=3	sp|Q9Y2K7|KDM2A_HUMAN	133 kDa	0.999261	2	1	NA	17.0774	16.4574	16.0101	16.4112	20.4231	17.7183	18.0213	18.37	12.1713	17.2005	20.5156	16.0996	16.7547	15.7069	18.7884	11.0673	12.8738	17.3003	15.0335	15.7911	19.2368	16.0254	17.9274	16.8834	19.2283
Q14129	Q14129	940	TRUE	Empty	sp|Q14129|DGCR6_HUMAN Protein DGCR6 OS=Homo sapiens OX=9606 GN=DGCR6 PE=1 SV=3	sp|Q14129|DGCR6_HUMAN	25 kDa	0.999195	2	0.5	NA	18.8732	18.7825	18.8912	16.6301	18.2035	17.9847	18.7783	18.32	18.1805	18.2634	17.1335	18.2816	17.6392	18.2256	18.2662	17.8013	15.5587	16.8654	18.5805	18.1186	16.6546	18.2055	16.7554	18.1608	15.7925
P62304	P62304	941	TRUE	Empty	sp|P62304|RUXE_HUMAN Small nuclear ribonucleoprotein E OS=Homo sapiens OX=9606 GN=SNRPE PE=1 SV=1	sp|P62304|RUXE_HUMAN	11 kDa	0.999156	2	1	NA	23.1072	18.9477	19.5761	22.8871	21.9377	19.0262	18.2505	23.2286	21.5802	18.2018	22.1171	21.8391	18.9074	18.8275	22.7634	21.7505	19.2214	22.1278	21.7757	19.4363	22.1514	21.8855	20.668	19.3707	23.3749
Q9P035	Q9P035	942	TRUE	Empty	sp|Q9P035|HACD3_HUMAN Very-long-chain (3R)-3-hydroxyacyl-CoA dehydratase 3 OS=Homo sapiens OX=9606 GN=HACD3 PE=1 SV=2	sp|Q9P035|HACD3_HUMAN	43 kDa	0.999137	2	1	NA	20.5008	19.0705	19.1696	22.0869	19.6401	18.9546	17.3142	21.7993	19.7078	18.5951	21.8038	19.2939	19.284	18.369	20.4635	18.4325	17.7408	21.2076	19.2185	18.7125	20.5961	20.224	20.7773	19.2466	21.3399
O15372	O15372	943	TRUE	Empty	sp|O15372|EIF3H_HUMAN Eukaryotic translation initiation factor 3 subunit H OS=Homo sapiens OX=9606 GN=EIF3H PE=1 SV=1	sp|O15372|EIF3H_HUMAN	40 kDa	0.999124	2	1	NA	17.3663	16.703	16.5571	18.3304	16.6438	15.7732	16.0961	20.4642	17.1971	13.8048	19.1451	18.2951	17.9463	16.5316	19.0387	16.8493	17.0215	18.7128	17.6551	13.5965	19.1047	18.3405	18.5019	18.0347	19.5904
P62306	P62306	944	TRUE	Empty	sp|P62306|RUXF_HUMAN Small nuclear ribonucleoprotein F OS=Homo sapiens OX=9606 GN=SNRPF PE=1 SV=1	sp|P62306|RUXF_HUMAN	10 kDa	0.999106	2	1	NA	23.1522	19.5329	19.7843	23.1394	21.8203	19.4771	19.0482	23.1365	22.0524	18.7254	22.5267	22.5908	20.0481	19.4772	23.2409	22.0366	19.6901	23.2552	22.1069	19.6546	24.0592	22.6394	20.4961	19.8405	23.693
Q969X6	Q969X6	945	TRUE	Empty	sp|Q969X6|UTP4_HUMAN U3 small nucleolar RNA-associated protein 4 homolog OS=Homo sapiens OX=9606 GN=UTP4 PE=1 SV=1	sp|Q969X6|UTP4_HUMAN	77 kDa	0.999095	2	1	NA	18.4614	19.9887	20.0585	21.1227	17.8554	19.4391	18.783	21.3558	17.4386	17.333	20.1317	17.9255	20.0249	18.9517	21.1817	17.1417	19.964	21.7935	18.3285	19.5091	21.9587	17.8173	21.3244	19.9578	22.139
Q9UHV9	Q9UHV9	946	TRUE	Empty	sp|Q9UHV9|PFD2_HUMAN Prefoldin subunit 2 OS=Homo sapiens OX=9606 GN=PFDN2 PE=1 SV=1	sp|Q9UHV9|PFD2_HUMAN	17 kDa	0.999093	2	1	NA	20.3447	17.8444	18.0144	13.8586	18.6278	17.7929	15.003	17.4166	19.4299	17.4544	18.9233	20.5021	18.8126	18.7014	18.0782	19.787	18.0683	18.402	19.8218	18.4871	14.744	18.1478	18.2439	16.9885	18.0974
P63272	P63272	947	TRUE	Empty	sp|P63272|SPT4H_HUMAN Transcription elongation factor SPT4 OS=Homo sapiens OX=9606 GN=SUPT4H1 PE=1 SV=1	sp|P63272|SPT4H_HUMAN	13 kDa	0.999073	2	1	NA	23.7505	24.1613	18.7977	18.4761	23.4398	24.0362	14.496	19.0794	23.4485	18.2845	18.4633	24.1428	23.73	18.9446	20.1553	23.345	23.6766	20.1905	24.2405	19.1756	18.8438	23.8835	23.6495	18.7505	20.463
Q8NHY2	Q8NHY2	948	TRUE	Empty	sp|Q8NHY2|COP1_HUMAN E3 ubiquitin-protein ligase COP1 OS=Homo sapiens OX=9606 GN=COP1 PE=1 SV=1	sp|Q8NHY2|COP1_HUMAN	80 kDa	0.999071	2	1	NA	19.1618	16.7345	15.4722	20.8101	16.6018	15.0478	14.9486	19.2852	17.7225	14.4391	19.2987	19.4804	17.537	16.3018	21.32	19.8739	15.9772	21.4023	19.0839	15.8675	19.5928	16.3098	15.5347	15.4968	18.8842
Q9Y483	Q9Y483	949	TRUE	Empty	sp|Q9Y483|MTF2_HUMAN Metal-response element-binding transcription factor 2 OS=Homo sapiens OX=9606 GN=MTF2 PE=1 SV=3	sp|Q9Y483|MTF2_HUMAN	67 kDa	0.999033	2	1	NA	18.1448	16.7524	16.685	18.966	17.1418	16.4554	17.8236	19.5717	17.1178	18.1177	19.1864	18.3247	17.3302	16.0636	19.6983	17.3956	16.7997	19.6736	18.3683	17.1443	20.7573	18.1665	17.8837	16.1788	19.8506
Q9HB58	Q9HB58	950	TRUE	Empty	sp|Q9HB58|SP110_HUMAN Sp110 nuclear body protein OS=Homo sapiens OX=9606 GN=SP110 PE=1 SV=5	sp|Q9HB58|SP110_HUMAN	78 kDa	0.99903	2	1	NA	14.5889	12.4307	12.1492	17.5547	15.5443	14.02	15.8922	17.4897	16.226	12.9562	15.5312	15.4459	16.0898	15.6728	18.5723	15.488	14.1319	18.5282	14.5495	16.1976	18.6248	15.4154	17.0956	15.9869	16.0056
O95926	O95926	951	TRUE	Empty	sp|O95926|SYF2_HUMAN Pre-mRNA-splicing factor SYF2 OS=Homo sapiens OX=9606 GN=SYF2 PE=1 SV=1	sp|O95926|SYF2_HUMAN	29 kDa	0.999003	2	1	NA	21.4472	17.1051	17.6615	20.8138	20.57	16.9163	17.2671	20.7594	20.5778	16.1534	21.0194	21.0035	18.2533	17.6203	21.8113	21.033	18.0193	21.946	20.8855	17.6511	21.8596	21.7196	18.4479	18.2617	22.4789
P47914	P47914	953	TRUE	Empty	sp|P47914|RL29_HUMAN 60S ribosomal protein L29 OS=Homo sapiens OX=9606 GN=RPL29 PE=1 SV=2	sp|P47914|RL29_HUMAN	18 kDa	0.998996	2	1	NA	23.2268	22.2644	21.9614	25.3665	22.5549	22.1303	21.9448	25.3383	22.6131	21.279	24.6378	23.1792	23.03	21.8325	24.2086	22.5385	22.8038	24.5716	23.5108	22.2775	25.365	23.4015	23.5858	22.2339	24.1973
Q6N043	Q6N043	954	TRUE	Empty	sp|Q6N043|Z280D_HUMAN Zinc finger protein 280D OS=Homo sapiens OX=9606 GN=ZNF280D PE=1 SV=3	sp|Q6N043|Z280D_HUMAN	109 kDa	0.998978	2	1	NA	19.7958	18.5121	18.2844	21.4402	18.2292	17.4742	17.2704	21.0831	18.4298	16.587	19.9836	18.3862	18.5941	17.3535	20.0136	18.2601	18.6409	20.7908	17.6553	17.1326	21.0022	19.5284	19.9489	18.3191	21.7664
Q9UHR5	Q9UHR5	955	TRUE	Empty	sp|Q9UHR5|S30BP_HUMAN SAP30-binding protein OS=Homo sapiens OX=9606 GN=SAP30BP PE=1 SV=1	sp|Q9UHR5|S30BP_HUMAN	34 kDa	0.998967	2	1	NA	20.698	18.8831	18.8691	20.7747	20.0059	18.1297	17.4325	21.7781	19.6132	16.8294	20.7623	20.2684	18.6848	18.5362	21.4727	19.8369	19.2706	21.7941	19.7139	18.7718	21.9401	21.0241	21.0873	20.0556	23.1968
Q9BY27	Q9BY27	956	TRUE	Empty	sp|Q9BY27|DGC6L_HUMAN Protein DGCR6L OS=Homo sapiens OX=9606 GN=DGCR6L PE=1 SV=2	sp|Q9BY27|DGC6L_HUMAN	25 kDa	0.998936	2	0.5	NA	17.9185	18.1251	19.2078	16.2178	17.7842	17.3317	18.4682	16.1428	18.3502	18.4015	18.6082	18.7739	17.4771	18.6821	18.2865	18.3414	14.0977	16.2063	18.4546	18.6185	15.9133	17.3826	16.5282	18.1956	17.3036
Q66PJ3	Q66PJ3	957	TRUE	Empty	sp|Q66PJ3|AR6P4_HUMAN ADP-ribosylation factor-like protein 6-interacting protein 4 OS=Homo sapiens OX=9606 GN=ARL6IP4 PE=1 SV=3	sp|Q66PJ3|AR6P4_HUMAN	26 kDa	0.998935	2	1	NA	18.6461	15.7706	15.0276	17.6401	17.0829	13.9635	13.9315	17.8546	17.844	14.1934	18.3192	18.2592	15.921	15.8719	18.8587	18.3173	16.7476	19.7929	17.5318	15.042	19.6699	19.5373	18.6543	17.314	21.1202
P19784	P19784	958	TRUE	Empty	sp|P19784|CSK22_HUMAN Casein kinase II subunit alpha' OS=Homo sapiens OX=9606 GN=CSNK2A2 PE=1 SV=1	sp|P19784|CSK22_HUMAN	41 kDa	0.998915	2	1	NA	17.5285	16.1814	16.2108	18.9109	16.8471	15.5726	15.8646	18.8228	17.3487	15.5002	17.8858	18.0376	17.2341	16.7174	19.8295	18.4736	17.9145	19.9336	17.4864	16.9898	20.8557	17.6323	18.0414	16.5181	19.5866
Q16630	Q16630	960	TRUE	Empty	sp|Q16630|CPSF6_HUMAN Cleavage and polyadenylation specificity factor subunit 6 OS=Homo sapiens OX=9606 GN=CPSF6 PE=1 SV=2	sp|Q16630|CPSF6_HUMAN	59 kDa	0.99886	2	1	NA	23.7197	17.3249	16.4644	21.0985	16.9591	15.6951	15.7828	19.3302	16.451	16.7214	18.1324	18.4564	16.5683	15.5912	18.7172	17.0731	16.0261	19.3853	18.6063	16.4208	17.9931	18.8217	18.0519	17.6041	19.7036
Q99729	Q99729	961	TRUE	Empty	sp|Q99729|ROAA_HUMAN Heterogeneous nuclear ribonucleoprotein A/B OS=Homo sapiens OX=9606 GN=HNRNPAB PE=1 SV=2	sp|Q99729|ROAA_HUMAN	36 kDa	0.998852	2	0.5	NA	20.1767	16.5897	15.9567	20.5912	19.5891	16.3119	15.8108	21.0178	19.5983	14.5446	19.3165	19.3657	16.9958	16.0839	19.9582	18.5737	15.0118	19.4407	19.1583	16.4811	20.725	19.4411	15.8765	16.1519	20.0284
Q9Y608	Q9Y608	962	TRUE	Empty	sp|Q9Y608|LRRF2_HUMAN Leucine-rich repeat flightless-interacting protein 2 OS=Homo sapiens OX=9606 GN=LRRFIP2 PE=1 SV=1	sp|Q9Y608|LRRF2_HUMAN	82 kDa	0.998825	2	1	NA	20.5156	15.8455	15.3596	20.231	18.9155	16.6585	16.901	21.0454	18.8739	14.0705	20.4389	18.7946	16.708	16.6426	21.0516	19.0136	15.1111	20.7939	19.3011	16.9543	20.1887	17.8084	16.3944	13.9468	20.5206
Q9UN86	Q9UN86	963	TRUE	Empty	sp|Q9UN86|G3BP2_HUMAN Ras GTPase-activating protein-binding protein 2 OS=Homo sapiens OX=9606 GN=G3BP2 PE=1 SV=2	sp|Q9UN86|G3BP2_HUMAN	54 kDa	0.998824	2	1	NA	16.7665	14.9471	14.8755	17.787	15.196	14.4049	14.555	18.9247	16.1718	13.8844	16.781	16.2887	16.2817	14.2555	17.1002	15.1929	16.3559	17.6955	15.8465	15.8903	18.2994	16.2152	16.4987	16.1275	17.2326
P04406	P04406	964	TRUE	Empty	sp|P04406|G3P_HUMAN Glyceraldehyde-3-phosphate dehydrogenase OS=Homo sapiens OX=9606 GN=GAPDH PE=1 SV=3	sp|P04406|G3P_HUMAN	36 kDa	0.998813	2	1	NA	22.9805	19.3518	19.6787	22.893	18.61	18.9763	18.1675	20.6864	18.4291	19.8129	22.644	19.6089	19.0499	17.5917	20.8884	18.7255	18.003	22.9436	18.761	16.9267	18.7445	19.9742	21.6324	16.8332	21.7115
Q9NPE3	Q9NPE3	965	TRUE	Empty	sp|Q9NPE3|NOP10_HUMAN H/ACA ribonucleoprotein complex subunit 3 OS=Homo sapiens OX=9606 GN=NOP10 PE=1 SV=1	sp|Q9NPE3|NOP10_HUMAN	8 kDa	0.998793	2	1	NA	15.6123	15.9253	13.8323	18.3254	16.0997	14.1124	12.6319	18.7447	15.1008	12.1355	13.1991	15.2502	15.7949	14.1088	17.4701	15.4845	14.9726	18.0189	15.8223	14.7058	17.6814	15.7444	16.8328	14.8147	18.0299
P63220	P63220	966	TRUE	Empty	sp|P63220|RS21_HUMAN 40S ribosomal protein S21 OS=Homo sapiens OX=9606 GN=RPS21 PE=1 SV=1	sp|P63220|RS21_HUMAN	9 kDa	0.998774	2	1	NA	21.5761	20.5264	21.1553	23.2912	20.5295	20.44	19.5374	23.2519	20.9288	20.4581	23.0791	21.8594	21.1451	20.4412	22.6994	21.3254	21.606	23.0973	21.4737	20.462	24.0162	22.3189	21.6711	21.1339	23.6873
Q92759	Q92759	967	TRUE	Empty	sp|Q92759|TF2H4_HUMAN General transcription factor IIH subunit 4 OS=Homo sapiens OX=9606 GN=GTF2H4 PE=1 SV=1	sp|Q92759|TF2H4_HUMAN	52 kDa	0.99873	2	1	NA	20.2058	19.0687	18.5898	17.024	18.6437	18.7309	18.0695	18.0011	18.3317	17.5874	16.9917	19.2	19.5414	18.6849	16.8431	18.6188	19.1916	18.7251	19.1678	18.4683	17.8573	19.0262	19.5569	18.3735	18.2846
P62857	P62857	968	TRUE	Empty	sp|P62857|RS28_HUMAN 40S ribosomal protein S28 OS=Homo sapiens OX=9606 GN=RPS28 PE=1 SV=1	sp|P62857|RS28_HUMAN	8 kDa	0.998666	2	1	NA	22.4438	20.9386	21.219	24.2861	22.9568	21.8407	21.5414	25.572	22.6849	21.3438	24.9851	22.9533	22.167	21.9787	24.4407	23.0577	22.5089	24.4408	23.3695	22.9298	24.6962	22.6605	22.9993	21.86	24.8702
Q9HAZ1	Q9HAZ1	969	TRUE	Empty	sp|Q9HAZ1|CLK4_HUMAN Dual specificity protein kinase CLK4 OS=Homo sapiens OX=9606 GN=CLK4 PE=1 SV=1	sp|Q9HAZ1|CLK4_HUMAN	57 kDa	0.998639	2	1	NA	19.651	15.8354	16.2173	19.2367	19.5156	15.6487	15.5259	20.599	18.276	13.0967	19.8081	18.8564	16.5566	16.3852	20.9016	19.4217	16.6274	19.08	19.6716	17.7981	18.4126	18.1655	17.9935	16.813	21.1279
P0C1Z6	P0C1Z6	970	TRUE	Empty	sp|P0C1Z6|TFPT_HUMAN TCF3 fusion partner OS=Homo sapiens OX=9606 GN=TFPT PE=1 SV=1	sp|P0C1Z6|TFPT_HUMAN	28 kDa	0.998585	2	1	NA	21.1692	18.0707	17.427	20.1162	18.5134	18.1386	16.9423	20.8364	18.3871	17.367	20.229	17.4694	17.863	16.7952	19.2753	16.9028	17.3102	19.9951	16.4266	16.3899	18.9035	18.4363	18.9079	17.365	20.2639
Q96I24	Q96I24	971	TRUE	Empty	sp|Q96I24|FUBP3_HUMAN Far upstream element-binding protein 3 OS=Homo sapiens OX=9606 GN=FUBP3 PE=1 SV=2	sp|Q96I24|FUBP3_HUMAN	62 kDa	0.998583	2	1	NA	20.2552	15.5728	16.2101	20.0892	19.1825	14.9869	14.2936	20.2662	18.6314	13.6329	19.5015	19.185	15.2324	15.2178	19.2263	18.7777	15.5049	19.0076	19.2639	14.8032	19.741	19.4017	16.4873	15.1949	19.6888
Q8NC51	Q8NC51	972	TRUE	Empty	sp|Q8NC51|PAIRB_HUMAN Plasminogen activator inhibitor 1 RNA-binding protein OS=Homo sapiens OX=9606 GN=SERBP1 PE=1 SV=2	sp|Q8NC51|PAIRB_HUMAN	45 kDa	0.998546	2	1	NA	16.9922	13.2761	12.2606	18.1492	15.2982	14.1447	15.3967	18.5088	16.2609	13.6128	17.014	16.5371	15.8256	15.4668	18.7363	15.6756	11.5301	18.6896	15.3379	14.6897	18.046	16.2953	17.066	14.1039	17.358
P27348	P27348	973	TRUE	Empty	sp|P27348|1433T_HUMAN 14-3-3 protein theta OS=Homo sapiens OX=9606 GN=YWHAQ PE=1 SV=1	sp|P27348|1433T_HUMAN	28 kDa	0.998536	2	0.5	NA	17.6478	16.1668	16.0828	18.7069	17.9055	17.2064	16.6833	20.8674	17.049	15.5178	19.3141	15.7982	16.5602	15.0713	18.7811	16.1874	17.1593	19.2448	17.1071	16.0088	19.6731	18.0807	17.9675	16.4798	18.8984
P83916	P83916	974	TRUE	Empty	sp|P83916|CBX1_HUMAN Chromobox protein homolog 1 OS=Homo sapiens OX=9606 GN=CBX1 PE=1 SV=1	sp|P83916|CBX1_HUMAN	21 kDa	0.998502	2	1	NA	23.9852	22.6586	22.5887	25.6366	23.2895	22.5459	22.2169	25.8626	23.3783	21.9484	25.204	23.1488	22.8482	22.0073	25.2266	22.8631	23.2318	25.5161	23.2807	22.4486	26.577	24.2192	24.1247	22.8058	25.7921
P67870	P67870	975	TRUE	Empty	sp|P67870|CSK2B_HUMAN Casein kinase II subunit beta OS=Homo sapiens OX=9606 GN=CSNK2B PE=1 SV=1	sp|P67870|CSK2B_HUMAN	25 kDa	0.998481	2	1	NA	19.5812	18.612	18.314	21.424	19.1481	18.2726	18.1386	21.6721	19.2418	18.1489	21.0016	20.5477	19.7926	18.8748	22.18	20.8055	19.9838	22.7233	20.8462	19.5628	23.1841	20.6157	20.3155	19.3554	22.5548
Q9H0H5	Q9H0H5	976	TRUE	Empty	sp|Q9H0H5|RGAP1_HUMAN Rac GTPase-activating protein 1 OS=Homo sapiens OX=9606 GN=RACGAP1 PE=1 SV=1	sp|Q9H0H5|RGAP1_HUMAN	71 kDa	0.998431	2	1	NA	19.7849	16.5708	15.0319	19.5422	17.9369	15.9789	11.3423	20.183	17.8028	12.9426	18.8939	15.3715	15.7997	12.6854	19.2032	17.4649	14.1468	19.943	17.686	15.3836	19.0497	17.102	16.9073	15.078	19.055
P06748	P06748	978	TRUE	Empty	sp|P06748|NPM_HUMAN Nucleophosmin OS=Homo sapiens OX=9606 GN=NPM1 PE=1 SV=2	sp|P06748|NPM_HUMAN	33 kDa	0.998402	2	1	NA	25.5642	24.1906	24.0275	27.2437	24.7728	23.9902	24.062	27.4859	24.8324	23.5325	26.319	24.4892	24.4446	23.4385	26.027	24.1619	24.3005	26.5836	24.1398	23.5725	27.303	25.6011	25.2434	24.465	26.7728
Q9P2R6	Q9P2R6	979	TRUE	Empty	sp|Q9P2R6|RERE_HUMAN Arginine-glutamic acid dipeptide repeats protein OS=Homo sapiens OX=9606 GN=RERE PE=1 SV=2	sp|Q9P2R6|RERE_HUMAN	172 kDa	0.998333	2	1	NA	20.1865	17.3055	17.2289	20.9071	19.1228	17.315	16.7947	20.8543	18.6834	14.7091	20.1081	19.2496	17.5139	16.1705	20.2283	19.3197	17.2862	20.4741	19.3709	16.4636	20.1632	19.7573	18.4549	16.6922	20.867
Q9ULD9	Q9ULD9	980	TRUE	Empty	sp|Q9ULD9|ZN608_HUMAN Zinc finger protein 608 OS=Homo sapiens OX=9606 GN=ZNF608 PE=1 SV=4	sp|Q9ULD9|ZN608_HUMAN	162 kDa	0.998331	2	1	NA	20.9942	18.0948	17.7734	21.4961	19.469	18.1896	17.4735	21.716	19.371	17.3485	21.1422	18.8457	18.302	17.0221	20.7528	19.1384	18.0141	21.2894	19.0589	17.2951	20.9665	19.9407	19.4477	18.097	20.9701
Q92917	Q92917	981	TRUE	Empty	sp|Q92917|GPKOW_HUMAN G-patch domain and KOW motifs-containing protein OS=Homo sapiens OX=9606 GN=GPKOW PE=1 SV=2	sp|Q92917|GPKOW_HUMAN	52 kDa	0.998313	2	1	NA	20.2825	13.1713	14.166	19.8117	18.0649	14.7716	14.557	18.2739	17.5507	9.95083	17.5495	19.4558	15.2683	13.5117	19.0779	19.0564	15.2479	19.624	19.0072	15.0365	20.623	20.3782	16.3516	14.9438	20.3381
Q9Y5A9	Q9Y5A9	982	TRUE	Empty	sp|Q9Y5A9|YTHD2_HUMAN YTH domain-containing family protein 2 OS=Homo sapiens OX=9606 GN=YTHDF2 PE=1 SV=2	sp|Q9Y5A9|YTHD2_HUMAN	62 kDa	0.998298	2	1	NA	17.918	15.6741	15.048	19.4965	16.8935	15.3309	15.4718	19.9141	17.0413	14.0233	19.0335	17.9205	17.1039	16.2385	19.2988	16.9061	15.7885	19.0338	17.5631	15.3072	20.1908	17.0592	16.2859	15.2007	18.3846
P25311	P25311	983	TRUE	Empty	sp|P25311|ZA2G_HUMAN Zinc-alpha-2-glycoprotein OS=Homo sapiens OX=9606 GN=AZGP1 PE=1 SV=2	sp|P25311|ZA2G_HUMAN	34 kDa	0.998297	2	1	NA	18.8785	18.2712	17.9357	20.4983	17.894	19.1489	15.853	19.9804	17.5081	17.4167	21.8811	19.0355	15.75	18.199	19.1346	18.1914	17.2581	20.4396	18.3208	16.8358	21.6136	19.8898	19.1664	17.2992	25.0041
Q9UBK9	Q9UBK9	984	TRUE	Empty	sp|Q9UBK9|UXT_HUMAN Protein UXT OS=Homo sapiens OX=9606 GN=UXT PE=1 SV=1	sp|Q9UBK9|UXT_HUMAN	18 kDa	0.998281	2	1	NA	20.4445	17.8714	17.8762	17.0676	19.4623	17.6957	17.1952	19.7868	19.0393	16.415	18.4247	19.7444	18.8274	18.8151	19.1423	20.0002	17.6549	17.933	19.827	18.7234	15.4241	18.3166	17.9932	17.1186	17.6829
P62875	P62875	985	TRUE	Empty	sp|P62875|RPAB5_HUMAN DNA-directed RNA polymerases I, II, and III subunit RPABC5 OS=Homo sapiens OX=9606 GN=POLR2L PE=1 SV=1	sp|P62875|RPAB5_HUMAN	8 kDa	0.998244	2	1	NA	24.8187	24.7565	24.9413	24.9908	24.3439	24.7017	25.3018	24.7227	24.4709	24.6775	24.6548	24.5333	24.7168	24.5818	24.8777	24.3757	24.6512	25.0629	24.8119	24.5416	25.1698	24.7959	24.8127	24.7073	25.0283
O15119	O15119	987	TRUE	Empty	sp|O15119|TBX3_HUMAN T-box transcription factor TBX3 OS=Homo sapiens OX=9606 GN=TBX3 PE=1 SV=4	sp|O15119|TBX3_HUMAN	79 kDa	0.998225	2	1	NA	18.8685	16.8103	14.9622	20.2627	17.4789	15.933	14.3452	20.5312	17.9196	15.2124	18.6862	17.4567	15.4812	15.6006	19.0875	17.2932	15.9883	19.7947	17.0272	14.5274	20.0924	18.4477	15.1088	14.9076	19.2487
O75925	O75925	988	TRUE	Empty	sp|O75925|PIAS1_HUMAN E3 SUMO-protein ligase PIAS1 OS=Homo sapiens OX=9606 GN=PIAS1 PE=1 SV=2	sp|O75925|PIAS1_HUMAN	72 kDa	0.998193	2	1	NA	18.4167	17.725	16.8176	20.4399	17.8126	17.0356	15.1737	20.0462	17.4017	14.7869	18.6995	18.045	17.8507	16.6796	19.9902	18.0533	17.2874	20.8338	17.7702	16.4479	19.5348	18.188	17.1382	16.2326	19.5755
Q5T280	Q5T280	989	TRUE	Empty	sp|Q5T280|CI114_HUMAN Putative methyltransferase C9orf114 OS=Homo sapiens OX=9606 GN=SPOUT1 PE=1 SV=3	sp|Q5T280|CI114_HUMAN	42 kDa	0.998191	2	1	NA	17.233	17.2063	17.078	19.6913	18.1171	16.9369	14.6537	20.6456	17.4803	15.0123	19.445	17.3907	18.2671	16.3307	19.3064	17.1689	17.0304	20.5191	17.5644	17.7264	20.284	18.1958	18.4577	17.474	20.7768
Q9UBB5	Q9UBB5	990	TRUE	Empty	sp|Q9UBB5|MBD2_HUMAN Methyl-CpG-binding domain protein 2 OS=Homo sapiens OX=9606 GN=MBD2 PE=1 SV=1	sp|Q9UBB5|MBD2_HUMAN	43 kDa	0.998173	2	1	NA	20.6657	19.5009	19.0031	22.0061	20.1769	19.3665	18.6367	22.3947	20.14	18.1825	21.5469	20.0208	19.2392	18.3678	21.2918	19.4477	19.1355	21.7536	19.4209	18.6282	20.8633	20.42	20.5401	19.3748	22.5928
P08048	P08048	991	TRUE	Empty	Group of sp|P08048|ZFY_HUMAN Zinc finger Y-chromosomal protein OS=Homo sapiens OX=9606 GN=ZFY PE=1 SV=3	sp|P08048|ZFY_HUMAN (+1)		0.998172	2	1	NA	19.7809	19.675	18.812	21.6236	19.8388	19.7854	17.3363	21.8814	19.4909	18.2568	20.5377	19.386	19.2746	17.7118	20.5754	18.9609	19.2439	21.377	19.2144	18.6628	20.4488	19.8617	20.3188	18.7486	21.5852
P17010	P17010	991.2	TRUE	Empty	sp|P17010|ZFX_HUMAN Zinc finger X-chromosomal protein OS=Homo sapiens OX=9606 GN=ZFX PE=2 SV=2	sp|P17010|ZFX_HUMAN	91 kDa	0.998172	2	1	NA	19.7809	19.675	18.812	21.6236	19.8388	19.7854	17.3363	21.8814	19.4909	18.2568	20.5377	19.386	19.2746	17.7118	20.5754	18.9609	19.2439	21.377	19.2144	18.6628	20.4488	19.8617	20.3188	18.7486	21.5852
P63208	P63208	992	TRUE	Empty	sp|P63208|SKP1_HUMAN S-phase kinase-associated protein 1 OS=Homo sapiens OX=9606 GN=SKP1 PE=1 SV=2	sp|P63208|SKP1_HUMAN	19 kDa	0.998166	2	1	NA	21.6726	20.135	20.0851	22.7119	20.5141	19.7729	19.3849	22.7711	20.2413	19.0262	22.0269	20.7004	20.3834	19.4971	22.4458	20.3858	20.0809	22.8044	20.8567	19.7499	23.3401	21.002	20.8503	19.8738	22.8569
Q01196	Q01196	993	TRUE	Empty	sp|Q01196|RUNX1_HUMAN Runt-related transcription factor 1 OS=Homo sapiens OX=9606 GN=RUNX1 PE=1 SV=3	sp|Q01196|RUNX1_HUMAN	49 kDa	0.998157	2	1	NA	21.1768	19.0461	19.0418	22.2174	20.6143	19.6344	19.0101	22.6431	20.2773	17.7207	21.5734	19.8416	19.517	19.0756	22.0875	20.008	19.7576	22.3764	20.098	18.969	21.299	19.8678	20.1448	18.7263	22.3227
Q9NY12	Q9NY12	994	TRUE	Empty	sp|Q9NY12|GAR1_HUMAN H/ACA ribonucleoprotein complex subunit 1 OS=Homo sapiens OX=9606 GN=GAR1 PE=1 SV=1	sp|Q9NY12|GAR1_HUMAN	22 kDa	0.998155	2	1	NA	23.5963	23.1075	22.9191	25.9496	23.3372	22.6553	22.308	25.8893	23.0255	21.6499	24.488	22.3686	22.6916	21.7358	24.2218	22.4402	23.13	25.4547	22.6591	22.2458	25.3627	23.5426	24.1451	22.8185	26.0507
Q92610	Q92610	995	TRUE	Empty	sp|Q92610|ZN592_HUMAN Zinc finger protein 592 OS=Homo sapiens OX=9606 GN=ZNF592 PE=1 SV=2	sp|Q92610|ZN592_HUMAN	138 kDa	0.998149	2	1	NA	20.0458	17.8197	17.0778	20.372	18.8728	17.521	16.9344	21.0082	18.8404	16.9879	19.5616	17.6871	17.0189	15.6496	19.7629	17.2506	17.2174	19.3959	17.2016	16.2849	20.2716	19.3574	19.4533	17.8175	20.3862
O95816	O95816	996	TRUE	Empty	sp|O95816|BAG2_HUMAN BAG family molecular chaperone regulator 2 OS=Homo sapiens OX=9606 GN=BAG2 PE=1 SV=1	sp|O95816|BAG2_HUMAN	24 kDa	0.998142	2	1	NA	19.6648	17.3312	18.0913	20.8403	19.2015	17.8674	18.1762	21.7801	19.0053	17.1649	21.3144	18.1685	18.1864	17.4034	20.533	18.6896	17.6839	20.6884	18.9194	18.2755	21.0076	19.5706	19.5607	18.4699	21.7991
O95478	O95478	997	TRUE	Empty	sp|O95478|NSA2_HUMAN Ribosome biogenesis protein NSA2 homolog OS=Homo sapiens OX=9606 GN=NSA2 PE=1 SV=1	sp|O95478|NSA2_HUMAN	30 kDa	0.998141	2	1	NA	19.5614	15.1234	14.7776	20.6607	19.7621	15.9537	14.8321	21.4351	19.7282	15.5504	20.4878	19.8896	17.6998	16.5214	20.8477	19.7416	16.7782	21.0226	20.1908	16.8977	20.166	19.8973	17.9494	16.3595	21.4449
Q9H160	Q9H160	998	TRUE	Empty	sp|Q9H160|ING2_HUMAN Inhibitor of growth protein 2 OS=Homo sapiens OX=9606 GN=ING2 PE=1 SV=2	sp|Q9H160|ING2_HUMAN	33 kDa	0.998121	2	1	NA	22.348	19.5769	19.6858	23.0293	18.6132	18.0985	17.6044	21.4095	17.9798	16.3203	19.7264	19.3758	18.69	18.004	21.3048	18.5033	19.0286	21.203	19.336	18.4791	22.592	20.235	20.7445	19.815	22.8555
Q96QC0	Q96QC0	999	TRUE	Empty	sp|Q96QC0|PP1RA_HUMAN Serine/threonine-protein phosphatase 1 regulatory subunit 10 OS=Homo sapiens OX=9606 GN=PPP1R10 PE=1 SV=1	sp|Q96QC0|PP1RA_HUMAN	99 kDa	0.998117	2	1	NA	21.503	17.1382	16.8896	19.7406	18.9734	16.2031	16.7668	19.908	18.9377	16.0493	18.492	19.0507	16.1355	16.2666	19.01	18.5589	15.1998	18.7359	18.8572	15.8915	19.7197	18.9454	17.306	16.9161	19.0379
O43251	O43251	1000	TRUE	Empty	Group of sp|O43251|RFOX2_HUMAN RNA binding protein fox-1 homolog 2 OS=Homo sapiens OX=9606 GN=RBFOX2 PE=1 SV=3	sp|O43251|RFOX2_HUMAN (+1)		0.998081	2	1	NA	17.3114	12.7865	13.7734	17.2006	18.5528	14.2076	12.7024	18.351	16.7727	11.8944	16.8498	15.9533	15.1457	14.7967	18.3933	17.0987	12.2428	16.8509	17.3131	15.5038	15.7749	14.9199	17.0519	14.3837	18.7215
Q9NWB1	Q9NWB1	1000.2	TRUE	Empty	sp|Q9NWB1|RFOX1_HUMAN RNA binding protein fox-1 homolog 1 OS=Homo sapiens OX=9606 GN=RBFOX1 PE=1 SV=2	sp|Q9NWB1|RFOX1_HUMAN	43 kDa	0.998081	2	1	NA	17.3114	12.7865	13.7734	17.2006	18.5528	14.2076	12.7024	18.351	16.7727	11.8944	16.8498	15.9533	15.1457	14.7967	18.3933	17.0987	12.2428	16.8509	17.3131	15.5038	15.7749	14.9199	17.0519	14.3837	18.7215
Q15528	Q15528	1001	TRUE	Empty	sp|Q15528|MED22_HUMAN Mediator of RNA polymerase II transcription subunit 22 OS=Homo sapiens OX=9606 GN=MED22 PE=1 SV=2	sp|Q15528|MED22_HUMAN	22 kDa	0.998057	2	1	NA	22.0009	18.5587	18.5625	20.4613	19.0272	19.0409	18.609	20.0315	19.1535	18.085	18.8089	19.1182	19.1001	18.7064	19.3483	18.8086	19.271	19.9712	19.0898	18.4418	19.8124	19.9919	19.8417	18.6776	19.6168
P62899	P62899	1002	TRUE	Empty	sp|P62899|RL31_HUMAN 60S ribosomal protein L31 OS=Homo sapiens OX=9606 GN=RPL31 PE=1 SV=1	sp|P62899|RL31_HUMAN	14 kDa	0.998024	2	1	NA	20.9995	20.6515	19.7424	23.4579	21.5667	20.7054	20.9385	24.4683	21.702	20.7235	23.8561	21.8972	22.1356	20.8667	23.9202	21.1281	21.8475	24.0259	22.4535	22.083	24.9287	22.0247	22.2337	20.9324	23.2927
P42766	P42766	1003	TRUE	Empty	sp|P42766|RL35_HUMAN 60S ribosomal protein L35 OS=Homo sapiens OX=9606 GN=RPL35 PE=1 SV=2	sp|P42766|RL35_HUMAN	15 kDa	0.998023	2	1	NA	22.6589	21.6158	21.3362	24.806	22.1372	21.4545	21.3693	24.9805	22.3528	21.3645	24.4971	22.6815	22.3164	21.1393	23.8703	21.8216	22.1773	23.9281	23.2003	22.1274	24.8829	22.7132	23.1524	21.6762	23.4902
P07711	P07711	1004	TRUE	Empty	sp|P07711|CATL1_HUMAN Procathepsin L OS=Homo sapiens OX=9606 GN=CTSL PE=1 SV=2	sp|P07711|CATL1_HUMAN	38 kDa	0.998001	2	1	NA	18.6854	18.4077	17.6945	21.4305	19.2973	18.2636	17.7256	21.8515	17.7112	17.0964	20.6766	19.9259	19.705	17.9354	20.5682	19.1727	19.0981	21.4679	20.3206	19.0686	21.7697	19.3571	19.4995	18.1148	20.248
P35268	P35268	1005	TRUE	Empty	sp|P35268|RL22_HUMAN 60S ribosomal protein L22 OS=Homo sapiens OX=9606 GN=RPL22 PE=1 SV=2	sp|P35268|RL22_HUMAN	15 kDa	0.998	2	1	NA	18.8115	18.3666	18.2249	20.7003	19.1514	18.3608	18.3287	21.7577	19.4344	18.2794	21.4673	19.5272	19.5673	18.5375	20.9837	18.9647	19.0238	21.4873	20.1127	19.3655	21.0215	19.9703	20.3287	18.7878	21.0888
P15923	P15923	1006	TRUE	Empty	sp|P15923|TFE2_HUMAN Transcription factor E2-alpha OS=Homo sapiens OX=9606 GN=TCF3 PE=1 SV=1	sp|P15923|TFE2_HUMAN	68 kDa	0.997963	2	1	NA	18.4779	19.5891	17.6239	19.325	15.8401	20.1135	18.5878	20.2652	16.8114	17.8387	19.0327	18.0926	21.9061	19.6014	19.7109	17.0802	21.5587	19.8472	16.544	19.1456	20.4641	17.8396	21.9256	19.3885	19.1898
Q9BYG3	Q9BYG3	1007	TRUE	Empty	sp|Q9BYG3|MK67I_HUMAN MKI67 FHA domain-interacting nucleolar phosphoprotein OS=Homo sapiens OX=9606 GN=NIFK PE=1 SV=1	sp|Q9BYG3|MK67I_HUMAN	34 kDa	0.997952	2	1	NA	15.519	15.0629	13.5252	18.5931	16.8423	15.9248	15.3948	19.2715	15.0524	13.2107	17.1299	16.2732	17.1841	14.2319	17.9177	16.0017	15.9499	19.0324	16.2051	16.6871	19.785	17.108	16.9901	16.6907	18.5226
Q96RK0	Q96RK0	1008	TRUE	Empty	sp|Q96RK0|CIC_HUMAN Protein capicua homolog OS=Homo sapiens OX=9606 GN=CIC PE=1 SV=2	sp|Q96RK0|CIC_HUMAN	164 kDa	0.997936	2	1	NA	19.6477	15.6198	13.4031	19.58	19.4118	16.1635	15.8103	21.4946	18.8437	12.2511	20.2353	17.3842	14.6093	13.6734	19.9374	17.2063	13.6726	19.9704	16.5646	12.8661	18.7853	18.5171	15.738	14.7955	20.9724
P28288	P28288	1009	TRUE	Empty	sp|P28288|ABCD3_HUMAN ATP-binding cassette sub-family D member 3 OS=Homo sapiens OX=9606 GN=ABCD3 PE=1 SV=1	sp|P28288|ABCD3_HUMAN	75 kDa	0.997902	2	1	NA	18.693	16.5689	16.9953	20.0963	18.6432	17.4173	17.6452	20.8491	19.0494	17.5904	21.0548	18.3092	18.0261	17.5794	19.8053	17.8291	18.1051	20.4603	17.4159	17.7362	20.4136	18.9224	19.611	18.3065	20.3645
Q96BP3	Q96BP3	1010	TRUE	Empty	sp|Q96BP3|PPWD1_HUMAN Peptidylprolyl isomerase domain and WD repeat-containing protein 1 OS=Homo sapiens OX=9606 GN=PPWD1 PE=1 SV=1	sp|Q96BP3|PPWD1_HUMAN	74 kDa	0.9979	2	1	NA	19.2264	16.7641	16.286	19.5775	18.8948	16.5802	16.312	19.8066	19.07	15.1149	19.1219	19.6364	16.4216	15.3892	18.5797	19.5853	16.6432	19.2518	19.4957	15.8591	18.8078	20.5558	18.6887	16.7411	19.9201
Q9H5V9	Q9H5V9	1011	TRUE	Empty	sp|Q9H5V9|STEEP_HUMAN STING ER exit protein OS=Homo sapiens OX=9606 GN=STEEP1 PE=1 SV=1	sp|Q9H5V9|STEEP_HUMAN	26 kDa	0.997898	2	1	NA	19.4716	14.7164	14.7103	18.7643	18.4204	17.0324	15.3528	18.7892	18.8933	14.4772	18.0527	19.1006	15.0578	13.9543	18.3638	18.9702	14.9441	19.2676	18.8239	14.3807	19.2598	19.8041	16.2287	15.495	19.8149
P17676	P17676	1012	TRUE	Empty	sp|P17676|CEBPB_HUMAN CCAAT/enhancer-binding protein beta OS=Homo sapiens OX=9606 GN=CEBPB PE=1 SV=2	sp|P17676|CEBPB_HUMAN	36 kDa	0.997847	2	1	NA	18.8085	16.5233	15.0987	19.2262	18.1413	16.5624	16.4259	20.3018	18.0787	15.859	19.9251	15.4529	13.8001	15.0472	18.3147	15.4373	14.8	18.3525	14.0711	15.1691	18.1259	18.3604	17.3155	16.5531	19.9916
Q13356	Q13356	1013	TRUE	Empty	sp|Q13356|PPIL2_HUMAN RING-type E3 ubiquitin-protein ligase PPIL2 OS=Homo sapiens OX=9606 GN=PPIL2 PE=1 SV=1	sp|Q13356|PPIL2_HUMAN	59 kDa	0.997841	2	1	NA	21.5812	13.4674	14.3244	20.2927	19.3528	12.8409	16.95	20.184	19.1693	12.7334	18.7925	20.1643	15.2867	14.3502	19.9922	19.8517	14.839	20.1533	19.8371	14.6928	19.6737	20.6952	16.1609	14.0106	21.0243
Q5EBL8	Q5EBL8	1014	TRUE	Empty	sp|Q5EBL8|PDZ11_HUMAN PDZ domain-containing protein 11 OS=Homo sapiens OX=9606 GN=PDZD11 PE=1 SV=2	sp|Q5EBL8|PDZ11_HUMAN	16 kDa	0.997796	2	1	NA	19.6886	15.9626	16.9971	19.6897	16.1398	16.2091	9.76988	19.8125	17.5092	17.0454	18.5264	17.3226	15.8321	15.95	17.6558	16.9563	14.1651	19.7011	17.4992	16.7843	16.7025	16.0785	17.8857	15.9866	18.9529
P0C7T5	P0C7T5	1015	TRUE	Empty	sp|P0C7T5|ATX1L_HUMAN Ataxin-1-like OS=Homo sapiens OX=9606 GN=ATXN1L PE=1 SV=1	sp|P0C7T5|ATX1L_HUMAN	73 kDa	0.997782	2	1	NA	19.3481	13.0517	14.6445	19.6881	18.6639	15.1371	14.6231	20.8689	18.9724	11.279	19.7759	17.4769	14.6642	13.3298	19.5094	17.4297	13.4321	19.4944	16.6644	14.0105	19.6363	18.3307	15.2401	15.2163	20.2783
Q9Y3A4	Q9Y3A4	1016	TRUE	Empty	sp|Q9Y3A4|RRP7A_HUMAN Ribosomal RNA-processing protein 7 homolog A OS=Homo sapiens OX=9606 GN=RRP7A PE=1 SV=2	sp|Q9Y3A4|RRP7A_HUMAN	32 kDa	0.997777	2	1	NA	16.8517	15.7366	15.4298	17.1751	15.9392	14.6463	14.8907	17.9478	16.1244	14.5333	17.7376	16.8464	16.3977	14.4554	17.1125	15.8675	15.3914	18.4268	16.0544	15.7443	18.1985	16.1397	14.6651	15.6521	18.068
Q04917	Q04917	1017	TRUE	Empty	sp|Q04917|1433F_HUMAN 14-3-3 protein eta OS=Homo sapiens OX=9606 GN=YWHAH PE=1 SV=4	sp|Q04917|1433F_HUMAN	28 kDa	0.997736	2	0.5	NA	16.723	15.2793	14.6999	18.657	17.0788	16.5625	17.5859	19.7255	17.084	15.0454	19.1381	16.0346	16.5105	15.5688	18.7411	16.4011	16.5734	18.4938	16.6096	16.5178	19.434	17.7907	17.8444	16.6054	19.6097
P63165	P63165	1018	TRUE	Empty	sp|P63165|SUMO1_HUMAN Small ubiquitin-related modifier 1 OS=Homo sapiens OX=9606 GN=SUMO1 PE=1 SV=1	sp|P63165|SUMO1_HUMAN	12 kDa	0.997718	2	1	NA	18.2525	16.9248	16.5618	19.7569	16.9263	16.2787	16.0855	19.4321	16.864	14.8251	18.6251	17.0868	16.5467	15.176	19.1541	16.4305	15.218	18.5206	16.247	15.7085	19.1676	15.767	15.3009	15.0816	19.019
O60885	O60885	1019	TRUE	Empty	sp|O60885|BRD4_HUMAN Bromodomain-containing protein 4 OS=Homo sapiens OX=9606 GN=BRD4 PE=1 SV=2	sp|O60885|BRD4_HUMAN	152 kDa	0.997705	2	1	NA	13.5798	16.2814	14.6122	15.3924	15.2513	15.6984	10.7364	16.588	15.1272	14.0101	17.4261	14.7839	15.8566	14.921	16.8204	13.9022	12.6672	17.4715	15.0028	14.632	16.0069	12.8914	15.5646	14.4044	16.9489
Q8NC56	Q8NC56	1022	TRUE	Empty	sp|Q8NC56|LEMD2_HUMAN LEM domain-containing protein 2 OS=Homo sapiens OX=9606 GN=LEMD2 PE=1 SV=1	sp|Q8NC56|LEMD2_HUMAN	57 kDa	0.997677	2	1	NA	23.7233	20.7898	20.7644	24.0863	16.0274	20.9734	21.167	24.2391	22.9073	20.7372	23.8023	22.8949	21.2855	20.4877	16.5683	22.4608	21.1912	23.3992	22.9028	15.3001	18.2944	23.1674	22.194	21.0125	17.0429
Q9NXR7	Q9NXR7	1023	TRUE	Empty	sp|Q9NXR7|BABA2_HUMAN BRISC and BRCA1-A complex member 2 OS=Homo sapiens OX=9606 GN=BABAM2 PE=1 SV=2	sp|Q9NXR7|BABA2_HUMAN	44 kDa	0.997651	2	1	NA	20.8698	17.38	16.7021	20.7502	19.6607	18.0228	16.8318	21.6669	19.8596	17.4866	21.2686	19.4635	18.5671	17.0041	21.0585	19.7386	18.2376	21.4147	19.4897	17.1383	21.6203	19.9574	18.816	17.3339	21.0074
P49005	P49005	1024	TRUE	Empty	sp|P49005|DPOD2_HUMAN DNA polymerase delta subunit 2 OS=Homo sapiens OX=9606 GN=POLD2 PE=1 SV=1	sp|P49005|DPOD2_HUMAN	51 kDa	0.99765	2	1	NA	16.1564	14.5027	14.9899	17.0495	14.8593	13.7814	11.9376	16.3251	14.7721	13.6764	17.1585	14.1444	15.0253	14.431	17.1069	15.4223	14.6051	17.3586	10.0962	14.5261	15.9647	14.6626	16.1278	14.8086	17.699
Q9BX70	Q9BX70	1025	TRUE	Empty	sp|Q9BX70|BTBD2_HUMAN BTB/POZ domain-containing protein 2 OS=Homo sapiens OX=9606 GN=BTBD2 PE=1 SV=1	sp|Q9BX70|BTBD2_HUMAN	56 kDa	0.997597	2	1	NA	13.2221	16.4663	16.0811	18.6462	13.8672	16.3119	15.5522	19.6076	11.5607	15.3746	18.1345	16.9577	17.4922	16.798	18.6694	16.2113	17.6258	19.8627	15.8581	16.7702	19.764	15.2771	15.9251	15.1507	14.3175
Q96SY0	Q96SY0	1026	TRUE	Empty	sp|Q96SY0|INT14_HUMAN Integrator complex subunit 14 OS=Homo sapiens OX=9606 GN=INTS14 PE=1 SV=2	sp|Q96SY0|INT14_HUMAN	57 kDa	0.997596	2	1	NA	19.7509	19.4478	17.8227	17.3172	18.8787	18.6224	15.6232	16.0045	17.9073	15.4156	17.7215	18.082	18.2206	16.4144	17.3631	17.9749	17.538	17.3767	17.9056	16.8526	16.6157	18.6711	19.1793	17.6032	18.5603
Q9C005	Q9C005	1027	TRUE	Empty	sp|Q9C005|DPY30_HUMAN Protein dpy-30 homolog OS=Homo sapiens OX=9606 GN=DPY30 PE=1 SV=1	sp|Q9C005|DPY30_HUMAN	11 kDa	0.997577	2	1	NA	24.9796	23.4235	23.5306	26.6995	24.4535	23.635	22.9447	27.1809	24.3078	23.4294	26.4474	24.152	23.969	23.1126	25.9413	24.2011	24.4811	26.9259	24.039	23.1123	27.1157	25.242	25.1688	23.8966	27.062
Q9UMY1	Q9UMY1	1028	TRUE	Empty	sp|Q9UMY1|NOL7_HUMAN Nucleolar protein 7 OS=Homo sapiens OX=9606 GN=NOL7 PE=1 SV=2	sp|Q9UMY1|NOL7_HUMAN	29 kDa	0.997575	2	1	NA	17.5061	17.3794	16.1561	18.9088	16.6921	16.9437	16.2889	19.4905	17.0048	16.2481	17.178	16.3414	18.0814	16.9576	18.9399	15.3035	17.6243	19.1815	16.6686	18.0118	19.3689	15.8471	18.9718	17.6786	19.8551
Q9HAN9	Q9HAN9	1029	TRUE	Empty	sp|Q9HAN9|NMNA1_HUMAN Nicotinamide/nicotinic acid mononucleotide adenylyltransferase 1 OS=Homo sapiens OX=9606 GN=NMNAT1 PE=1 SV=1	sp|Q9HAN9|NMNA1_HUMAN	32 kDa	0.99756	2	1	NA	18.4422	16.6773	16.8529	20.0867	18.6321	17.6646	17.1573	21.3198	18.7325	16.9536	20.6729	17.773	17.6726	15.7089	19.4898	17.9514	17.2759	20.1644	18.2771	17.108	18.9163	19.2859	19.4718	17.9435	20.653
P25205	P25205	1030	TRUE	Empty	sp|P25205|MCM3_HUMAN DNA replication licensing factor MCM3 OS=Homo sapiens OX=9606 GN=MCM3 PE=1 SV=3	sp|P25205|MCM3_HUMAN	91 kDa	0.997525	2	1	NA	18.2114	16.6735	14.9376	19.5572	17.6053	16.3944	14.6426	20.5797	16.9057	14.4295	19.3661	17.9477	17.555	15.1901	19.2585	18.153	17.1751	19.8823	17.5416	16.0548	18.9027	18.1522	18.4917	17.4746	20.028
P05089	P05089	1031	TRUE	Empty	sp|P05089|ARGI1_HUMAN Arginase-1 OS=Homo sapiens OX=9606 GN=ARG1 PE=1 SV=2	sp|P05089|ARGI1_HUMAN	35 kDa	0.997483	2	1	NA	16.8033	14.6757	13.0777	17.2187	12.2757	16.4716	12.8691	15.8007	13.6657	13.0522	21.4337	17.636	12.4691	12.0681	13.6341	14.8118	9.98633	21.8218	17.6998	12.7832	16.7127	16.4696	16.7156	9.87248	15.968
Q13895	Q13895	1032	TRUE	Empty	sp|Q13895|BYST_HUMAN Bystin OS=Homo sapiens OX=9606 GN=BYSL PE=1 SV=3	sp|Q13895|BYST_HUMAN	50 kDa	0.997464	2	1	NA	17.7292	14.8406	14.3571	19.7345	18.7064	13.9236	16.605	20.4494	18.5467	13.7352	19.4091	18.8552	15.3175	14.4755	19.9038	18.9253	14.4535	19.9232	19.1153	15.5499	19.7986	18.1573	17.3648	15.467	19.6754
Q96ES7	Q96ES7	1033	TRUE	Empty	sp|Q96ES7|SGF29_HUMAN SAGA-associated factor 29 OS=Homo sapiens OX=9606 GN=SGF29 PE=1 SV=1	sp|Q96ES7|SGF29_HUMAN	33 kDa	0.997449	2	1	NA	19.9149	16.9892	16.5366	20.3119	16.9765	17.1567	16.3589	20.2666	17.0701	15.9747	19.2821	17.7902	16.9283	16.7048	19.1667	16.9717	17.544	19.7538	17.5171	16.4988	19.6557	17.2489	18.1914	16.2954	19.3713
P35609	P35609	1035	TRUE	Empty	sp|P35609|ACTN2_HUMAN Alpha-actinin-2 OS=Homo sapiens OX=9606 GN=ACTN2 PE=1 SV=1	sp|P35609|ACTN2_HUMAN	104 kDa	0.997394	2	1	NA	21.8948	14.279	18.3668	20.8035	16.4632	15.9118	17.8646	19.6859	14.4061	18.0234	17.9711	13.6045	16.7776	16.6164	16.0036	15.1109	13.4665	18.6643	10.532	15.9712	17.9916	15.9646	19.9698	15.9788	18.2069
O75381	O75381	1037	TRUE	Empty	sp|O75381|PEX14_HUMAN Peroxisomal membrane protein PEX14 OS=Homo sapiens OX=9606 GN=PEX14 PE=1 SV=1	sp|O75381|PEX14_HUMAN	41 kDa	0.997312	2	1	NA	17.6863	16.6703	16.3108	20.2599	16.8305	16.4839	16.0267	20.1107	17.1338	15.7698	19.4003	16.1369	16.7753	14.56	17.3386	15.5984	16.5533	17.6868	16.8077	15.9684	18.5747	17.8889	17.3807	16.0963	18.1029
O95983	O95983	1038	TRUE	Empty	sp|O95983|MBD3_HUMAN Methyl-CpG-binding domain protein 3 OS=Homo sapiens OX=9606 GN=MBD3 PE=1 SV=1	sp|O95983|MBD3_HUMAN	33 kDa	0.997304	2	1	NA	17.0629	16.4862	15.8734	17.423	17.6764	16.3937	12.3275	19.2708	17.4198	12.3571	18.5185	17.0776	16.3236	15.5017	18.8233	16.0437	15.9029	19.1999	16.0141	15.6328	14.6831	16.7155	17.6065	16.2551	20.116
Q06330	Q06330	1039	TRUE	Empty	sp|Q06330|SUH_HUMAN Recombining binding protein suppressor of hairless OS=Homo sapiens OX=9606 GN=RBPJ PE=1 SV=3	sp|Q06330|SUH_HUMAN	56 kDa	0.997295	2	1	NA	19.3289	17.9413	17.2611	20.6642	18.6953	17.3885	15.5491	21.2281	18.4774	16.765	20.0079	19.4235	17.8425	16.9735	20.2565	18.1878	17.5069	20.7573	19.0191	17.4613	20.2493	19.7171	19.5336	18.7961	21.5705
P14618	P14618	1041	TRUE	Empty	sp|P14618|KPYM_HUMAN Pyruvate kinase PKM OS=Homo sapiens OX=9606 GN=PKM PE=1 SV=4	sp|P14618|KPYM_HUMAN	58 kDa	0.997269	2	1	NA	20.9493	16.9883	17.2575	20.857	16.3209	16.5151	15.4883	17.6258	15.5631	17.3846	19.7186	16.0099	16.4006	14.2955	18.3135	16.4787	10.0479	19.2154	16.5557	13.9042	15.2846	16.855	19.0046	13.9097	18.3578
P05109	P05109	1042	TRUE	Empty	sp|P05109|S10A8_HUMAN Protein S100-A8 OS=Homo sapiens OX=9606 GN=S100A8 PE=1 SV=1	sp|P05109|S10A8_HUMAN	11 kDa	0.99724	2	1	NA	20.2939	18.0524	18.4606	18.4874	14.9776	18.5359	15.5996	17.5225	17.5376	16.317	22.6118	17.5733	17.93	19.0191	18.6616	16.9503	13.8265	17.55	18.0115	15.1619	20.0036	18.4927	19.423	16.4706	23.7839
Q9UBD5	Q9UBD5	1043	TRUE	Empty	sp|Q9UBD5|ORC3_HUMAN Origin recognition complex subunit 3 OS=Homo sapiens OX=9606 GN=ORC3 PE=1 SV=1	sp|Q9UBD5|ORC3_HUMAN	82 kDa	0.997215	2	1	NA	16.3348	15.2762	15.1662	16.6124	15.4078	13.6902	14.1246	17.7107	14.747	8.58768	16.8955	16.2604	15.7396	14.1946	17.9744	14.7718	13.2724	16.3241	15.8715	14.5709	16.652	15.8341	16.5971	14.3867	18.6576
P26368	P26368	1044	TRUE	Empty	sp|P26368|U2AF2_HUMAN Splicing factor U2AF 65 kDa subunit OS=Homo sapiens OX=9606 GN=U2AF2 PE=1 SV=4	sp|P26368|U2AF2_HUMAN	54 kDa	0.997208	2	1	NA	19.3397	13.4329	15.2032	19.3397	17.9665	14.0718	12.2486	19.9859	16.8269	10.864	17.7587	18.804	15.2332	13.5044	19.0752	18.6361	13.6976	19.2695	18.3853	14.772	16.8252	18.6383	17.5214	15.4332	20.6979
P62081	P62081	1045	TRUE	Empty	sp|P62081|RS7_HUMAN 40S ribosomal protein S7 OS=Homo sapiens OX=9606 GN=RPS7 PE=1 SV=1	sp|P62081|RS7_HUMAN	22 kDa	0.997194	2	1	NA	21.1864	20.4088	20.4022	23.2819	21.0319	20.7083	19.3293	23.7539	21.1621	19.7672	23.0081	22.3571	21.8999	20.8046	23.5287	21.4908	21.4629	23.0554	22.317	20.5983	24.4022	22.4103	22.7029	21.0965	23.6978
Q92889	Q92889	1046	TRUE	Empty	sp|Q92889|XPF_HUMAN DNA repair endonuclease XPF OS=Homo sapiens OX=9606 GN=ERCC4 PE=1 SV=3	sp|Q92889|XPF_HUMAN	104 kDa	0.997183	2	1	NA	18.6856	15.806	14.849	19.6813	17.6015	15.3027	15.807	19.4971	17.1623	15.5033	18.35	16.3674	16.24	15.7291	18.3871	17.0809	15.862	19.5244	15.5661	15.4979	20.3534	17.705	17.36	16.2753	16.6106
Q969G3	Q969G3	1047	TRUE	Empty	sp|Q969G3|SMCE1_HUMAN SWI/SNF-related matrix-associated actin-dependent regulator of chromatin subfamily E member 1 OS=Homo sapiens OX=9606 GN=SMARCE1 PE=1 SV=2	sp|Q969G3|SMCE1_HUMAN	47 kDa	0.997178	2	1	NA	17.8178	15.4606	15.129	19.1051	16.4251	16.4299	17.0647	18.3657	16.6296	14.3906	18.3691	16.3738	15.842	13.069	17.9488	15.0057	14.163	17.7176	16.0543	14.6115	18.045	16.2865	16.5414	15.6534	17.8268
P52948	P52948	1048	TRUE	Empty	sp|P52948|NUP98_HUMAN Nuclear pore complex protein Nup98-Nup96 OS=Homo sapiens OX=9606 GN=NUP98 PE=1 SV=4	sp|P52948|NUP98_HUMAN	198 kDa	0.997174	2	1	NA	13.3918	12.6338	10.7179	16.4826	14.9369	14.1185	12.0533	17.43	14.2823	10.4596	15.7504	14.9322	15.0999	10.9589	16.8895	14.7336	9.17279	16.9203	14.6054	13.992	9.50543	14.6939	12.2864	11.8211	15.6944
P13984	P13984	1050	TRUE	Empty	sp|P13984|T2FB_HUMAN General transcription factor IIF subunit 2 OS=Homo sapiens OX=9606 GN=GTF2F2 PE=1 SV=2	sp|P13984|T2FB_HUMAN	28 kDa	0.997092	2	1	NA	18.6574	17.8699	17.8247	11.3438	17.7785	17.9793	16.9729	15.477	18.3086	17.5567	15.9946	18.0266	18.4184	17.7827	14.7626	17.962	18.0107	12.6221	17.9124	17.5481	15.1566	18.0716	19.0841	17.5631	14.9467
Q5RKV6	Q5RKV6	1051	TRUE	Empty	sp|Q5RKV6|EXOS6_HUMAN Exosome complex component MTR3 OS=Homo sapiens OX=9606 GN=EXOSC6 PE=1 SV=1	sp|Q5RKV6|EXOS6_HUMAN	28 kDa	0.99709	2	1	NA	17.4479	16.5592	15.371	19.1681	17.3134	15.9144	12.7756	19.1611	16.313	10.0873	15.6663	17.7371	17.3201	15.4277	17.5003	17.4005	16.5267	18.8232	17.1523	16.1713	19.2902	17.3842	17.2747	16.9573	17.0926
O60437	O60437	1052	TRUE	Empty	sp|O60437|PEPL_HUMAN Periplakin OS=Homo sapiens OX=9606 GN=PPL PE=1 SV=4	sp|O60437|PEPL_HUMAN	205 kDa	0.997072	2	1	NA	20.0538	18.1502	17.8288	21.0754	19.2524	17.5887	17.7521	21.2047	19.6231	17.288	20.936	18.8916	18.9172	17.8219	21.0681	19.3683	18.8436	21.733	19.7092	18.5633	22.3547	20.3399	20.1671	19.3803	22.0108
Q9C0F0	Q9C0F0	1053	TRUE	Empty	sp|Q9C0F0|ASXL3_HUMAN Putative Polycomb group protein ASXL3 OS=Homo sapiens OX=9606 GN=ASXL3 PE=2 SV=3	sp|Q9C0F0|ASXL3_HUMAN	242 kDa	0.997068	2	0.5	NA	18.6857	16.4105	17.255	20.7875	18.426	16.5862	16.6163	19.9915	18.2259	14.5507	19.0286	19.011	17.696	16.6106	19.8693	18.5948	16.7249	20.7122	19.4382	16.8381	21.4446	19.4082	17.8184	16.585	20.3004
O15054	O15054	1054	TRUE	Empty	sp|O15054|KDM6B_HUMAN Lysine-specific demethylase 6B OS=Homo sapiens OX=9606 GN=KDM6B PE=1 SV=4	sp|O15054|KDM6B_HUMAN	177 kDa	0.997063	2	1	NA	16.2664	14.1668	13.0929	15.7608	15.9488	14.7841	13.7644	17.6629	15.27	12.5563	15.1559	14.7459	15.3844	14.3439	17.2153	15.668	14.8192	16.7798	14.4594	14.7262	15.569	15.7355	13.0004	14.4916	16.9471
Q8TAQ2	Q8TAQ2	1057	TRUE	Empty	Group of sp|Q8TAQ2|SMRC2_HUMAN SWI/SNF complex subunit SMARCC2 OS=Homo sapiens OX=9606 GN=SMARCC2 PE=1 SV=1	sp|Q8TAQ2|SMRC2_HUMAN (+1)		0.996936	2	1	NA	17.2571	16.2725	14.6538	18.8618	17.0628	15.9931	11.5109	19.0715	16.9645	14.9082	18.5397	16.4318	15.4293	14.5974	17.7026	15.8226	14.1247	18.7308	14.5779	14.9073	15.3871	16.6107	17.2826	16.0393	18.6037
Q92922	Q92922	1057.2	TRUE	Empty	sp|Q92922|SMRC1_HUMAN SWI/SNF complex subunit SMARCC1 OS=Homo sapiens OX=9606 GN=SMARCC1 PE=1 SV=3	sp|Q92922|SMRC1_HUMAN	123 kDa	0.996936	2	1	NA	17.2571	16.2725	14.6538	18.8618	17.0628	15.9931	10.3106	19.0715	16.9645	14.9082	18.5397	16.4318	15.4293	14.5974	17.7026	15.8226	14.1247	18.7308	14.5779	14.9073	15.3871	16.6107	17.2826	16.0393	18.6037
Q9NV06	Q9NV06	1058	TRUE	Empty	sp|Q9NV06|DCA13_HUMAN DDB1- and CUL4-associated factor 13 OS=Homo sapiens OX=9606 GN=DCAF13 PE=1 SV=2	sp|Q9NV06|DCA13_HUMAN	51 kDa	0.996923	2	1	NA	12.4921	14.7091	13.9789	15.4548	15.8467	13.419	13.6085	17.92	15.2967	13.6764	16.3332	15.3125	16.1938	14.7553	17.7506	14.5148	15.2288	18.8181	16.1237	15.9729	18.4972	16.2936	16.341	15.3517	18.8701
Q96G25	Q96G25	1059	TRUE	Empty	sp|Q96G25|MED8_HUMAN Mediator of RNA polymerase II transcription subunit 8 OS=Homo sapiens OX=9606 GN=MED8 PE=1 SV=2	sp|Q96G25|MED8_HUMAN	29 kDa	0.99689	2	1	NA	19.9539	16.7444	16.0147	15.0651	17.2792	16.4854	17.2952	16.9551	16.6165	15.5156	14.9134	17.3062	16.727	15.6123	17.6657	16.6836	16.9862	17.7503	16.505	15.9186	15.0216	16.6897	17.7419	15.9313	17.5403
Q96AH0	Q96AH0	1060	TRUE	Empty	sp|Q96AH0|SOSB2_HUMAN SOSS complex subunit B2 OS=Homo sapiens OX=9606 GN=NABP1 PE=1 SV=1	sp|Q96AH0|SOSB2_HUMAN	22 kDa	0.996887	2	1	NA	21.1814	20.2224	19.3563	19.6332	20.7169	19.8552	17.8728	18.8428	19.9082	17.6109	17.1384	20.928	19.9565	18.6935	19.1424	20.0816	19.2204	17.364	20.7262	18.7829	18.4281	20.8731	20.9184	19.3232	19.9906
Q9NRW3	Q9NRW3	1061	TRUE	Empty	sp|Q9NRW3|ABC3C_HUMAN DNA dC->dU-editing enzyme APOBEC-3C OS=Homo sapiens OX=9606 GN=APOBEC3C PE=1 SV=2	sp|Q9NRW3|ABC3C_HUMAN	23 kDa	0.996857	2	1	NA	16.585	16.5401	14.8977	18.0551	17.0425	15.7821	16.1954	20.753	16.5732	15.0237	18.3672	18.9362	16.8249	14.8558	18.8301	17.0382	15.7196	18.5632	18.0845	16.2341	16.7449	17.1917	16.1601	15.6258	18.5546
Q92620	Q92620	1062	TRUE	Empty	sp|Q92620|PRP16_HUMAN Pre-mRNA-splicing factor ATP-dependent RNA helicase PRP16 OS=Homo sapiens OX=9606 GN=DHX38 PE=1 SV=2	sp|Q92620|PRP16_HUMAN	141 kDa	0.996844	2	1	NA	19.3567	16.2775	16.6312	19.8224	18.3295	16.3842	16.2716	22.5976	18.2263	11.7916	18.9226	18.4124	17.0349	16.5957	19.3432	19.1384	17.5646	19.5008	18.4258	17.1569	16.5604	19.1103	19.0784	18.2623	20.316
P53350	P53350	1063	TRUE	Empty	sp|P53350|PLK1_HUMAN Serine/threonine-protein kinase PLK1 OS=Homo sapiens OX=9606 GN=PLK1 PE=1 SV=1	sp|P53350|PLK1_HUMAN	68 kDa	0.996791	2	1	NA	19.278	16.8326	17.0962	20.7261	17.8307	16.4237	16.3375	20.7316	16.6967	14.16	18.9109	18.1073	17.0531	16.2486	20.1847	18.1894	16.9043	20.6109	18.9971	16.84	21.1717	17.9808	17.6035	16.2913	19.8555
A2AJT9	A2AJT9	1064	TRUE	Empty	sp|A2AJT9|BCLA3_HUMAN BCLAF1 and THRAP3 family member 3 OS=Homo sapiens OX=9606 GN=BCLAF3 PE=1 SV=1	sp|A2AJT9|BCLA3_HUMAN	84 kDa	0.996711	2	1	NA	17.9896	15.5936	14.5068	18.9066	17.4143	13.3342	16.0611	18.7878	17.3957	14.0846	18.4361	17.1299	15.1533	12.8517	18.0434	16.4774	12.4188	17.8019	17.1154	15.2617	18.1705	18.0874	16.3557	15.9859	19.3017
Q8WUW1	Q8WUW1	1065	TRUE	Empty	sp|Q8WUW1|BRK1_HUMAN Protein BRICK1 OS=Homo sapiens OX=9606 GN=BRK1 PE=1 SV=1	sp|Q8WUW1|BRK1_HUMAN	9 kDa	0.996692	2	1	NA	21.6154	18.3694	18.1133	21.4313	20.0512	19.0881	17.1224	22.5374	20.4646	18.6011	21.8478	20.3144	19.1376	18.5259	21.7619	19.7814	19.4881	22.2092	19.6968	17.8558	22.2287	20.2358	19.7441	18.6859	21.5152
P23246	P23246	1067	TRUE	Empty	sp|P23246|SFPQ_HUMAN Splicing factor, proline- and glutamine-rich OS=Homo sapiens OX=9606 GN=SFPQ PE=1 SV=2	sp|P23246|SFPQ_HUMAN	76 kDa	0.996632	2	1	NA	20.4897	16.0727	17.5061	20.6893	18.6822	17.0597	17.0292	20.321	19.2415	16.7936	20.0998	17.7619	17.3064	17.1861	20.3893	18.2982	17.7002	20.1092	18.1889	17.0936	20.3514	18.8633	18.462	16.694	20.1736
O60287	O60287	1068	TRUE	Empty	sp|O60287|NPA1P_HUMAN Nucleolar pre-ribosomal-associated protein 1 OS=Homo sapiens OX=9606 GN=URB1 PE=1 SV=4	sp|O60287|NPA1P_HUMAN	254 kDa	0.996579	2	1	NA	15.6847	14.7967	15.194	16.41	14.9192	14.1654	13.9666	16.8489	15.4193	13.341	17.7414	17.6568	14.062	13.2867	15.3789	11.8034	14.7321	17.4571	10.5326	14.2401	17.9394	11.5614	15.8898	14.7826	16.2971
[truncated: 33 more rows]

## Sheet: GFP-CUL3 IP-MS
FastaHeaders	UniProtIds	Genes	ProteinDescriptions	FoundInDB	Organisms	CV	PEP	Cscore	UsedInNormalizationSet	uniprot_id	gene_symbol	description	GFP_NegCtrl_Rep1	GFP_CUL3_TrtA_Rep1	GFP_CUL3_TrtB_Rep1	GFP_NegCtrl_Rep2	GFP_CUL3_TrtA_Rep2	GFP_CUL3_TrtB_Rep2	GFP_NegCtrl_Rep3	GFP_CUL3_TrtA_Rep3	GFP_CUL3_TrtB_Rep3	GFP_NegCtrl_Rep4	GFP_CUL3_TrtA_Rep4	GFP_CUL3_TrtB_Rep4	GFP_NegCtrl_Rep5	GFP_CUL3_TrtA_Rep5	GFP_CUL3_TrtB_Rep5	logFC	CI.L	CI.R	average_intensity	t	B	P.Value	adj.P.Val
[truncated: 442 more rows]
